# Supplementary material for: Characterization of cell-cell communication in autistic brains with single-cell transcriptomes
Source: J Neurodev Disord. 2022 May 2;14:29. doi: 10.1186/s11689-022-09441-1 (PMC9059394; doi:10.1186/s11689-022-09441-1)
Supplement: Supplementary file 1 — Additional file 1: Table S1. Summary for PFC. S1a) Numbers of cells and L-R interactions in control and ASD datasets; S1b) Numbers of cells in individual control and ASD samples. [file 11689_2022_9441_MOESM1_ESM.xlsx]

## Sheet: Table S1A
Table S1A. Numbers of cells and L-R interactions in control and ASD datasets
		Prefrontal cortex			Anterior cingulate cortex
		Control	ASD	diff(ASD-Control)	Control	ASD	diff(ASD-Control)
All Cells	Number Cells	30147	32019	1872	22409	19984	-2425
	Interactions	6433	5049	-1384	5940	5843	-97
AST-FB	Number Cells	1106	1226	120	1008	1222	214
	Sender	152	120	-32	136	127	-9
	Receiver	138	109	-29	125	122	-3
AST-PP	Number Cells	1836	3625	1789	694	1500	806
	Sender	322	225	-97	245	264	19
	Receiver	291	236	-55	216	245	29
Endothelial	Number Cells	680	557	-123	868	563	-305
	Sender	276	231	-45	253	324	71
	Receiver	196	131	-65	214	190	-24
IN-PV	Number Cells	1123	1113	-10	939	862	-77
	Sender	465	402	-63	447	397	-50
	Receiver	531	390	-141	501	488	-13
IN-SST	Number Cells	1414	1315	-99	1035	805	-230
	Sender	320	284	-36	344	316	-28
	Receiver	336	239	-97	334	285	-49
IN-SV2C	Number Cells	442	612	170	445	415	-30
	Sender	490	402	-88	492	455	-37
	Receiver	520	394	-126	484	460	-24
IN-VIP	Number Cells	1357	2000	643	1329	1288	-41
	Sender	483	330	-153	386	343	-43
	Receiver	469	334	-135	427	340	-87
L2/3	Number Cells	3701	4925	1224	2384	2314	-70
	Sender	767	592	-175	700	706	6
	Receiver	767	622	-145	713	717	4
L4	Number Cells	2245	2864	619	1013	736	-277
	Sender	586	412	-174	433	476	43
	Receiver	624	438	-186	480	595	115
L5/6	Number Cells	996	976	-20	784	805	21
	Sender	669	503	-166	636	616	-20
	Receiver	771	595	-176	679	666	-13
L5/6-CC	Number Cells	1253	1093	-160	957	1314	357
	Sender	860	653	-207	904	868	-36
	Receiver	765	634	-131	805	769	-36
Microglia	Number Cells	1320	1222	-98	502	287	-215
	Sender	37	36	-1	28	22	-6
	Receiver	36	32	-4	36	33	-3
Neu-mat	Number Cells	963	1091	128	1018	1063	45
	Sender	179	174	-5	186	220	34
	Receiver	130	154	24	162	203	41
Neu-NRGN-I	Number Cells	799	652	-147	1228	864	-364
	Sender	181	162	-19	162	191	29
	Receiver	257	238	-19	236	250	14
Neu-NRGN-II	Number Cells	2066	1795	-271	2665	1791	-874
	Sender	96	84	-12	94	90	-4
	Receiver	85	70	-15	71	79	8
Oligodendrocytes	Number Cells	5892	3656	-2236	3711	2112	-1599
	Sender	248	186	-62	198	174	-24
	Receiver	177	141	-36	138	115	-23
OPC	Number Cells	2954	3297	343	1829	2043	214
	Sender	302	253	-49	296	254	-42
	Receiver	340	292	-48	319	286	-33

## Sheet: Table S1B
Table S1B. Numbers of cells in individual control and ASD samples
	ASD_5144	ASD_5278	ASD_5294	ASD_5403	ASD_5419	ASD_5531	ASD_5565	ASD_5841	ASD_5864	ASD_5939	ASD_5945	ASD_5978	ASD_6033	Total	Average	STDEV	CV (%)	Max	Min
Total cells	2047	2819	2568	1112	1972	3054	2319	5477	2148	3085	2522	926	1970	32019	2463	1115.28	45.2816	5477	926
AST-FB	7	41	113	14	117	85	148	220	86	170	46	42	137	1226	94.3077	64.0552	67.9215	220	7
AST-PP	393	509	157	343	65	523	183	295	222	295	426	56	158	3625	278.846	155.232	55.6694	523	56
Endothelial	7	20	122	7	7	87	60	116	18	72	6	7	28	557	42.8462	43.3664	101.214	122	6
IN-PV	72	45	96	31	60	146	96	179	115	121	76	46	30	1113	85.6154	45.5769	53.2345	179	30
IN-SST	132	132	90	51	78	142	125	198	108	112	68	49	30	1315	101.154	46.3157	45.7874	198	30
IN-SV2C	50	51	43	10	35	57	57	58	56	74	49	29	43	612	47.0769	15.8874	33.7478	74	10
IN-VIP	151	254	164	29	114	240	162	226	106	215	163	53	123	2000	153.846	69.0686	44.8946	254	29
L2/3	202	759	415	69	327	431	414	451	275	733	422	65	362	4925	378.846	208.528	55.043	759	65
L4	86	210	103	77	181	191	192	460	177	465	233	104	385	2864	220.308	134.059	60.8509	465	77
L5/6	38	6	49	26	72	84	42	226	109	89	61	79	95	976	75.0769	54.1225	72.0894	226	6
L5/6-CC	19	5	71	26	45	100	88	216	169	105	78	44	127	1093	84.0769	60.805	72.3206	216	5
Microglia	196	183	150	32	42	149	5	298	8	8	134	0	17	1222	94	96.4918	102.651	298	0
Neu-mat	6	61	60	9	25	65	119	208	79	176	45	66	172	1091	83.9231	65.4057	77.9353	208	6
Neu-NRGN-I	6	8	89	6	9	119	72	220	95	10	7	3	8	652	50.1538	66.0995	131.793	220	3
Neu-NRGN-II	18	39	282	19	31	219	150	657	244	51	32	19	34	1795	138.077	182.946	132.496	657	18
Oligodendrocytes	467	97	395	103	512	137	144	955	96	152	422	121	55	3656	281.231	259.438	92.2509	955	55
OPC	197	399	169	260	252	279	262	494	185	237	254	143	166	3297	253.615	97.8694	38.5897	494	143
	Control_4341_BA46	Control_5387_BA9	Control_5408_PFC_Nova	Control_5538_PFC_Nova	Control_5577_BA9	Control_5879_PFC_Nova	Control_5893_PFC	Control_5936_PFC_Nova	Control_5958_BA9	Control_5976_BA9	Total	Average	STDEV	CV (%)	Max	Min
Total cells	3849	6541	2255	3034	4131	1850	3317	2033	2083	1054	30147	3014.7	1566.26	51.9541	6541	1054
AST-FB	122	307	128	51	119	100	97	38	66	78	1106	110.6	75.4604	68.2282	307	38
AST-PP	109	87	128	424	363	133	106	430	31	25	1836	183.6	158.36	86.2526	430	25
Endothelial	136	365	10	18	69	5	13	17	30	17	680	68	111.723	164.298	365	5
IN-PV	126	363	46	69	116	54	95	81	115	58	1123	112.3	92.4699	82.3418	363	46
IN-SST	178	354	108	110	152	108	102	81	135	86	1414	141.4	80.4007	56.8604	354	81
IN-SV2C	50	95	36	64	26	31	44	24	39	33	442	44.2	21.4466	48.5217	95	24
IN-VIP	149	305	114	204	79	78	94	99	160	75	1357	135.7	72.9384	53.7497	305	75
L2/3	388	1142	162	391	215	278	284	193	542	106	3701	370.1	300.094	81.0845	1142	106
L4	297	571	172	170	310	158	226	104	162	75	2245	224.5	142.812	63.6132	571	75
L5/6	156	216	81	52	198	24	125	50	21	73	996	99.6	70.4985	70.7817	216	21
L5/6-CC	236	318	113	38	219	33	150	41	47	58	1253	125.3	101.563	81.0562	318	33
Microglia	105	179	167	97	169	227	157	175	44	0	1320	132	69.4614	52.6223	227	0
Neu-mat	154	222	81	19	28	47	89	59	77	187	963	96.3	68.7007	71.3403	222	19
Neu-NRGN-I	85	187	95	15	281	6	33	17	77	3	799	79.9	90.6255	113.424	281	3
Neu-NRGN-II	180	661	222	57	556	41	89	109	118	33	2066	206.6	221.272	107.101	661	33
Oligodendrocytes	995	451	299	965	984	314	1382	243	241	18	5892	589.2	451.752	76.672	1382	18
OPC	383	718	293	290	247	213	231	272	178	129	2954	295.4	163.842	55.4645	718	129
