# Supplementary material for: Characterization of cell-cell communication in autistic brains with single-cell transcriptomes
Source: J Neurodev Disord. 2022 May 2;14:29. doi: 10.1186/s11689-022-09441-1 (PMC9059394; doi:10.1186/s11689-022-09441-1)
Supplement: Supplementary file 2 — Additional file 2: Table S2. Lists of Ligand-Receptor Interactions. S2a) List of L-R interactions identified in control PFC; S2b) List of L-R interactions identified in ASD PFC; S2c) List of L-R interactions in control ACC; S2d) List of L-R interactions in ASD ACC. [file 11689_2022_9441_MOESM2_ESM.xlsx]

## Sheet: Table S2A
Table S2A. Complete list of L-R interactions found in PFC control dataset.
source	target	ligand	receptor	prob	pval	interaction_name	interaction_name_2	pathway_name	annotation	evidence
IN-SV2C	L2/3	BMP6	ACVR1_ACVR2A	7.85e-05	0	BMP6_ACVR1_ACVR2A	BMP6 - (ACVR1+ACVR2A)	BMP	Secreted Signaling	KEGG: hsa04350; PMID:26893264
IN-SV2C	L5/6	BMP6	ACVR1_ACVR2A	0.000157387	0	BMP6_ACVR1_ACVR2A	BMP6 - (ACVR1+ACVR2A)	BMP	Secreted Signaling	KEGG: hsa04350; PMID:26893264
IN-SV2C	L5/6-CC	BMP6	ACVR1_ACVR2A	0.000311839	0	BMP6_ACVR1_ACVR2A	BMP6 - (ACVR1+ACVR2A)	BMP	Secreted Signaling	KEGG: hsa04350; PMID:26893264
IN-SV2C	Endothelial	BMP6	ACVR1_BMPR2	0.000558539	0	BMP6_ACVR1_BMPR2	BMP6 - (ACVR1+BMPR2)	BMP	Secreted Signaling	KEGG: hsa04350; PMID:26893264
IN-SV2C	L2/3	BMP6	ACVR1_BMPR2	0.000570614	0	BMP6_ACVR1_BMPR2	BMP6 - (ACVR1+BMPR2)	BMP	Secreted Signaling	KEGG: hsa04350; PMID:26893264
IN-SV2C	L4	BMP6	ACVR1_BMPR2	3.92e-05	0	BMP6_ACVR1_BMPR2	BMP6 - (ACVR1+BMPR2)	BMP	Secreted Signaling	KEGG: hsa04350; PMID:26893264
IN-SV2C	L5/6	BMP6	ACVR1_BMPR2	0.000588651	0	BMP6_ACVR1_BMPR2	BMP6 - (ACVR1+BMPR2)	BMP	Secreted Signaling	KEGG: hsa04350; PMID:26893264
IN-SV2C	L5/6-CC	BMP6	ACVR1_BMPR2	0.00110341	0	BMP6_ACVR1_BMPR2	BMP6 - (ACVR1+BMPR2)	BMP	Secreted Signaling	KEGG: hsa04350; PMID:26893264
IN-SV2C	IN-PV	BMP6	BMPR1A_ACVR2A	2.03e-06	0	BMP6_BMPR1A_ACVR2A	BMP6 - (BMPR1A+ACVR2A)	BMP	Secreted Signaling	KEGG: hsa04350; PMID:26893264
IN-SV2C	L2/3	BMP6	BMPR1A_ACVR2A	0.000692955	0	BMP6_BMPR1A_ACVR2A	BMP6 - (BMPR1A+ACVR2A)	BMP	Secreted Signaling	KEGG: hsa04350; PMID:26893264
IN-SV2C	L4	BMP6	BMPR1A_ACVR2A	0.000344765	0	BMP6_BMPR1A_ACVR2A	BMP6 - (BMPR1A+ACVR2A)	BMP	Secreted Signaling	KEGG: hsa04350; PMID:26893264
IN-SV2C	L5/6	BMP6	BMPR1A_ACVR2A	0.000941438	0	BMP6_BMPR1A_ACVR2A	BMP6 - (BMPR1A+ACVR2A)	BMP	Secreted Signaling	KEGG: hsa04350; PMID:26893264
IN-SV2C	L5/6-CC	BMP6	BMPR1A_ACVR2A	0.000869525	0	BMP6_BMPR1A_ACVR2A	BMP6 - (BMPR1A+ACVR2A)	BMP	Secreted Signaling	KEGG: hsa04350; PMID:26893264
IN-SV2C	AST-PP	BMP6	BMPR1A_BMPR2	1.98e-05	0	BMP6_BMPR1A_BMPR2	BMP6 - (BMPR1A+BMPR2)	BMP	Secreted Signaling	KEGG: hsa04350; PMID:26893264
IN-SV2C	IN-PV	BMP6	BMPR1A_BMPR2	0.00161616	0	BMP6_BMPR1A_BMPR2	BMP6 - (BMPR1A+BMPR2)	BMP	Secreted Signaling	KEGG: hsa04350; PMID:26893264
IN-SV2C	IN-SST	BMP6	BMPR1A_BMPR2	0.00028155	0	BMP6_BMPR1A_BMPR2	BMP6 - (BMPR1A+BMPR2)	BMP	Secreted Signaling	KEGG: hsa04350; PMID:26893264
IN-SV2C	IN-SV2C	BMP6	BMPR1A_BMPR2	0.000669209	0	BMP6_BMPR1A_BMPR2	BMP6 - (BMPR1A+BMPR2)	BMP	Secreted Signaling	KEGG: hsa04350; PMID:26893264
IN-SV2C	IN-VIP	BMP6	BMPR1A_BMPR2	0.000595065	0	BMP6_BMPR1A_BMPR2	BMP6 - (BMPR1A+BMPR2)	BMP	Secreted Signaling	KEGG: hsa04350; PMID:26893264
IN-SV2C	L2/3	BMP6	BMPR1A_BMPR2	0.00195108	0	BMP6_BMPR1A_BMPR2	BMP6 - (BMPR1A+BMPR2)	BMP	Secreted Signaling	KEGG: hsa04350; PMID:26893264
IN-SV2C	L4	BMP6	BMPR1A_BMPR2	0.000973557	0	BMP6_BMPR1A_BMPR2	BMP6 - (BMPR1A+BMPR2)	BMP	Secreted Signaling	KEGG: hsa04350; PMID:26893264
IN-SV2C	L5/6	BMP6	BMPR1A_BMPR2	0.00211418	0	BMP6_BMPR1A_BMPR2	BMP6 - (BMPR1A+BMPR2)	BMP	Secreted Signaling	KEGG: hsa04350; PMID:26893264
IN-SV2C	L5/6-CC	BMP6	BMPR1A_BMPR2	0.00249322	0	BMP6_BMPR1A_BMPR2	BMP6 - (BMPR1A+BMPR2)	BMP	Secreted Signaling	KEGG: hsa04350; PMID:26893264
IN-SV2C	AST-PP	BMP6	BMPR1B_BMPR2	0.00142185	0	BMP6_BMPR1B_BMPR2	BMP6 - (BMPR1B+BMPR2)	BMP	Secreted Signaling	KEGG: hsa04350; PMID:26893264
IN-SV2C	L2/3	BMP6	BMPR1B_BMPR2	0.000312952	0	BMP6_BMPR1B_BMPR2	BMP6 - (BMPR1B+BMPR2)	BMP	Secreted Signaling	KEGG: hsa04350; PMID:26893264
AST-PP	L2/3	BMP7	ACVR1_ACVR2A	5.42e-06	0	BMP7_ACVR1_ACVR2A	BMP7 - (ACVR1+ACVR2A)	BMP	Secreted Signaling	KEGG: hsa04350; PMID:26893264
AST-PP	L5/6	BMP7	ACVR1_ACVR2A	1.09e-05	0	BMP7_ACVR1_ACVR2A	BMP7 - (ACVR1+ACVR2A)	BMP	Secreted Signaling	KEGG: hsa04350; PMID:26893264
AST-PP	L5/6-CC	BMP7	ACVR1_ACVR2A	2.15e-05	0	BMP7_ACVR1_ACVR2A	BMP7 - (ACVR1+ACVR2A)	BMP	Secreted Signaling	KEGG: hsa04350; PMID:26893264
AST-PP	Endothelial	BMP7	ACVR1_BMPR2	3.86e-05	0	BMP7_ACVR1_BMPR2	BMP7 - (ACVR1+BMPR2)	BMP	Secreted Signaling	KEGG: hsa04350; PMID:26893264
AST-PP	L2/3	BMP7	ACVR1_BMPR2	3.94e-05	0	BMP7_ACVR1_BMPR2	BMP7 - (ACVR1+BMPR2)	BMP	Secreted Signaling	KEGG: hsa04350; PMID:26893264
AST-PP	L4	BMP7	ACVR1_BMPR2	2.71e-06	0	BMP7_ACVR1_BMPR2	BMP7 - (ACVR1+BMPR2)	BMP	Secreted Signaling	KEGG: hsa04350; PMID:26893264
AST-PP	L5/6	BMP7	ACVR1_BMPR2	4.07e-05	0	BMP7_ACVR1_BMPR2	BMP7 - (ACVR1+BMPR2)	BMP	Secreted Signaling	KEGG: hsa04350; PMID:26893264
AST-PP	L5/6-CC	BMP7	ACVR1_BMPR2	7.63e-05	0	BMP7_ACVR1_BMPR2	BMP7 - (ACVR1+BMPR2)	BMP	Secreted Signaling	KEGG: hsa04350; PMID:26893264
AST-PP	IN-PV	BMP7	BMPR1A_ACVR2A	1.4e-07	0	BMP7_BMPR1A_ACVR2A	BMP7 - (BMPR1A+ACVR2A)	BMP	Secreted Signaling	KEGG: hsa04350; PMID:26893264
AST-PP	L2/3	BMP7	BMPR1A_ACVR2A	4.79e-05	0	BMP7_BMPR1A_ACVR2A	BMP7 - (BMPR1A+ACVR2A)	BMP	Secreted Signaling	KEGG: hsa04350; PMID:26893264
AST-PP	L4	BMP7	BMPR1A_ACVR2A	2.38e-05	0	BMP7_BMPR1A_ACVR2A	BMP7 - (BMPR1A+ACVR2A)	BMP	Secreted Signaling	KEGG: hsa04350; PMID:26893264
AST-PP	L5/6	BMP7	BMPR1A_ACVR2A	6.51e-05	0	BMP7_BMPR1A_ACVR2A	BMP7 - (BMPR1A+ACVR2A)	BMP	Secreted Signaling	KEGG: hsa04350; PMID:26893264
AST-PP	L5/6-CC	BMP7	BMPR1A_ACVR2A	6.01e-05	0	BMP7_BMPR1A_ACVR2A	BMP7 - (BMPR1A+ACVR2A)	BMP	Secreted Signaling	KEGG: hsa04350; PMID:26893264
AST-PP	AST-PP	BMP7	BMPR1A_BMPR2	1.37e-06	0	BMP7_BMPR1A_BMPR2	BMP7 - (BMPR1A+BMPR2)	BMP	Secreted Signaling	KEGG: hsa04350; PMID:26893264
AST-PP	IN-PV	BMP7	BMPR1A_BMPR2	0.00011179	0	BMP7_BMPR1A_BMPR2	BMP7 - (BMPR1A+BMPR2)	BMP	Secreted Signaling	KEGG: hsa04350; PMID:26893264
AST-PP	IN-SST	BMP7	BMPR1A_BMPR2	1.95e-05	0	BMP7_BMPR1A_BMPR2	BMP7 - (BMPR1A+BMPR2)	BMP	Secreted Signaling	KEGG: hsa04350; PMID:26893264
AST-PP	IN-SV2C	BMP7	BMPR1A_BMPR2	4.62e-05	0	BMP7_BMPR1A_BMPR2	BMP7 - (BMPR1A+BMPR2)	BMP	Secreted Signaling	KEGG: hsa04350; PMID:26893264
AST-PP	IN-VIP	BMP7	BMPR1A_BMPR2	4.11e-05	0	BMP7_BMPR1A_BMPR2	BMP7 - (BMPR1A+BMPR2)	BMP	Secreted Signaling	KEGG: hsa04350; PMID:26893264
AST-PP	L2/3	BMP7	BMPR1A_BMPR2	0.000135005	0	BMP7_BMPR1A_BMPR2	BMP7 - (BMPR1A+BMPR2)	BMP	Secreted Signaling	KEGG: hsa04350; PMID:26893264
AST-PP	L4	BMP7	BMPR1A_BMPR2	6.73e-05	0	BMP7_BMPR1A_BMPR2	BMP7 - (BMPR1A+BMPR2)	BMP	Secreted Signaling	KEGG: hsa04350; PMID:26893264
AST-PP	L5/6	BMP7	BMPR1A_BMPR2	0.000146339	0	BMP7_BMPR1A_BMPR2	BMP7 - (BMPR1A+BMPR2)	BMP	Secreted Signaling	KEGG: hsa04350; PMID:26893264
AST-PP	L5/6-CC	BMP7	BMPR1A_BMPR2	0.000172625	0	BMP7_BMPR1A_BMPR2	BMP7 - (BMPR1A+BMPR2)	BMP	Secreted Signaling	KEGG: hsa04350; PMID:26893264
AST-PP	AST-PP	BMP7	BMPR1B_BMPR2	9.83e-05	0	BMP7_BMPR1B_BMPR2	BMP7 - (BMPR1B+BMPR2)	BMP	Secreted Signaling	KEGG: hsa04350; PMID:26893264
AST-PP	L2/3	BMP7	BMPR1B_BMPR2	2.16e-05	0	BMP7_BMPR1B_BMPR2	BMP7 - (BMPR1B+BMPR2)	BMP	Secreted Signaling	KEGG: hsa04350; PMID:26893264
L2/3	IN-PV	WNT10B	FZD3_LRP6	3.27e-06	0	WNT10B_FZD3_LRP6	WNT10B - (FZD3+LRP6)	WNT	Secreted Signaling	KEGG: hsa04310; PMID: 23209147
L5/6-CC	IN-PV	WNT10B	FZD3_LRP6	3.97e-06	0	WNT10B_FZD3_LRP6	WNT10B - (FZD3+LRP6)	WNT	Secreted Signaling	KEGG: hsa04310; PMID: 23209147
L2/3	IN-SST	WNT10B	FZD3_LRP6	2.02e-07	0	WNT10B_FZD3_LRP6	WNT10B - (FZD3+LRP6)	WNT	Secreted Signaling	KEGG: hsa04310; PMID: 23209147
L5/6-CC	IN-SST	WNT10B	FZD3_LRP6	2.45e-07	0	WNT10B_FZD3_LRP6	WNT10B - (FZD3+LRP6)	WNT	Secreted Signaling	KEGG: hsa04310; PMID: 23209147
L2/3	IN-SV2C	WNT10B	FZD3_LRP6	9.5e-06	0	WNT10B_FZD3_LRP6	WNT10B - (FZD3+LRP6)	WNT	Secreted Signaling	KEGG: hsa04310; PMID: 23209147
L5/6-CC	IN-SV2C	WNT10B	FZD3_LRP6	1.15e-05	0	WNT10B_FZD3_LRP6	WNT10B - (FZD3+LRP6)	WNT	Secreted Signaling	KEGG: hsa04310; PMID: 23209147
L2/3	L2/3	WNT10B	FZD3_LRP6	0.000178216	0	WNT10B_FZD3_LRP6	WNT10B - (FZD3+LRP6)	WNT	Secreted Signaling	KEGG: hsa04310; PMID: 23209147
L5/6-CC	L2/3	WNT10B	FZD3_LRP6	0.000216456	0	WNT10B_FZD3_LRP6	WNT10B - (FZD3+LRP6)	WNT	Secreted Signaling	KEGG: hsa04310; PMID: 23209147
L2/3	L4	WNT10B	FZD3_LRP6	8.81e-05	0	WNT10B_FZD3_LRP6	WNT10B - (FZD3+LRP6)	WNT	Secreted Signaling	KEGG: hsa04310; PMID: 23209147
L5/6-CC	L4	WNT10B	FZD3_LRP6	0.000106994	0	WNT10B_FZD3_LRP6	WNT10B - (FZD3+LRP6)	WNT	Secreted Signaling	KEGG: hsa04310; PMID: 23209147
L2/3	L5/6	WNT10B	FZD3_LRP6	0.000176155	0	WNT10B_FZD3_LRP6	WNT10B - (FZD3+LRP6)	WNT	Secreted Signaling	KEGG: hsa04310; PMID: 23209147
L5/6-CC	L5/6	WNT10B	FZD3_LRP6	0.000213953	0	WNT10B_FZD3_LRP6	WNT10B - (FZD3+LRP6)	WNT	Secreted Signaling	KEGG: hsa04310; PMID: 23209147
L2/3	L5/6-CC	WNT10B	FZD3_LRP6	0.000220576	0	WNT10B_FZD3_LRP6	WNT10B - (FZD3+LRP6)	WNT	Secreted Signaling	KEGG: hsa04310; PMID: 23209147
L5/6-CC	L5/6-CC	WNT10B	FZD3_LRP6	0.0002679	0	WNT10B_FZD3_LRP6	WNT10B - (FZD3+LRP6)	WNT	Secreted Signaling	KEGG: hsa04310; PMID: 23209147
L5/6-CC	IN-PV	WNT2B	FZD3_LRP6	1.09e-06	0	WNT2B_FZD3_LRP6	WNT2B - (FZD3+LRP6)	WNT	Secreted Signaling	KEGG: hsa04310; PMID: 23209147
L5/6-CC	IN-SST	WNT2B	FZD3_LRP6	6.75e-08	0	WNT2B_FZD3_LRP6	WNT2B - (FZD3+LRP6)	WNT	Secreted Signaling	KEGG: hsa04310; PMID: 23209147
L5/6-CC	IN-SV2C	WNT2B	FZD3_LRP6	3.17e-06	0	WNT2B_FZD3_LRP6	WNT2B - (FZD3+LRP6)	WNT	Secreted Signaling	KEGG: hsa04310; PMID: 23209147
L5/6-CC	L2/3	WNT2B	FZD3_LRP6	5.95e-05	0	WNT2B_FZD3_LRP6	WNT2B - (FZD3+LRP6)	WNT	Secreted Signaling	KEGG: hsa04310; PMID: 23209147
L5/6-CC	L4	WNT2B	FZD3_LRP6	2.94e-05	0	WNT2B_FZD3_LRP6	WNT2B - (FZD3+LRP6)	WNT	Secreted Signaling	KEGG: hsa04310; PMID: 23209147
L5/6-CC	L5/6	WNT2B	FZD3_LRP6	5.88e-05	0	WNT2B_FZD3_LRP6	WNT2B - (FZD3+LRP6)	WNT	Secreted Signaling	KEGG: hsa04310; PMID: 23209147
L5/6-CC	L5/6-CC	WNT2B	FZD3_LRP6	7.37e-05	0	WNT2B_FZD3_LRP6	WNT2B - (FZD3+LRP6)	WNT	Secreted Signaling	KEGG: hsa04310; PMID: 23209147
L2/3	IN-PV	WNT5B	FZD3	0.000173336	0	WNT5B_FZD3	WNT5B - FZD3	ncWNT	Secreted Signaling	KEGG: hsa04310
L5/6-CC	IN-PV	WNT5B	FZD3	0.000101706	0	WNT5B_FZD3	WNT5B - FZD3	ncWNT	Secreted Signaling	KEGG: hsa04310
L2/3	IN-SST	WNT5B	FZD3	0.000261602	0	WNT5B_FZD3	WNT5B - FZD3	ncWNT	Secreted Signaling	KEGG: hsa04310
L5/6-CC	IN-SST	WNT5B	FZD3	0.000153502	0	WNT5B_FZD3	WNT5B - FZD3	ncWNT	Secreted Signaling	KEGG: hsa04310
L2/3	IN-SV2C	WNT5B	FZD3	0.000182514	0	WNT5B_FZD3	WNT5B - FZD3	ncWNT	Secreted Signaling	KEGG: hsa04310
L5/6-CC	IN-SV2C	WNT5B	FZD3	0.000107092	0	WNT5B_FZD3	WNT5B - FZD3	ncWNT	Secreted Signaling	KEGG: hsa04310
L2/3	IN-VIP	WNT5B	FZD3	0.000101624	0	WNT5B_FZD3	WNT5B - FZD3	ncWNT	Secreted Signaling	KEGG: hsa04310
L5/6-CC	IN-VIP	WNT5B	FZD3	5.96e-05	0	WNT5B_FZD3	WNT5B - FZD3	ncWNT	Secreted Signaling	KEGG: hsa04310
L2/3	L2/3	WNT5B	FZD3	0.00043131	0	WNT5B_FZD3	WNT5B - FZD3	ncWNT	Secreted Signaling	KEGG: hsa04310
L5/6-CC	L2/3	WNT5B	FZD3	0.000253102	0	WNT5B_FZD3	WNT5B - FZD3	ncWNT	Secreted Signaling	KEGG: hsa04310
L2/3	L4	WNT5B	FZD3	0.000435137	0	WNT5B_FZD3	WNT5B - FZD3	ncWNT	Secreted Signaling	KEGG: hsa04310
L5/6-CC	L4	WNT5B	FZD3	0.000255348	0	WNT5B_FZD3	WNT5B - FZD3	ncWNT	Secreted Signaling	KEGG: hsa04310
L2/3	L5/6	WNT5B	FZD3	0.00045211	0	WNT5B_FZD3	WNT5B - FZD3	ncWNT	Secreted Signaling	KEGG: hsa04310
L5/6-CC	L5/6	WNT5B	FZD3	0.00026531	0	WNT5B_FZD3	WNT5B - FZD3	ncWNT	Secreted Signaling	KEGG: hsa04310
L2/3	L5/6-CC	WNT5B	FZD3	0.000434521	0	WNT5B_FZD3	WNT5B - FZD3	ncWNT	Secreted Signaling	KEGG: hsa04310
L5/6-CC	L5/6-CC	WNT5B	FZD3	0.000254986	0	WNT5B_FZD3	WNT5B - FZD3	ncWNT	Secreted Signaling	KEGG: hsa04310
L2/3	Neu-mat	WNT5B	FZD3	4.99e-05	0	WNT5B_FZD3	WNT5B - FZD3	ncWNT	Secreted Signaling	KEGG: hsa04310
L5/6-CC	Neu-mat	WNT5B	FZD3	2.93e-05	0	WNT5B_FZD3	WNT5B - FZD3	ncWNT	Secreted Signaling	KEGG: hsa04310
L2/3	Neu-NRGN-I	WNT5B	FZD3	0.000236708	0	WNT5B_FZD3	WNT5B - FZD3	ncWNT	Secreted Signaling	KEGG: hsa04310
L5/6-CC	Neu-NRGN-I	WNT5B	FZD3	0.000138894	0	WNT5B_FZD3	WNT5B - FZD3	ncWNT	Secreted Signaling	KEGG: hsa04310
L5/6-CC	AST-PP	EGF	EGFR	0.000311868	0	EGF_EGFR	EGF - EGFR	EGF	Secreted Signaling	KEGG: hsa04012
L5/6-CC	Endothelial	EGF	EGFR	0.00012915	0	EGF_EGFR	EGF - EGFR	EGF	Secreted Signaling	KEGG: hsa04012
L5/6-CC	IN-SV2C	EGF	EGFR	0.00151231	0	EGF_EGFR	EGF - EGFR	EGF	Secreted Signaling	KEGG: hsa04012
L5/6-CC	IN-VIP	EGF	EGFR	0.000920749	0	EGF_EGFR	EGF - EGFR	EGF	Secreted Signaling	KEGG: hsa04012
IN-SV2C	AST-FB	NRG1	ERBB4	0.159355	0	NRG1_ERBB4	NRG1 - ERBB4	NRG	Secreted Signaling	KEGG: hsa04012
IN-VIP	AST-FB	NRG1	ERBB4	0.0569956	0	NRG1_ERBB4	NRG1 - ERBB4	NRG	Secreted Signaling	KEGG: hsa04012
L2/3	AST-FB	NRG1	ERBB4	0.131474	0	NRG1_ERBB4	NRG1 - ERBB4	NRG	Secreted Signaling	KEGG: hsa04012
L4	AST-FB	NRG1	ERBB4	0.174026	0	NRG1_ERBB4	NRG1 - ERBB4	NRG	Secreted Signaling	KEGG: hsa04012
L5/6	AST-FB	NRG1	ERBB4	0.147332	0	NRG1_ERBB4	NRG1 - ERBB4	NRG	Secreted Signaling	KEGG: hsa04012
L5/6-CC	AST-FB	NRG1	ERBB4	0.195412	0	NRG1_ERBB4	NRG1 - ERBB4	NRG	Secreted Signaling	KEGG: hsa04012
Neu-mat	AST-FB	NRG1	ERBB4	0.0722622	0	NRG1_ERBB4	NRG1 - ERBB4	NRG	Secreted Signaling	KEGG: hsa04012
IN-SV2C	AST-PP	NRG1	ERBB4	0.202008	0	NRG1_ERBB4	NRG1 - ERBB4	NRG	Secreted Signaling	KEGG: hsa04012
IN-VIP	AST-PP	NRG1	ERBB4	0.0746848	0	NRG1_ERBB4	NRG1 - ERBB4	NRG	Secreted Signaling	KEGG: hsa04012
L2/3	AST-PP	NRG1	ERBB4	0.168156	0	NRG1_ERBB4	NRG1 - ERBB4	NRG	Secreted Signaling	KEGG: hsa04012
L4	AST-PP	NRG1	ERBB4	0.21958	0	NRG1_ERBB4	NRG1 - ERBB4	NRG	Secreted Signaling	KEGG: hsa04012
L5/6	AST-PP	NRG1	ERBB4	0.187484	0	NRG1_ERBB4	NRG1 - ERBB4	NRG	Secreted Signaling	KEGG: hsa04012
L5/6-CC	AST-PP	NRG1	ERBB4	0.244903	0	NRG1_ERBB4	NRG1 - ERBB4	NRG	Secreted Signaling	KEGG: hsa04012
Neu-mat	AST-PP	NRG1	ERBB4	0.0942161	0	NRG1_ERBB4	NRG1 - ERBB4	NRG	Secreted Signaling	KEGG: hsa04012
IN-PV	IN-PV	NRG1	ERBB4	0.0462123	0	NRG1_ERBB4	NRG1 - ERBB4	NRG	Secreted Signaling	KEGG: hsa04012
IN-SV2C	IN-PV	NRG1	ERBB4	0.268954	0	NRG1_ERBB4	NRG1 - ERBB4	NRG	Secreted Signaling	KEGG: hsa04012
IN-VIP	IN-PV	NRG1	ERBB4	0.104987	0	NRG1_ERBB4	NRG1 - ERBB4	NRG	Secreted Signaling	KEGG: hsa04012
L2/3	IN-PV	NRG1	ERBB4	0.227076	0	NRG1_ERBB4	NRG1 - ERBB4	NRG	Secreted Signaling	KEGG: hsa04012
L4	IN-PV	NRG1	ERBB4	0.290231	0	NRG1_ERBB4	NRG1 - ERBB4	NRG	Secreted Signaling	KEGG: hsa04012
L5/6	IN-PV	NRG1	ERBB4	0.251132	0	NRG1_ERBB4	NRG1 - ERBB4	NRG	Secreted Signaling	KEGG: hsa04012
L5/6-CC	IN-PV	NRG1	ERBB4	0.320358	0	NRG1_ERBB4	NRG1 - ERBB4	NRG	Secreted Signaling	KEGG: hsa04012
Neu-mat	IN-PV	NRG1	ERBB4	0.131318	0	NRG1_ERBB4	NRG1 - ERBB4	NRG	Secreted Signaling	KEGG: hsa04012
IN-SV2C	IN-SST	NRG1	ERBB4	0.0750025	0	NRG1_ERBB4	NRG1 - ERBB4	NRG	Secreted Signaling	KEGG: hsa04012
L2/3	IN-SST	NRG1	ERBB4	0.0608119	0	NRG1_ERBB4	NRG1 - ERBB4	NRG	Secreted Signaling	KEGG: hsa04012
L4	IN-SST	NRG1	ERBB4	0.0826712	0	NRG1_ERBB4	NRG1 - ERBB4	NRG	Secreted Signaling	KEGG: hsa04012
L5/6	IN-SST	NRG1	ERBB4	0.0688226	0	NRG1_ERBB4	NRG1 - ERBB4	NRG	Secreted Signaling	KEGG: hsa04012
L5/6-CC	IN-SST	NRG1	ERBB4	0.0941094	0	NRG1_ERBB4	NRG1 - ERBB4	NRG	Secreted Signaling	KEGG: hsa04012
IN-PV	IN-SV2C	NRG1	ERBB4	0.0349082	0.02	NRG1_ERBB4	NRG1 - ERBB4	NRG	Secreted Signaling	KEGG: hsa04012
IN-SV2C	IN-SV2C	NRG1	ERBB4	0.215474	0	NRG1_ERBB4	NRG1 - ERBB4	NRG	Secreted Signaling	KEGG: hsa04012
IN-VIP	IN-SV2C	NRG1	ERBB4	0.0805197	0	NRG1_ERBB4	NRG1 - ERBB4	NRG	Secreted Signaling	KEGG: hsa04012
L2/3	IN-SV2C	NRG1	ERBB4	0.179874	0	NRG1_ERBB4	NRG1 - ERBB4	NRG	Secreted Signaling	KEGG: hsa04012
L4	IN-SV2C	NRG1	ERBB4	0.233874	0	NRG1_ERBB4	NRG1 - ERBB4	NRG	Secreted Signaling	KEGG: hsa04012
L5/6	IN-SV2C	NRG1	ERBB4	0.200225	0	NRG1_ERBB4	NRG1 - ERBB4	NRG	Secreted Signaling	KEGG: hsa04012
L5/6-CC	IN-SV2C	NRG1	ERBB4	0.260296	0	NRG1_ERBB4	NRG1 - ERBB4	NRG	Secreted Signaling	KEGG: hsa04012
Neu-mat	IN-SV2C	NRG1	ERBB4	0.10141	0	NRG1_ERBB4	NRG1 - ERBB4	NRG	Secreted Signaling	KEGG: hsa04012
IN-PV	IN-VIP	NRG1	ERBB4	0.0416396	0	NRG1_ERBB4	NRG1 - ERBB4	NRG	Secreted Signaling	KEGG: hsa04012
IN-SV2C	IN-VIP	NRG1	ERBB4	0.248074	0	NRG1_ERBB4	NRG1 - ERBB4	NRG	Secreted Signaling	KEGG: hsa04012
IN-VIP	IN-VIP	NRG1	ERBB4	0.095179	0	NRG1_ERBB4	NRG1 - ERBB4	NRG	Secreted Signaling	KEGG: hsa04012
L2/3	IN-VIP	NRG1	ERBB4	0.208519	0	NRG1_ERBB4	NRG1 - ERBB4	NRG	Secreted Signaling	KEGG: hsa04012
L4	IN-VIP	NRG1	ERBB4	0.268305	0	NRG1_ERBB4	NRG1 - ERBB4	NRG	Secreted Signaling	KEGG: hsa04012
L5/6	IN-VIP	NRG1	ERBB4	0.231198	0	NRG1_ERBB4	NRG1 - ERBB4	NRG	Secreted Signaling	KEGG: hsa04012
L5/6-CC	IN-VIP	NRG1	ERBB4	0.297109	0	NRG1_ERBB4	NRG1 - ERBB4	NRG	Secreted Signaling	KEGG: hsa04012
Neu-mat	IN-VIP	NRG1	ERBB4	0.119379	0	NRG1_ERBB4	NRG1 - ERBB4	NRG	Secreted Signaling	KEGG: hsa04012
IN-SV2C	L2/3	NRG1	ERBB4	0.0446127	0	NRG1_ERBB4	NRG1 - ERBB4	NRG	Secreted Signaling	KEGG: hsa04012
L2/3	L2/3	NRG1	ERBB4	0.0359484	0	NRG1_ERBB4	NRG1 - ERBB4	NRG	Secreted Signaling	KEGG: hsa04012
L4	L2/3	NRG1	ERBB4	0.0493399	0	NRG1_ERBB4	NRG1 - ERBB4	NRG	Secreted Signaling	KEGG: hsa04012
L5/6	L2/3	NRG1	ERBB4	0.0408263	0	NRG1_ERBB4	NRG1 - ERBB4	NRG	Secreted Signaling	KEGG: hsa04012
L5/6-CC	L2/3	NRG1	ERBB4	0.0564503	0	NRG1_ERBB4	NRG1 - ERBB4	NRG	Secreted Signaling	KEGG: hsa04012
IN-SV2C	L4	NRG1	ERBB4	0.0413432	0	NRG1_ERBB4	NRG1 - ERBB4	NRG	Secreted Signaling	KEGG: hsa04012
L2/3	L4	NRG1	ERBB4	0.0332918	0	NRG1_ERBB4	NRG1 - ERBB4	NRG	Secreted Signaling	KEGG: hsa04012
L4	L4	NRG1	ERBB4	0.0457406	0	NRG1_ERBB4	NRG1 - ERBB4	NRG	Secreted Signaling	KEGG: hsa04012
L5/6	L4	NRG1	ERBB4	0.0378233	0	NRG1_ERBB4	NRG1 - ERBB4	NRG	Secreted Signaling	KEGG: hsa04012
L5/6-CC	L4	NRG1	ERBB4	0.0523608	0	NRG1_ERBB4	NRG1 - ERBB4	NRG	Secreted Signaling	KEGG: hsa04012
IN-SV2C	L5/6	NRG1	ERBB4	0.0851593	0	NRG1_ERBB4	NRG1 - ERBB4	NRG	Secreted Signaling	KEGG: hsa04012
L2/3	L5/6	NRG1	ERBB4	0.0691908	0	NRG1_ERBB4	NRG1 - ERBB4	NRG	Secreted Signaling	KEGG: hsa04012
L4	L5/6	NRG1	ERBB4	0.0937613	0	NRG1_ERBB4	NRG1 - ERBB4	NRG	Secreted Signaling	KEGG: hsa04012
L5/6	L5/6	NRG1	ERBB4	0.0782133	0	NRG1_ERBB4	NRG1 - ERBB4	NRG	Secreted Signaling	KEGG: hsa04012
L5/6-CC	L5/6	NRG1	ERBB4	0.106556	0	NRG1_ERBB4	NRG1 - ERBB4	NRG	Secreted Signaling	KEGG: hsa04012
Neu-mat	L5/6	NRG1	ERBB4	0.0368398	0	NRG1_ERBB4	NRG1 - ERBB4	NRG	Secreted Signaling	KEGG: hsa04012
IN-SV2C	L5/6-CC	NRG1	ERBB4	0.0491473	0	NRG1_ERBB4	NRG1 - ERBB4	NRG	Secreted Signaling	KEGG: hsa04012
L2/3	L5/6-CC	NRG1	ERBB4	0.0396389	0	NRG1_ERBB4	NRG1 - ERBB4	NRG	Secreted Signaling	KEGG: hsa04012
L4	L5/6-CC	NRG1	ERBB4	0.0543277	0	NRG1_ERBB4	NRG1 - ERBB4	NRG	Secreted Signaling	KEGG: hsa04012
L5/6	L5/6-CC	NRG1	ERBB4	0.0449941	0	NRG1_ERBB4	NRG1 - ERBB4	NRG	Secreted Signaling	KEGG: hsa04012
L5/6-CC	L5/6-CC	NRG1	ERBB4	0.0621099	0	NRG1_ERBB4	NRG1 - ERBB4	NRG	Secreted Signaling	KEGG: hsa04012
L5/6-CC	Neu-mat	NRG1	ERBB4	0.0350314	0	NRG1_ERBB4	NRG1 - ERBB4	NRG	Secreted Signaling	KEGG: hsa04012
IN-SV2C	Oligodendrocytes	NRG1	ERBB4	0.182269	0	NRG1_ERBB4	NRG1 - ERBB4	NRG	Secreted Signaling	KEGG: hsa04012
IN-VIP	Oligodendrocytes	NRG1	ERBB4	0.0663525	0	NRG1_ERBB4	NRG1 - ERBB4	NRG	Secreted Signaling	KEGG: hsa04012
L2/3	Oligodendrocytes	NRG1	ERBB4	0.151098	0	NRG1_ERBB4	NRG1 - ERBB4	NRG	Secreted Signaling	KEGG: hsa04012
L4	Oligodendrocytes	NRG1	ERBB4	0.198551	0	NRG1_ERBB4	NRG1 - ERBB4	NRG	Secreted Signaling	KEGG: hsa04012
L5/6	Oligodendrocytes	NRG1	ERBB4	0.168864	0	NRG1_ERBB4	NRG1 - ERBB4	NRG	Secreted Signaling	KEGG: hsa04012
L5/6-CC	Oligodendrocytes	NRG1	ERBB4	0.222139	0	NRG1_ERBB4	NRG1 - ERBB4	NRG	Secreted Signaling	KEGG: hsa04012
Neu-mat	Oligodendrocytes	NRG1	ERBB4	0.0839024	0	NRG1_ERBB4	NRG1 - ERBB4	NRG	Secreted Signaling	KEGG: hsa04012
IN-SV2C	OPC	NRG1	ERBB4	0.187496	0	NRG1_ERBB4	NRG1 - ERBB4	NRG	Secreted Signaling	KEGG: hsa04012
IN-VIP	OPC	NRG1	ERBB4	0.0685342	0	NRG1_ERBB4	NRG1 - ERBB4	NRG	Secreted Signaling	KEGG: hsa04012
L2/3	OPC	NRG1	ERBB4	0.155602	0	NRG1_ERBB4	NRG1 - ERBB4	NRG	Secreted Signaling	KEGG: hsa04012
L4	OPC	NRG1	ERBB4	0.204129	0	NRG1_ERBB4	NRG1 - ERBB4	NRG	Secreted Signaling	KEGG: hsa04012
L5/6	OPC	NRG1	ERBB4	0.173789	0	NRG1_ERBB4	NRG1 - ERBB4	NRG	Secreted Signaling	KEGG: hsa04012
L5/6-CC	OPC	NRG1	ERBB4	0.228191	0	NRG1_ERBB4	NRG1 - ERBB4	NRG	Secreted Signaling	KEGG: hsa04012
Neu-mat	OPC	NRG1	ERBB4	0.0866076	0	NRG1_ERBB4	NRG1 - ERBB4	NRG	Secreted Signaling	KEGG: hsa04012
IN-PV	AST-FB	NRG2	ERBB4	0.0437576	0	NRG2_ERBB4	NRG2 - ERBB4	NRG	Secreted Signaling	KEGG: hsa04012
IN-SST	AST-FB	NRG2	ERBB4	0.0285638	0	NRG2_ERBB4	NRG2 - ERBB4	NRG	Secreted Signaling	KEGG: hsa04012
IN-SV2C	AST-FB	NRG2	ERBB4	0.0443049	0	NRG2_ERBB4	NRG2 - ERBB4	NRG	Secreted Signaling	KEGG: hsa04012
IN-VIP	AST-FB	NRG2	ERBB4	0.0363206	0	NRG2_ERBB4	NRG2 - ERBB4	NRG	Secreted Signaling	KEGG: hsa04012
L2/3	AST-FB	NRG2	ERBB4	0.0307684	0	NRG2_ERBB4	NRG2 - ERBB4	NRG	Secreted Signaling	KEGG: hsa04012
L4	AST-FB	NRG2	ERBB4	0.0227325	0	NRG2_ERBB4	NRG2 - ERBB4	NRG	Secreted Signaling	KEGG: hsa04012
L5/6	AST-FB	NRG2	ERBB4	0.0369572	0	NRG2_ERBB4	NRG2 - ERBB4	NRG	Secreted Signaling	KEGG: hsa04012
L5/6-CC	AST-FB	NRG2	ERBB4	0.0367773	0	NRG2_ERBB4	NRG2 - ERBB4	NRG	Secreted Signaling	KEGG: hsa04012
OPC	AST-FB	NRG2	ERBB4	0.0086919	0	NRG2_ERBB4	NRG2 - ERBB4	NRG	Secreted Signaling	KEGG: hsa04012
AST-PP	AST-PP	NRG2	ERBB4	0.00576811	0.02	NRG2_ERBB4	NRG2 - ERBB4	NRG	Secreted Signaling	KEGG: hsa04012
IN-PV	AST-PP	NRG2	ERBB4	0.0575891	0	NRG2_ERBB4	NRG2 - ERBB4	NRG	Secreted Signaling	KEGG: hsa04012
IN-SST	AST-PP	NRG2	ERBB4	0.0377824	0	NRG2_ERBB4	NRG2 - ERBB4	NRG	Secreted Signaling	KEGG: hsa04012
IN-SV2C	AST-PP	NRG2	ERBB4	0.0582989	0	NRG2_ERBB4	NRG2 - ERBB4	NRG	Secreted Signaling	KEGG: hsa04012
IN-VIP	AST-PP	NRG2	ERBB4	0.0479191	0	NRG2_ERBB4	NRG2 - ERBB4	NRG	Secreted Signaling	KEGG: hsa04012
L2/3	AST-PP	NRG2	ERBB4	0.0406688	0	NRG2_ERBB4	NRG2 - ERBB4	NRG	Secreted Signaling	KEGG: hsa04012
L4	AST-PP	NRG2	ERBB4	0.0301275	0	NRG2_ERBB4	NRG2 - ERBB4	NRG	Secreted Signaling	KEGG: hsa04012
L5/6	AST-PP	NRG2	ERBB4	0.0487487	0	NRG2_ERBB4	NRG2 - ERBB4	NRG	Secreted Signaling	KEGG: hsa04012
L5/6-CC	AST-PP	NRG2	ERBB4	0.0485144	0	NRG2_ERBB4	NRG2 - ERBB4	NRG	Secreted Signaling	KEGG: hsa04012
OPC	AST-PP	NRG2	ERBB4	0.0115735	0	NRG2_ERBB4	NRG2 - ERBB4	NRG	Secreted Signaling	KEGG: hsa04012
AST-PP	IN-PV	NRG2	ERBB4	0.00836111	0	NRG2_ERBB4	NRG2 - ERBB4	NRG	Secreted Signaling	KEGG: hsa04012
IN-PV	IN-PV	NRG2	ERBB4	0.0815665	0	NRG2_ERBB4	NRG2 - ERBB4	NRG	Secreted Signaling	KEGG: hsa04012
IN-SST	IN-PV	NRG2	ERBB4	0.0539856	0	NRG2_ERBB4	NRG2 - ERBB4	NRG	Secreted Signaling	KEGG: hsa04012
IN-SV2C	IN-PV	NRG2	ERBB4	0.082546	0	NRG2_ERBB4	NRG2 - ERBB4	NRG	Secreted Signaling	KEGG: hsa04012
IN-VIP	IN-PV	NRG2	ERBB4	0.0681616	0	NRG2_ERBB4	NRG2 - ERBB4	NRG	Secreted Signaling	KEGG: hsa04012
L2/3	IN-PV	NRG2	ERBB4	0.0580352	0	NRG2_ERBB4	NRG2 - ERBB4	NRG	Secreted Signaling	KEGG: hsa04012
L4	IN-PV	NRG2	ERBB4	0.0431952	0	NRG2_ERBB4	NRG2 - ERBB4	NRG	Secreted Signaling	KEGG: hsa04012
L5/6	IN-PV	NRG2	ERBB4	0.0693161	0	NRG2_ERBB4	NRG2 - ERBB4	NRG	Secreted Signaling	KEGG: hsa04012
L5/6-CC	IN-PV	NRG2	ERBB4	0.0689901	0	NRG2_ERBB4	NRG2 - ERBB4	NRG	Secreted Signaling	KEGG: hsa04012
OPC	IN-PV	NRG2	ERBB4	0.0167323	0	NRG2_ERBB4	NRG2 - ERBB4	NRG	Secreted Signaling	KEGG: hsa04012
IN-PV	IN-SST	NRG2	ERBB4	0.0191976	0	NRG2_ERBB4	NRG2 - ERBB4	NRG	Secreted Signaling	KEGG: hsa04012
IN-SST	IN-SST	NRG2	ERBB4	0.0124209	0	NRG2_ERBB4	NRG2 - ERBB4	NRG	Secreted Signaling	KEGG: hsa04012
IN-SV2C	IN-SST	NRG2	ERBB4	0.019444	0	NRG2_ERBB4	NRG2 - ERBB4	NRG	Secreted Signaling	KEGG: hsa04012
IN-VIP	IN-SST	NRG2	ERBB4	0.0158655	0	NRG2_ERBB4	NRG2 - ERBB4	NRG	Secreted Signaling	KEGG: hsa04012
L2/3	IN-SST	NRG2	ERBB4	0.0133968	0	NRG2_ERBB4	NRG2 - ERBB4	NRG	Secreted Signaling	KEGG: hsa04012
L4	IN-SST	NRG2	ERBB4	0.00985177	0	NRG2_ERBB4	NRG2 - ERBB4	NRG	Secreted Signaling	KEGG: hsa04012
L5/6	IN-SST	NRG2	ERBB4	0.0161496	0	NRG2_ERBB4	NRG2 - ERBB4	NRG	Secreted Signaling	KEGG: hsa04012
L5/6-CC	IN-SST	NRG2	ERBB4	0.0160694	0	NRG2_ERBB4	NRG2 - ERBB4	NRG	Secreted Signaling	KEGG: hsa04012
AST-PP	IN-SV2C	NRG2	ERBB4	0.00625516	0.01	NRG2_ERBB4	NRG2 - ERBB4	NRG	Secreted Signaling	KEGG: hsa04012
IN-PV	IN-SV2C	NRG2	ERBB4	0.0621781	0	NRG2_ERBB4	NRG2 - ERBB4	NRG	Secreted Signaling	KEGG: hsa04012
IN-SST	IN-SV2C	NRG2	ERBB4	0.0408615	0	NRG2_ERBB4	NRG2 - ERBB4	NRG	Secreted Signaling	KEGG: hsa04012
IN-SV2C	IN-SV2C	NRG2	ERBB4	0.0629407	0	NRG2_ERBB4	NRG2 - ERBB4	NRG	Secreted Signaling	KEGG: hsa04012
IN-VIP	IN-SV2C	NRG2	ERBB4	0.0517799	0	NRG2_ERBB4	NRG2 - ERBB4	NRG	Secreted Signaling	KEGG: hsa04012
L2/3	IN-SV2C	NRG2	ERBB4	0.0439724	0	NRG2_ERBB4	NRG2 - ERBB4	NRG	Secreted Signaling	KEGG: hsa04012
L4	IN-SV2C	NRG2	ERBB4	0.0326039	0	NRG2_ERBB4	NRG2 - ERBB4	NRG	Secreted Signaling	KEGG: hsa04012
L5/6	IN-SV2C	NRG2	ERBB4	0.0526727	0	NRG2_ERBB4	NRG2 - ERBB4	NRG	Secreted Signaling	KEGG: hsa04012
L5/6-CC	IN-SV2C	NRG2	ERBB4	0.0524205	0	NRG2_ERBB4	NRG2 - ERBB4	NRG	Secreted Signaling	KEGG: hsa04012
OPC	IN-SV2C	NRG2	ERBB4	0.0125446	0	NRG2_ERBB4	NRG2 - ERBB4	NRG	Secreted Signaling	KEGG: hsa04012
AST-PP	IN-VIP	NRG2	ERBB4	0.00750431	0	NRG2_ERBB4	NRG2 - ERBB4	NRG	Secreted Signaling	KEGG: hsa04012
IN-PV	IN-VIP	NRG2	ERBB4	0.0737661	0	NRG2_ERBB4	NRG2 - ERBB4	NRG	Secreted Signaling	KEGG: hsa04012
IN-SST	IN-VIP	NRG2	ERBB4	0.048683	0	NRG2_ERBB4	NRG2 - ERBB4	NRG	Secreted Signaling	KEGG: hsa04012
IN-SV2C	IN-VIP	NRG2	ERBB4	0.0746595	0	NRG2_ERBB4	NRG2 - ERBB4	NRG	Secreted Signaling	KEGG: hsa04012
IN-VIP	IN-VIP	NRG2	ERBB4	0.0615572	0	NRG2_ERBB4	NRG2 - ERBB4	NRG	Secreted Signaling	KEGG: hsa04012
L2/3	IN-VIP	NRG2	ERBB4	0.0523569	0	NRG2_ERBB4	NRG2 - ERBB4	NRG	Secreted Signaling	KEGG: hsa04012
L4	IN-VIP	NRG2	ERBB4	0.0389089	0	NRG2_ERBB4	NRG2 - ERBB4	NRG	Secreted Signaling	KEGG: hsa04012
L5/6	IN-VIP	NRG2	ERBB4	0.0626074	0	NRG2_ERBB4	NRG2 - ERBB4	NRG	Secreted Signaling	KEGG: hsa04012
L5/6-CC	IN-VIP	NRG2	ERBB4	0.0623108	0	NRG2_ERBB4	NRG2 - ERBB4	NRG	Secreted Signaling	KEGG: hsa04012
OPC	IN-VIP	NRG2	ERBB4	0.0150307	0	NRG2_ERBB4	NRG2 - ERBB4	NRG	Secreted Signaling	KEGG: hsa04012
IN-PV	L2/3	NRG2	ERBB4	0.0111466	0	NRG2_ERBB4	NRG2 - ERBB4	NRG	Secreted Signaling	KEGG: hsa04012
IN-SST	L2/3	NRG2	ERBB4	0.00719103	0	NRG2_ERBB4	NRG2 - ERBB4	NRG	Secreted Signaling	KEGG: hsa04012
IN-SV2C	L2/3	NRG2	ERBB4	0.0112908	0	NRG2_ERBB4	NRG2 - ERBB4	NRG	Secreted Signaling	KEGG: hsa04012
IN-VIP	L2/3	NRG2	ERBB4	0.00919879	0	NRG2_ERBB4	NRG2 - ERBB4	NRG	Secreted Signaling	KEGG: hsa04012
L2/3	L2/3	NRG2	ERBB4	0.00775924	0	NRG2_ERBB4	NRG2 - ERBB4	NRG	Secreted Signaling	KEGG: hsa04012
L4	L2/3	NRG2	ERBB4	0.00569739	0.02	NRG2_ERBB4	NRG2 - ERBB4	NRG	Secreted Signaling	KEGG: hsa04012
L5/6	L2/3	NRG2	ERBB4	0.00936464	0	NRG2_ERBB4	NRG2 - ERBB4	NRG	Secreted Signaling	KEGG: hsa04012
L5/6-CC	L2/3	NRG2	ERBB4	0.00931777	0	NRG2_ERBB4	NRG2 - ERBB4	NRG	Secreted Signaling	KEGG: hsa04012
IN-PV	L4	NRG2	ERBB4	0.0103032	0	NRG2_ERBB4	NRG2 - ERBB4	NRG	Secreted Signaling	KEGG: hsa04012
IN-SST	L4	NRG2	ERBB4	0.00664496	0	NRG2_ERBB4	NRG2 - ERBB4	NRG	Secreted Signaling	KEGG: hsa04012
IN-SV2C	L4	NRG2	ERBB4	0.0104367	0	NRG2_ERBB4	NRG2 - ERBB4	NRG	Secreted Signaling	KEGG: hsa04012
IN-VIP	L4	NRG2	ERBB4	0.00850156	0	NRG2_ERBB4	NRG2 - ERBB4	NRG	Secreted Signaling	KEGG: hsa04012
L2/3	L4	NRG2	ERBB4	0.00717033	0	NRG2_ERBB4	NRG2 - ERBB4	NRG	Secreted Signaling	KEGG: hsa04012
L5/6	L4	NRG2	ERBB4	0.00865495	0	NRG2_ERBB4	NRG2 - ERBB4	NRG	Secreted Signaling	KEGG: hsa04012
L5/6-CC	L4	NRG2	ERBB4	0.0086116	0	NRG2_ERBB4	NRG2 - ERBB4	NRG	Secreted Signaling	KEGG: hsa04012
IN-PV	L5/6	NRG2	ERBB4	0.0219769	0	NRG2_ERBB4	NRG2 - ERBB4	NRG	Secreted Signaling	KEGG: hsa04012
IN-SST	L5/6	NRG2	ERBB4	0.0142334	0	NRG2_ERBB4	NRG2 - ERBB4	NRG	Secreted Signaling	KEGG: hsa04012
IN-SV2C	L5/6	NRG2	ERBB4	0.0222582	0	NRG2_ERBB4	NRG2 - ERBB4	NRG	Secreted Signaling	KEGG: hsa04012
IN-VIP	L5/6	NRG2	ERBB4	0.0181714	0	NRG2_ERBB4	NRG2 - ERBB4	NRG	Secreted Signaling	KEGG: hsa04012
L2/3	L5/6	NRG2	ERBB4	0.0153494	0	NRG2_ERBB4	NRG2 - ERBB4	NRG	Secreted Signaling	KEGG: hsa04012
L4	L5/6	NRG2	ERBB4	0.0112936	0	NRG2_ERBB4	NRG2 - ERBB4	NRG	Secreted Signaling	KEGG: hsa04012
L5/6	L5/6	NRG2	ERBB4	0.018496	0	NRG2_ERBB4	NRG2 - ERBB4	NRG	Secreted Signaling	KEGG: hsa04012
L5/6-CC	L5/6	NRG2	ERBB4	0.0184043	0	NRG2_ERBB4	NRG2 - ERBB4	NRG	Secreted Signaling	KEGG: hsa04012
IN-PV	L5/6-CC	NRG2	ERBB4	0.0123234	0	NRG2_ERBB4	NRG2 - ERBB4	NRG	Secreted Signaling	KEGG: hsa04012
IN-SST	L5/6-CC	NRG2	ERBB4	0.00795363	0	NRG2_ERBB4	NRG2 - ERBB4	NRG	Secreted Signaling	KEGG: hsa04012
IN-SV2C	L5/6-CC	NRG2	ERBB4	0.0124827	0	NRG2_ERBB4	NRG2 - ERBB4	NRG	Secreted Signaling	KEGG: hsa04012
IN-VIP	L5/6-CC	NRG2	ERBB4	0.0101721	0	NRG2_ERBB4	NRG2 - ERBB4	NRG	Secreted Signaling	KEGG: hsa04012
L2/3	L5/6-CC	NRG2	ERBB4	0.00858157	0	NRG2_ERBB4	NRG2 - ERBB4	NRG	Secreted Signaling	KEGG: hsa04012
L4	L5/6-CC	NRG2	ERBB4	0.0063026	0	NRG2_ERBB4	NRG2 - ERBB4	NRG	Secreted Signaling	KEGG: hsa04012
L5/6	L5/6-CC	NRG2	ERBB4	0.0103553	0	NRG2_ERBB4	NRG2 - ERBB4	NRG	Secreted Signaling	KEGG: hsa04012
L5/6-CC	L5/6-CC	NRG2	ERBB4	0.0103036	0	NRG2_ERBB4	NRG2 - ERBB4	NRG	Secreted Signaling	KEGG: hsa04012
IN-PV	Neu-mat	NRG2	ERBB4	0.00679347	0	NRG2_ERBB4	NRG2 - ERBB4	NRG	Secreted Signaling	KEGG: hsa04012
IN-PV	Oligodendrocytes	NRG2	ERBB4	0.0510588	0	NRG2_ERBB4	NRG2 - ERBB4	NRG	Secreted Signaling	KEGG: hsa04012
IN-SST	Oligodendrocytes	NRG2	ERBB4	0.0334184	0	NRG2_ERBB4	NRG2 - ERBB4	NRG	Secreted Signaling	KEGG: hsa04012
IN-SV2C	Oligodendrocytes	NRG2	ERBB4	0.0516926	0	NRG2_ERBB4	NRG2 - ERBB4	NRG	Secreted Signaling	KEGG: hsa04012
IN-VIP	Oligodendrocytes	NRG2	ERBB4	0.042436	0	NRG2_ERBB4	NRG2 - ERBB4	NRG	Secreted Signaling	KEGG: hsa04012
L2/3	Oligodendrocytes	NRG2	ERBB4	0.0359839	0	NRG2_ERBB4	NRG2 - ERBB4	NRG	Secreted Signaling	KEGG: hsa04012
L4	Oligodendrocytes	NRG2	ERBB4	0.0266232	0	NRG2_ERBB4	NRG2 - ERBB4	NRG	Secreted Signaling	KEGG: hsa04012
L5/6	Oligodendrocytes	NRG2	ERBB4	0.043175	0	NRG2_ERBB4	NRG2 - ERBB4	NRG	Secreted Signaling	KEGG: hsa04012
L5/6-CC	Oligodendrocytes	NRG2	ERBB4	0.0429662	0	NRG2_ERBB4	NRG2 - ERBB4	NRG	Secreted Signaling	KEGG: hsa04012
OPC	Oligodendrocytes	NRG2	ERBB4	0.0102046	0	NRG2_ERBB4	NRG2 - ERBB4	NRG	Secreted Signaling	KEGG: hsa04012
IN-PV	OPC	NRG2	ERBB4	0.0527661	0	NRG2_ERBB4	NRG2 - ERBB4	NRG	Secreted Signaling	KEGG: hsa04012
IN-SST	OPC	NRG2	ERBB4	0.0345573	0	NRG2_ERBB4	NRG2 - ERBB4	NRG	Secreted Signaling	KEGG: hsa04012
IN-SV2C	OPC	NRG2	ERBB4	0.0534198	0	NRG2_ERBB4	NRG2 - ERBB4	NRG	Secreted Signaling	KEGG: hsa04012
IN-VIP	OPC	NRG2	ERBB4	0.0438682	0	NRG2_ERBB4	NRG2 - ERBB4	NRG	Secreted Signaling	KEGG: hsa04012
L2/3	OPC	NRG2	ERBB4	0.0372069	0	NRG2_ERBB4	NRG2 - ERBB4	NRG	Secreted Signaling	KEGG: hsa04012
L4	OPC	NRG2	ERBB4	0.0275371	0	NRG2_ERBB4	NRG2 - ERBB4	NRG	Secreted Signaling	KEGG: hsa04012
L5/6	OPC	NRG2	ERBB4	0.044631	0	NRG2_ERBB4	NRG2 - ERBB4	NRG	Secreted Signaling	KEGG: hsa04012
L5/6-CC	OPC	NRG2	ERBB4	0.0444156	0	NRG2_ERBB4	NRG2 - ERBB4	NRG	Secreted Signaling	KEGG: hsa04012
OPC	OPC	NRG2	ERBB4	0.0105611	0	NRG2_ERBB4	NRG2 - ERBB4	NRG	Secreted Signaling	KEGG: hsa04012
AST-FB	AST-FB	NRG3	ERBB4	0.218549	0	NRG3_ERBB4	NRG3 - ERBB4	NRG	Secreted Signaling	KEGG: hsa04012
AST-PP	AST-FB	NRG3	ERBB4	0.233816	0	NRG3_ERBB4	NRG3 - ERBB4	NRG	Secreted Signaling	KEGG: hsa04012
IN-PV	AST-FB	NRG3	ERBB4	0.224422	0	NRG3_ERBB4	NRG3 - ERBB4	NRG	Secreted Signaling	KEGG: hsa04012
IN-SST	AST-FB	NRG3	ERBB4	0.22368	0	NRG3_ERBB4	NRG3 - ERBB4	NRG	Secreted Signaling	KEGG: hsa04012
IN-SV2C	AST-FB	NRG3	ERBB4	0.208466	0	NRG3_ERBB4	NRG3 - ERBB4	NRG	Secreted Signaling	KEGG: hsa04012
IN-VIP	AST-FB	NRG3	ERBB4	0.221644	0	NRG3_ERBB4	NRG3 - ERBB4	NRG	Secreted Signaling	KEGG: hsa04012
L2/3	AST-FB	NRG3	ERBB4	0.227156	0	NRG3_ERBB4	NRG3 - ERBB4	NRG	Secreted Signaling	KEGG: hsa04012
L4	AST-FB	NRG3	ERBB4	0.225806	0	NRG3_ERBB4	NRG3 - ERBB4	NRG	Secreted Signaling	KEGG: hsa04012
L5/6	AST-FB	NRG3	ERBB4	0.234322	0	NRG3_ERBB4	NRG3 - ERBB4	NRG	Secreted Signaling	KEGG: hsa04012
L5/6-CC	AST-FB	NRG3	ERBB4	0.218155	0	NRG3_ERBB4	NRG3 - ERBB4	NRG	Secreted Signaling	KEGG: hsa04012
Neu-mat	AST-FB	NRG3	ERBB4	0.21428	0	NRG3_ERBB4	NRG3 - ERBB4	NRG	Secreted Signaling	KEGG: hsa04012
OPC	AST-FB	NRG3	ERBB4	0.165621	0	NRG3_ERBB4	NRG3 - ERBB4	NRG	Secreted Signaling	KEGG: hsa04012
AST-FB	AST-PP	NRG3	ERBB4	0.271919	0	NRG3_ERBB4	NRG3 - ERBB4	NRG	Secreted Signaling	KEGG: hsa04012
AST-PP	AST-PP	NRG3	ERBB4	0.289533	0	NRG3_ERBB4	NRG3 - ERBB4	NRG	Secreted Signaling	KEGG: hsa04012
IN-PV	AST-PP	NRG3	ERBB4	0.278715	0	NRG3_ERBB4	NRG3 - ERBB4	NRG	Secreted Signaling	KEGG: hsa04012
IN-SST	AST-PP	NRG3	ERBB4	0.277858	0	NRG3_ERBB4	NRG3 - ERBB4	NRG	Secreted Signaling	KEGG: hsa04012
IN-SV2C	AST-PP	NRG3	ERBB4	0.260194	0	NRG3_ERBB4	NRG3 - ERBB4	NRG	Secreted Signaling	KEGG: hsa04012
IN-VIP	AST-PP	NRG3	ERBB4	0.275505	0	NRG3_ERBB4	NRG3 - ERBB4	NRG	Secreted Signaling	KEGG: hsa04012
L2/3	AST-PP	NRG3	ERBB4	0.281871	0	NRG3_ERBB4	NRG3 - ERBB4	NRG	Secreted Signaling	KEGG: hsa04012
L4	AST-PP	NRG3	ERBB4	0.280313	0	NRG3_ERBB4	NRG3 - ERBB4	NRG	Secreted Signaling	KEGG: hsa04012
L5/6	AST-PP	NRG3	ERBB4	0.290115	0	NRG3_ERBB4	NRG3 - ERBB4	NRG	Secreted Signaling	KEGG: hsa04012
L5/6-CC	AST-PP	NRG3	ERBB4	0.271463	0	NRG3_ERBB4	NRG3 - ERBB4	NRG	Secreted Signaling	KEGG: hsa04012
Neu-mat	AST-PP	NRG3	ERBB4	0.266964	0	NRG3_ERBB4	NRG3 - ERBB4	NRG	Secreted Signaling	KEGG: hsa04012
OPC	AST-PP	NRG3	ERBB4	0.209532	0	NRG3_ERBB4	NRG3 - ERBB4	NRG	Secreted Signaling	KEGG: hsa04012
AST-FB	IN-PV	NRG3	ERBB4	0.35182	0	NRG3_ERBB4	NRG3 - ERBB4	NRG	Secreted Signaling	KEGG: hsa04012
AST-PP	IN-PV	NRG3	ERBB4	0.371966	0	NRG3_ERBB4	NRG3 - ERBB4	NRG	Secreted Signaling	KEGG: hsa04012
IN-PV	IN-PV	NRG3	ERBB4	0.359626	0	NRG3_ERBB4	NRG3 - ERBB4	NRG	Secreted Signaling	KEGG: hsa04012
IN-SST	IN-PV	NRG3	ERBB4	0.358644	0	NRG3_ERBB4	NRG3 - ERBB4	NRG	Secreted Signaling	KEGG: hsa04012
IN-SV2C	IN-PV	NRG3	ERBB4	0.33825	0	NRG3_ERBB4	NRG3 - ERBB4	NRG	Secreted Signaling	KEGG: hsa04012
IN-VIP	IN-PV	NRG3	ERBB4	0.355944	0	NRG3_ERBB4	NRG3 - ERBB4	NRG	Secreted Signaling	KEGG: hsa04012
L2/3	IN-PV	NRG3	ERBB4	0.363237	0	NRG3_ERBB4	NRG3 - ERBB4	NRG	Secreted Signaling	KEGG: hsa04012
L4	IN-PV	NRG3	ERBB4	0.361456	0	NRG3_ERBB4	NRG3 - ERBB4	NRG	Secreted Signaling	KEGG: hsa04012
L5/6	IN-PV	NRG3	ERBB4	0.372626	0	NRG3_ERBB4	NRG3 - ERBB4	NRG	Secreted Signaling	KEGG: hsa04012
L5/6-CC	IN-PV	NRG3	ERBB4	0.351294	0	NRG3_ERBB4	NRG3 - ERBB4	NRG	Secreted Signaling	KEGG: hsa04012
Neu-mat	IN-PV	NRG3	ERBB4	0.346101	0	NRG3_ERBB4	NRG3 - ERBB4	NRG	Secreted Signaling	KEGG: hsa04012
OPC	IN-PV	NRG3	ERBB4	0.278104	0	NRG3_ERBB4	NRG3 - ERBB4	NRG	Secreted Signaling	KEGG: hsa04012
AST-FB	IN-SV2C	NRG3	ERBB4	0.288362	0	NRG3_ERBB4	NRG3 - ERBB4	NRG	Secreted Signaling	KEGG: hsa04012
AST-PP	IN-SV2C	NRG3	ERBB4	0.306592	0	NRG3_ERBB4	NRG3 - ERBB4	NRG	Secreted Signaling	KEGG: hsa04012
IN-PV	IN-SV2C	NRG3	ERBB4	0.295402	0	NRG3_ERBB4	NRG3 - ERBB4	NRG	Secreted Signaling	KEGG: hsa04012
IN-SST	IN-SV2C	NRG3	ERBB4	0.294514	0	NRG3_ERBB4	NRG3 - ERBB4	NRG	Secreted Signaling	KEGG: hsa04012
IN-SV2C	IN-SV2C	NRG3	ERBB4	0.276196	0	NRG3_ERBB4	NRG3 - ERBB4	NRG	Secreted Signaling	KEGG: hsa04012
IN-VIP	IN-SV2C	NRG3	ERBB4	0.292077	0	NRG3_ERBB4	NRG3 - ERBB4	NRG	Secreted Signaling	KEGG: hsa04012
L2/3	IN-SV2C	NRG3	ERBB4	0.298668	0	NRG3_ERBB4	NRG3 - ERBB4	NRG	Secreted Signaling	KEGG: hsa04012
L4	IN-SV2C	NRG3	ERBB4	0.297056	0	NRG3_ERBB4	NRG3 - ERBB4	NRG	Secreted Signaling	KEGG: hsa04012
L5/6	IN-SV2C	NRG3	ERBB4	0.307193	0	NRG3_ERBB4	NRG3 - ERBB4	NRG	Secreted Signaling	KEGG: hsa04012
L5/6-CC	IN-SV2C	NRG3	ERBB4	0.287888	0	NRG3_ERBB4	NRG3 - ERBB4	NRG	Secreted Signaling	KEGG: hsa04012
Neu-mat	IN-SV2C	NRG3	ERBB4	0.283224	0	NRG3_ERBB4	NRG3 - ERBB4	NRG	Secreted Signaling	KEGG: hsa04012
OPC	IN-SV2C	NRG3	ERBB4	0.22336	0	NRG3_ERBB4	NRG3 - ERBB4	NRG	Secreted Signaling	KEGG: hsa04012
AST-FB	IN-VIP	NRG3	ERBB4	0.327387	0	NRG3_ERBB4	NRG3 - ERBB4	NRG	Secreted Signaling	KEGG: hsa04012
AST-PP	IN-VIP	NRG3	ERBB4	0.346883	0	NRG3_ERBB4	NRG3 - ERBB4	NRG	Secreted Signaling	KEGG: hsa04012
IN-PV	IN-VIP	NRG3	ERBB4	0.334932	0	NRG3_ERBB4	NRG3 - ERBB4	NRG	Secreted Signaling	KEGG: hsa04012
IN-SST	IN-VIP	NRG3	ERBB4	0.333982	0	NRG3_ERBB4	NRG3 - ERBB4	NRG	Secreted Signaling	KEGG: hsa04012
IN-SV2C	IN-VIP	NRG3	ERBB4	0.314303	0	NRG3_ERBB4	NRG3 - ERBB4	NRG	Secreted Signaling	KEGG: hsa04012
IN-VIP	IN-VIP	NRG3	ERBB4	0.331371	0	NRG3_ERBB4	NRG3 - ERBB4	NRG	Secreted Signaling	KEGG: hsa04012
L2/3	IN-VIP	NRG3	ERBB4	0.338425	0	NRG3_ERBB4	NRG3 - ERBB4	NRG	Secreted Signaling	KEGG: hsa04012
L4	IN-VIP	NRG3	ERBB4	0.336702	0	NRG3_ERBB4	NRG3 - ERBB4	NRG	Secreted Signaling	KEGG: hsa04012
L5/6	IN-VIP	NRG3	ERBB4	0.347523	0	NRG3_ERBB4	NRG3 - ERBB4	NRG	Secreted Signaling	KEGG: hsa04012
L5/6-CC	IN-VIP	NRG3	ERBB4	0.32688	0	NRG3_ERBB4	NRG3 - ERBB4	NRG	Secreted Signaling	KEGG: hsa04012
Neu-mat	IN-VIP	NRG3	ERBB4	0.321868	0	NRG3_ERBB4	NRG3 - ERBB4	NRG	Secreted Signaling	KEGG: hsa04012
OPC	IN-VIP	NRG3	ERBB4	0.256762	0	NRG3_ERBB4	NRG3 - ERBB4	NRG	Secreted Signaling	KEGG: hsa04012
AST-FB	Oligodendrocytes	NRG3	ERBB4	0.247467	0	NRG3_ERBB4	NRG3 - ERBB4	NRG	Secreted Signaling	KEGG: hsa04012
AST-PP	Oligodendrocytes	NRG3	ERBB4	0.264072	0	NRG3_ERBB4	NRG3 - ERBB4	NRG	Secreted Signaling	KEGG: hsa04012
IN-PV	Oligodendrocytes	NRG3	ERBB4	0.253865	0	NRG3_ERBB4	NRG3 - ERBB4	NRG	Secreted Signaling	KEGG: hsa04012
IN-SST	Oligodendrocytes	NRG3	ERBB4	0.253057	0	NRG3_ERBB4	NRG3 - ERBB4	NRG	Secreted Signaling	KEGG: hsa04012
IN-SV2C	Oligodendrocytes	NRG3	ERBB4	0.236454	0	NRG3_ERBB4	NRG3 - ERBB4	NRG	Secreted Signaling	KEGG: hsa04012
IN-VIP	Oligodendrocytes	NRG3	ERBB4	0.250841	0	NRG3_ERBB4	NRG3 - ERBB4	NRG	Secreted Signaling	KEGG: hsa04012
L2/3	Oligodendrocytes	NRG3	ERBB4	0.25684	0	NRG3_ERBB4	NRG3 - ERBB4	NRG	Secreted Signaling	KEGG: hsa04012
L4	Oligodendrocytes	NRG3	ERBB4	0.255371	0	NRG3_ERBB4	NRG3 - ERBB4	NRG	Secreted Signaling	KEGG: hsa04012
L5/6	Oligodendrocytes	NRG3	ERBB4	0.264622	0	NRG3_ERBB4	NRG3 - ERBB4	NRG	Secreted Signaling	KEGG: hsa04012
L5/6-CC	Oligodendrocytes	NRG3	ERBB4	0.247038	0	NRG3_ERBB4	NRG3 - ERBB4	NRG	Secreted Signaling	KEGG: hsa04012
Neu-mat	Oligodendrocytes	NRG3	ERBB4	0.242809	0	NRG3_ERBB4	NRG3 - ERBB4	NRG	Secreted Signaling	KEGG: hsa04012
OPC	Oligodendrocytes	NRG3	ERBB4	0.189232	0	NRG3_ERBB4	NRG3 - ERBB4	NRG	Secreted Signaling	KEGG: hsa04012
AST-FB	OPC	NRG3	ERBB4	0.253984	0	NRG3_ERBB4	NRG3 - ERBB4	NRG	Secreted Signaling	KEGG: hsa04012
AST-PP	OPC	NRG3	ERBB4	0.270869	0	NRG3_ERBB4	NRG3 - ERBB4	NRG	Secreted Signaling	KEGG: hsa04012
IN-PV	OPC	NRG3	ERBB4	0.260492	0	NRG3_ERBB4	NRG3 - ERBB4	NRG	Secreted Signaling	KEGG: hsa04012
IN-SST	OPC	NRG3	ERBB4	0.259671	0	NRG3_ERBB4	NRG3 - ERBB4	NRG	Secreted Signaling	KEGG: hsa04012
IN-SV2C	OPC	NRG3	ERBB4	0.242774	0	NRG3_ERBB4	NRG3 - ERBB4	NRG	Secreted Signaling	KEGG: hsa04012
IN-VIP	OPC	NRG3	ERBB4	0.257417	0	NRG3_ERBB4	NRG3 - ERBB4	NRG	Secreted Signaling	KEGG: hsa04012
L2/3	OPC	NRG3	ERBB4	0.263517	0	NRG3_ERBB4	NRG3 - ERBB4	NRG	Secreted Signaling	KEGG: hsa04012
L4	OPC	NRG3	ERBB4	0.262024	0	NRG3_ERBB4	NRG3 - ERBB4	NRG	Secreted Signaling	KEGG: hsa04012
L5/6	OPC	NRG3	ERBB4	0.271427	0	NRG3_ERBB4	NRG3 - ERBB4	NRG	Secreted Signaling	KEGG: hsa04012
L5/6-CC	OPC	NRG3	ERBB4	0.253547	0	NRG3_ERBB4	NRG3 - ERBB4	NRG	Secreted Signaling	KEGG: hsa04012
Neu-mat	OPC	NRG3	ERBB4	0.249244	0	NRG3_ERBB4	NRG3 - ERBB4	NRG	Secreted Signaling	KEGG: hsa04012
OPC	OPC	NRG3	ERBB4	0.194612	0	NRG3_ERBB4	NRG3 - ERBB4	NRG	Secreted Signaling	KEGG: hsa04012
L2/3	AST-FB	NRG4	ERBB4	0.00669434	0	NRG4_ERBB4	NRG4 - ERBB4	NRG	Secreted Signaling	KEGG: hsa04012
L5/6	AST-FB	NRG4	ERBB4	0.00441864	0	NRG4_ERBB4	NRG4 - ERBB4	NRG	Secreted Signaling	KEGG: hsa04012
L5/6-CC	AST-FB	NRG4	ERBB4	0.00154051	0	NRG4_ERBB4	NRG4 - ERBB4	NRG	Secreted Signaling	KEGG: hsa04012
L2/3	AST-PP	NRG4	ERBB4	0.00891967	0	NRG4_ERBB4	NRG4 - ERBB4	NRG	Secreted Signaling	KEGG: hsa04012
L5/6	AST-PP	NRG4	ERBB4	0.00589196	0	NRG4_ERBB4	NRG4 - ERBB4	NRG	Secreted Signaling	KEGG: hsa04012
L5/6-CC	AST-PP	NRG4	ERBB4	0.00205616	0	NRG4_ERBB4	NRG4 - ERBB4	NRG	Secreted Signaling	KEGG: hsa04012
L2/3	Endothelial	NRG4	ERBB4	0.000465875	0	NRG4_ERBB4	NRG4 - ERBB4	NRG	Secreted Signaling	KEGG: hsa04012
L5/6	Endothelial	NRG4	ERBB4	0.000306849	0	NRG4_ERBB4	NRG4 - ERBB4	NRG	Secreted Signaling	KEGG: hsa04012
L5/6-CC	Endothelial	NRG4	ERBB4	0.000106693	0	NRG4_ERBB4	NRG4 - ERBB4	NRG	Secreted Signaling	KEGG: hsa04012
L2/3	IN-PV	NRG4	ERBB4	0.012911	0	NRG4_ERBB4	NRG4 - ERBB4	NRG	Secreted Signaling	KEGG: hsa04012
L5/6	IN-PV	NRG4	ERBB4	0.00854016	0	NRG4_ERBB4	NRG4 - ERBB4	NRG	Secreted Signaling	KEGG: hsa04012
L5/6-CC	IN-PV	NRG4	ERBB4	0.00298549	0	NRG4_ERBB4	NRG4 - ERBB4	NRG	Secreted Signaling	KEGG: hsa04012
L2/3	IN-SST	NRG4	ERBB4	0.00287446	0	NRG4_ERBB4	NRG4 - ERBB4	NRG	Secreted Signaling	KEGG: hsa04012
L5/6	IN-SST	NRG4	ERBB4	0.00189482	0	NRG4_ERBB4	NRG4 - ERBB4	NRG	Secreted Signaling	KEGG: hsa04012
L5/6-CC	IN-SST	NRG4	ERBB4	0.000659523	0	NRG4_ERBB4	NRG4 - ERBB4	NRG	Secreted Signaling	KEGG: hsa04012
L2/3	IN-SV2C	NRG4	ERBB4	0.00967023	0	NRG4_ERBB4	NRG4 - ERBB4	NRG	Secreted Signaling	KEGG: hsa04012
L5/6	IN-SV2C	NRG4	ERBB4	0.0063894	0	NRG4_ERBB4	NRG4 - ERBB4	NRG	Secreted Signaling	KEGG: hsa04012
L5/6-CC	IN-SV2C	NRG4	ERBB4	0.00223048	0	NRG4_ERBB4	NRG4 - ERBB4	NRG	Secreted Signaling	KEGG: hsa04012
L2/3	IN-VIP	NRG4	ERBB4	0.0115934	0	NRG4_ERBB4	NRG4 - ERBB4	NRG	Secreted Signaling	KEGG: hsa04012
L5/6	IN-VIP	NRG4	ERBB4	0.00766516	0	NRG4_ERBB4	NRG4 - ERBB4	NRG	Secreted Signaling	KEGG: hsa04012
L5/6-CC	IN-VIP	NRG4	ERBB4	0.00267807	0	NRG4_ERBB4	NRG4 - ERBB4	NRG	Secreted Signaling	KEGG: hsa04012
L2/3	L2/3	NRG4	ERBB4	0.00165741	0	NRG4_ERBB4	NRG4 - ERBB4	NRG	Secreted Signaling	KEGG: hsa04012
L5/6	L2/3	NRG4	ERBB4	0.0010921	0	NRG4_ERBB4	NRG4 - ERBB4	NRG	Secreted Signaling	KEGG: hsa04012
L5/6-CC	L2/3	NRG4	ERBB4	0.000379922	0	NRG4_ERBB4	NRG4 - ERBB4	NRG	Secreted Signaling	KEGG: hsa04012
L2/3	L4	NRG4	ERBB4	0.0015309	0	NRG4_ERBB4	NRG4 - ERBB4	NRG	Secreted Signaling	KEGG: hsa04012
L5/6	L4	NRG4	ERBB4	0.0010087	0	NRG4_ERBB4	NRG4 - ERBB4	NRG	Secreted Signaling	KEGG: hsa04012
L5/6-CC	L4	NRG4	ERBB4	0.000350889	0	NRG4_ERBB4	NRG4 - ERBB4	NRG	Secreted Signaling	KEGG: hsa04012
L2/3	L5/6	NRG4	ERBB4	0.00329855	0	NRG4_ERBB4	NRG4 - ERBB4	NRG	Secreted Signaling	KEGG: hsa04012
L5/6	L5/6	NRG4	ERBB4	0.0021747	0	NRG4_ERBB4	NRG4 - ERBB4	NRG	Secreted Signaling	KEGG: hsa04012
L5/6-CC	L5/6	NRG4	ERBB4	0.000757075	0	NRG4_ERBB4	NRG4 - ERBB4	NRG	Secreted Signaling	KEGG: hsa04012
L2/3	L5/6-CC	NRG4	ERBB4	0.00183426	0	NRG4_ERBB4	NRG4 - ERBB4	NRG	Secreted Signaling	KEGG: hsa04012
L5/6	L5/6-CC	NRG4	ERBB4	0.0012087	0	NRG4_ERBB4	NRG4 - ERBB4	NRG	Secreted Signaling	KEGG: hsa04012
L5/6-CC	L5/6-CC	NRG4	ERBB4	0.000420518	0	NRG4_ERBB4	NRG4 - ERBB4	NRG	Secreted Signaling	KEGG: hsa04012
L2/3	Neu-mat	NRG4	ERBB4	0.00100636	0	NRG4_ERBB4	NRG4 - ERBB4	NRG	Secreted Signaling	KEGG: hsa04012
L5/6	Neu-mat	NRG4	ERBB4	0.000662966	0	NRG4_ERBB4	NRG4 - ERBB4	NRG	Secreted Signaling	KEGG: hsa04012
L5/6-CC	Neu-mat	NRG4	ERBB4	0.00023057	0	NRG4_ERBB4	NRG4 - ERBB4	NRG	Secreted Signaling	KEGG: hsa04012
L2/3	Neu-NRGN-I	NRG4	ERBB4	0.000323416	0	NRG4_ERBB4	NRG4 - ERBB4	NRG	Secreted Signaling	KEGG: hsa04012
L5/6	Neu-NRGN-I	NRG4	ERBB4	0.000213008	0	NRG4_ERBB4	NRG4 - ERBB4	NRG	Secreted Signaling	KEGG: hsa04012
L5/6-CC	Neu-NRGN-I	NRG4	ERBB4	7.41e-05	0	NRG4_ERBB4	NRG4 - ERBB4	NRG	Secreted Signaling	KEGG: hsa04012
L2/3	Neu-NRGN-II	NRG4	ERBB4	3.66e-05	0	NRG4_ERBB4	NRG4 - ERBB4	NRG	Secreted Signaling	KEGG: hsa04012
L5/6	Neu-NRGN-II	NRG4	ERBB4	2.41e-05	0	NRG4_ERBB4	NRG4 - ERBB4	NRG	Secreted Signaling	KEGG: hsa04012
L5/6-CC	Neu-NRGN-II	NRG4	ERBB4	8.37e-06	0	NRG4_ERBB4	NRG4 - ERBB4	NRG	Secreted Signaling	KEGG: hsa04012
L2/3	Oligodendrocytes	NRG4	ERBB4	0.00786219	0	NRG4_ERBB4	NRG4 - ERBB4	NRG	Secreted Signaling	KEGG: hsa04012
L5/6	Oligodendrocytes	NRG4	ERBB4	0.00519156	0	NRG4_ERBB4	NRG4 - ERBB4	NRG	Secreted Signaling	KEGG: hsa04012
L5/6-CC	Oligodendrocytes	NRG4	ERBB4	0.0018109	0	NRG4_ERBB4	NRG4 - ERBB4	NRG	Secreted Signaling	KEGG: hsa04012
L2/3	OPC	NRG4	ERBB4	0.00813747	0	NRG4_ERBB4	NRG4 - ERBB4	NRG	Secreted Signaling	KEGG: hsa04012
L5/6	OPC	NRG4	ERBB4	0.00537384	0	NRG4_ERBB4	NRG4 - ERBB4	NRG	Secreted Signaling	KEGG: hsa04012
L5/6-CC	OPC	NRG4	ERBB4	0.00187471	0	NRG4_ERBB4	NRG4 - ERBB4	NRG	Secreted Signaling	KEGG: hsa04012
AST-PP	IN-PV	FGF1	FGFR1	2.94e-05	0	FGF1_FGFR1	FGF1 - FGFR1	FGF	Secreted Signaling	PMC: 4393358
IN-PV	IN-PV	FGF1	FGFR1	0.000180498	0	FGF1_FGFR1	FGF1 - FGFR1	FGF	Secreted Signaling	PMC: 4393358
IN-SST	IN-PV	FGF1	FGFR1	0.000256421	0	FGF1_FGFR1	FGF1 - FGFR1	FGF	Secreted Signaling	PMC: 4393358
IN-SV2C	IN-PV	FGF1	FGFR1	0.000210577	0	FGF1_FGFR1	FGF1 - FGFR1	FGF	Secreted Signaling	PMC: 4393358
IN-VIP	IN-PV	FGF1	FGFR1	2.05e-05	0	FGF1_FGFR1	FGF1 - FGFR1	FGF	Secreted Signaling	PMC: 4393358
L2/3	IN-PV	FGF1	FGFR1	0.000364337	0	FGF1_FGFR1	FGF1 - FGFR1	FGF	Secreted Signaling	PMC: 4393358
L4	IN-PV	FGF1	FGFR1	0.00034257	0	FGF1_FGFR1	FGF1 - FGFR1	FGF	Secreted Signaling	PMC: 4393358
L5/6	IN-PV	FGF1	FGFR1	0.000428732	0	FGF1_FGFR1	FGF1 - FGFR1	FGF	Secreted Signaling	PMC: 4393358
L5/6-CC	IN-PV	FGF1	FGFR1	0.000444711	0	FGF1_FGFR1	FGF1 - FGFR1	FGF	Secreted Signaling	PMC: 4393358
AST-PP	L5/6	FGF1	FGFR1	0.000131659	0	FGF1_FGFR1	FGF1 - FGFR1	FGF	Secreted Signaling	PMC: 4393358
IN-PV	L5/6	FGF1	FGFR1	0.000807015	0	FGF1_FGFR1	FGF1 - FGFR1	FGF	Secreted Signaling	PMC: 4393358
IN-SST	L5/6	FGF1	FGFR1	0.00114617	0	FGF1_FGFR1	FGF1 - FGFR1	FGF	Secreted Signaling	PMC: 4393358
IN-SV2C	L5/6	FGF1	FGFR1	0.000941403	0	FGF1_FGFR1	FGF1 - FGFR1	FGF	Secreted Signaling	PMC: 4393358
IN-VIP	L5/6	FGF1	FGFR1	9.18e-05	0	FGF1_FGFR1	FGF1 - FGFR1	FGF	Secreted Signaling	PMC: 4393358
L2/3	L5/6	FGF1	FGFR1	0.00162794	0	FGF1_FGFR1	FGF1 - FGFR1	FGF	Secreted Signaling	PMC: 4393358
L4	L5/6	FGF1	FGFR1	0.00153079	0	FGF1_FGFR1	FGF1 - FGFR1	FGF	Secreted Signaling	PMC: 4393358
L5/6	L5/6	FGF1	FGFR1	0.00191524	0	FGF1_FGFR1	FGF1 - FGFR1	FGF	Secreted Signaling	PMC: 4393358
L5/6-CC	L5/6	FGF1	FGFR1	0.00198651	0	FGF1_FGFR1	FGF1 - FGFR1	FGF	Secreted Signaling	PMC: 4393358
AST-PP	OPC	FGF1	FGFR1	0.000350161	0	FGF1_FGFR1	FGF1 - FGFR1	FGF	Secreted Signaling	PMC: 4393358
IN-PV	OPC	FGF1	FGFR1	0.00214395	0	FGF1_FGFR1	FGF1 - FGFR1	FGF	Secreted Signaling	PMC: 4393358
IN-SST	OPC	FGF1	FGFR1	0.00304326	0	FGF1_FGFR1	FGF1 - FGFR1	FGF	Secreted Signaling	PMC: 4393358
IN-SV2C	OPC	FGF1	FGFR1	0.00250041	0	FGF1_FGFR1	FGF1 - FGFR1	FGF	Secreted Signaling	PMC: 4393358
IN-VIP	OPC	FGF1	FGFR1	0.000244124	0	FGF1_FGFR1	FGF1 - FGFR1	FGF	Secreted Signaling	PMC: 4393358
L2/3	OPC	FGF1	FGFR1	0.00431896	0	FGF1_FGFR1	FGF1 - FGFR1	FGF	Secreted Signaling	PMC: 4393358
L4	OPC	FGF1	FGFR1	0.00406188	0	FGF1_FGFR1	FGF1 - FGFR1	FGF	Secreted Signaling	PMC: 4393358
L5/6	OPC	FGF1	FGFR1	0.00507877	0	FGF1_FGFR1	FGF1 - FGFR1	FGF	Secreted Signaling	PMC: 4393358
L5/6-CC	OPC	FGF1	FGFR1	0.00526714	0	FGF1_FGFR1	FGF1 - FGFR1	FGF	Secreted Signaling	PMC: 4393358
AST-PP	AST-FB	FGF1	FGFR2	0.000218612	0	FGF1_FGFR2	FGF1 - FGFR2	FGF	Secreted Signaling	PMC: 4393358
IN-PV	AST-FB	FGF1	FGFR2	0.00133941	0	FGF1_FGFR2	FGF1 - FGFR2	FGF	Secreted Signaling	PMC: 4393358
IN-SST	AST-FB	FGF1	FGFR2	0.00190189	0	FGF1_FGFR2	FGF1 - FGFR2	FGF	Secreted Signaling	PMC: 4393358
IN-SV2C	AST-FB	FGF1	FGFR2	0.00156232	0	FGF1_FGFR2	FGF1 - FGFR2	FGF	Secreted Signaling	PMC: 4393358
IN-VIP	AST-FB	FGF1	FGFR2	0.000152405	0	FGF1_FGFR2	FGF1 - FGFR2	FGF	Secreted Signaling	PMC: 4393358
L2/3	AST-FB	FGF1	FGFR2	0.00270043	0	FGF1_FGFR2	FGF1 - FGFR2	FGF	Secreted Signaling	PMC: 4393358
L4	AST-FB	FGF1	FGFR2	0.00253945	0	FGF1_FGFR2	FGF1 - FGFR2	FGF	Secreted Signaling	PMC: 4393358
L5/6	AST-FB	FGF1	FGFR2	0.00317641	0	FGF1_FGFR2	FGF1 - FGFR2	FGF	Secreted Signaling	PMC: 4393358
L5/6-CC	AST-FB	FGF1	FGFR2	0.00329446	0	FGF1_FGFR2	FGF1 - FGFR2	FGF	Secreted Signaling	PMC: 4393358
AST-PP	AST-PP	FGF1	FGFR2	0.000825404	0	FGF1_FGFR2	FGF1 - FGFR2	FGF	Secreted Signaling	PMC: 4393358
IN-PV	AST-PP	FGF1	FGFR2	0.00504146	0	FGF1_FGFR2	FGF1 - FGFR2	FGF	Secreted Signaling	PMC: 4393358
IN-SST	AST-PP	FGF1	FGFR2	0.00714747	0	FGF1_FGFR2	FGF1 - FGFR2	FGF	Secreted Signaling	PMC: 4393358
IN-SV2C	AST-PP	FGF1	FGFR2	0.00587684	0	FGF1_FGFR2	FGF1 - FGFR2	FGF	Secreted Signaling	PMC: 4393358
IN-VIP	AST-PP	FGF1	FGFR2	0.000575534	0	FGF1_FGFR2	FGF1 - FGFR2	FGF	Secreted Signaling	PMC: 4393358
L2/3	AST-PP	FGF1	FGFR2	0.0101261	0	FGF1_FGFR2	FGF1 - FGFR2	FGF	Secreted Signaling	PMC: 4393358
L4	AST-PP	FGF1	FGFR2	0.0095267	0	FGF1_FGFR2	FGF1 - FGFR2	FGF	Secreted Signaling	PMC: 4393358
L5/6	AST-PP	FGF1	FGFR2	0.0118954	0	FGF1_FGFR2	FGF1 - FGFR2	FGF	Secreted Signaling	PMC: 4393358
L5/6-CC	AST-PP	FGF1	FGFR2	0.0123334	0	FGF1_FGFR2	FGF1 - FGFR2	FGF	Secreted Signaling	PMC: 4393358
IN-PV	IN-PV	FGF1	FGFR2	0.000234653	0	FGF1_FGFR2	FGF1 - FGFR2	FGF	Secreted Signaling	PMC: 4393358
IN-SST	IN-PV	FGF1	FGFR2	0.000333349	0	FGF1_FGFR2	FGF1 - FGFR2	FGF	Secreted Signaling	PMC: 4393358
IN-SV2C	IN-PV	FGF1	FGFR2	0.000273755	0	FGF1_FGFR2	FGF1 - FGFR2	FGF	Secreted Signaling	PMC: 4393358
L2/3	IN-PV	FGF1	FGFR2	0.000473625	0	FGF1_FGFR2	FGF1 - FGFR2	FGF	Secreted Signaling	PMC: 4393358
L4	IN-PV	FGF1	FGFR2	0.000445331	0	FGF1_FGFR2	FGF1 - FGFR2	FGF	Secreted Signaling	PMC: 4393358
L5/6	IN-PV	FGF1	FGFR2	0.000557326	0	FGF1_FGFR2	FGF1 - FGFR2	FGF	Secreted Signaling	PMC: 4393358
L5/6-CC	IN-PV	FGF1	FGFR2	0.000578095	0	FGF1_FGFR2	FGF1 - FGFR2	FGF	Secreted Signaling	PMC: 4393358
AST-PP	L2/3	FGF1	FGFR2	3.18e-05	0.04	FGF1_FGFR2	FGF1 - FGFR2	FGF	Secreted Signaling	PMC: 4393358
IN-PV	L2/3	FGF1	FGFR2	0.000195324	0	FGF1_FGFR2	FGF1 - FGFR2	FGF	Secreted Signaling	PMC: 4393358
IN-SST	L2/3	FGF1	FGFR2	0.000277482	0	FGF1_FGFR2	FGF1 - FGFR2	FGF	Secreted Signaling	PMC: 4393358
IN-SV2C	L2/3	FGF1	FGFR2	0.000227873	0	FGF1_FGFR2	FGF1 - FGFR2	FGF	Secreted Signaling	PMC: 4393358
L2/3	L2/3	FGF1	FGFR2	0.000394258	0	FGF1_FGFR2	FGF1 - FGFR2	FGF	Secreted Signaling	PMC: 4393358
L4	L2/3	FGF1	FGFR2	0.000370704	0	FGF1_FGFR2	FGF1 - FGFR2	FGF	Secreted Signaling	PMC: 4393358
L5/6	L2/3	FGF1	FGFR2	0.000463939	0	FGF1_FGFR2	FGF1 - FGFR2	FGF	Secreted Signaling	PMC: 4393358
L5/6-CC	L2/3	FGF1	FGFR2	0.00048123	0	FGF1_FGFR2	FGF1 - FGFR2	FGF	Secreted Signaling	PMC: 4393358
AST-PP	Oligodendrocytes	FGF1	FGFR2	0.000612853	0	FGF1_FGFR2	FGF1 - FGFR2	FGF	Secreted Signaling	PMC: 4393358
IN-PV	Oligodendrocytes	FGF1	FGFR2	0.0037473	0	FGF1_FGFR2	FGF1 - FGFR2	FGF	Secreted Signaling	PMC: 4393358
IN-SST	Oligodendrocytes	FGF1	FGFR2	0.00531558	0	FGF1_FGFR2	FGF1 - FGFR2	FGF	Secreted Signaling	PMC: 4393358
IN-SV2C	Oligodendrocytes	FGF1	FGFR2	0.00436918	0	FGF1_FGFR2	FGF1 - FGFR2	FGF	Secreted Signaling	PMC: 4393358
IN-VIP	Oligodendrocytes	FGF1	FGFR2	0.0004273	0	FGF1_FGFR2	FGF1 - FGFR2	FGF	Secreted Signaling	PMC: 4393358
L2/3	Oligodendrocytes	FGF1	FGFR2	0.00753661	0	FGF1_FGFR2	FGF1 - FGFR2	FGF	Secreted Signaling	PMC: 4393358
L4	Oligodendrocytes	FGF1	FGFR2	0.00708937	0	FGF1_FGFR2	FGF1 - FGFR2	FGF	Secreted Signaling	PMC: 4393358
L5/6	Oligodendrocytes	FGF1	FGFR2	0.00885744	0	FGF1_FGFR2	FGF1 - FGFR2	FGF	Secreted Signaling	PMC: 4393358
L5/6-CC	Oligodendrocytes	FGF1	FGFR2	0.00918467	0	FGF1_FGFR2	FGF1 - FGFR2	FGF	Secreted Signaling	PMC: 4393358
AST-PP	AST-FB	FGF1	FGFR3	0.000801599	0	FGF1_FGFR3	FGF1 - FGFR3	FGF	Secreted Signaling	PMC: 4393358
IN-PV	AST-FB	FGF1	FGFR3	0.00489666	0	FGF1_FGFR3	FGF1 - FGFR3	FGF	Secreted Signaling	PMC: 4393358
IN-SST	AST-FB	FGF1	FGFR3	0.0069426	0	FGF1_FGFR3	FGF1 - FGFR3	FGF	Secreted Signaling	PMC: 4393358
IN-SV2C	AST-FB	FGF1	FGFR3	0.00570819	0	FGF1_FGFR3	FGF1 - FGFR3	FGF	Secreted Signaling	PMC: 4393358
IN-VIP	AST-FB	FGF1	FGFR3	0.000558931	0	FGF1_FGFR3	FGF1 - FGFR3	FGF	Secreted Signaling	PMC: 4393358
L2/3	AST-FB	FGF1	FGFR3	0.00983673	0	FGF1_FGFR3	FGF1 - FGFR3	FGF	Secreted Signaling	PMC: 4393358
L4	AST-FB	FGF1	FGFR3	0.00925427	0	FGF1_FGFR3	FGF1 - FGFR3	FGF	Secreted Signaling	PMC: 4393358
L5/6	AST-FB	FGF1	FGFR3	0.011556	0	FGF1_FGFR3	FGF1 - FGFR3	FGF	Secreted Signaling	PMC: 4393358
L5/6-CC	AST-FB	FGF1	FGFR3	0.0119817	0	FGF1_FGFR3	FGF1 - FGFR3	FGF	Secreted Signaling	PMC: 4393358
AST-PP	AST-PP	FGF1	FGFR3	0.000706214	0	FGF1_FGFR3	FGF1 - FGFR3	FGF	Secreted Signaling	PMC: 4393358
IN-PV	AST-PP	FGF1	FGFR3	0.00431609	0	FGF1_FGFR3	FGF1 - FGFR3	FGF	Secreted Signaling	PMC: 4393358
IN-SST	AST-PP	FGF1	FGFR3	0.00612095	0	FGF1_FGFR3	FGF1 - FGFR3	FGF	Secreted Signaling	PMC: 4393358
IN-SV2C	AST-PP	FGF1	FGFR3	0.00503188	0	FGF1_FGFR3	FGF1 - FGFR3	FGF	Secreted Signaling	PMC: 4393358
IN-VIP	AST-PP	FGF1	FGFR3	0.000492407	0	FGF1_FGFR3	FGF1 - FGFR3	FGF	Secreted Signaling	PMC: 4393358
L2/3	AST-PP	FGF1	FGFR3	0.00867555	0	FGF1_FGFR3	FGF1 - FGFR3	FGF	Secreted Signaling	PMC: 4393358
L4	AST-PP	FGF1	FGFR3	0.00816128	0	FGF1_FGFR3	FGF1 - FGFR3	FGF	Secreted Signaling	PMC: 4393358
L5/6	AST-PP	FGF1	FGFR3	0.0101939	0	FGF1_FGFR3	FGF1 - FGFR3	FGF	Secreted Signaling	PMC: 4393358
L5/6-CC	AST-PP	FGF1	FGFR3	0.01057	0	FGF1_FGFR3	FGF1 - FGFR3	FGF	Secreted Signaling	PMC: 4393358
AST-PP	IN-PV	FGF2	FGFR1	0.00060616	0	FGF2_FGFR1	FGF2 - FGFR1	FGF	Secreted Signaling	PMC: 4393358
AST-PP	L5/6	FGF2	FGFR1	0.00270618	0	FGF2_FGFR1	FGF2 - FGFR1	FGF	Secreted Signaling	PMC: 4393358
AST-PP	OPC	FGF2	FGFR1	0.00716677	0	FGF2_FGFR1	FGF2 - FGFR1	FGF	Secreted Signaling	PMC: 4393358
AST-PP	AST-FB	FGF2	FGFR2	0.00448583	0	FGF2_FGFR2	FGF2 - FGFR2	FGF	Secreted Signaling	PMC: 4393358
AST-PP	AST-PP	FGF2	FGFR2	0.0167387	0	FGF2_FGFR2	FGF2 - FGFR2	FGF	Secreted Signaling	PMC: 4393358
AST-PP	IN-PV	FGF2	FGFR2	0.000787928	0	FGF2_FGFR2	FGF2 - FGFR2	FGF	Secreted Signaling	PMC: 4393358
AST-PP	L2/3	FGF2	FGFR2	0.000655927	0	FGF2_FGFR2	FGF2 - FGFR2	FGF	Secreted Signaling	PMC: 4393358
AST-PP	Oligodendrocytes	FGF2	FGFR2	0.0124795	0	FGF2_FGFR2	FGF2 - FGFR2	FGF	Secreted Signaling	PMC: 4393358
AST-PP	AST-FB	FGF2	FGFR3	0.0162634	0	FGF2_FGFR3	FGF2 - FGFR3	FGF	Secreted Signaling	PMC: 4393358
AST-PP	AST-PP	FGF2	FGFR3	0.0143546	0	FGF2_FGFR3	FGF2 - FGFR3	FGF	Secreted Signaling	PMC: 4393358
L2/3	IN-PV	FGF5	FGFR1	1.31e-05	0	FGF5_FGFR1	FGF5 - FGFR1	FGF	Secreted Signaling	PMC: 4393358
L5/6-CC	IN-PV	FGF5	FGFR1	2.52e-05	0	FGF5_FGFR1	FGF5 - FGFR1	FGF	Secreted Signaling	PMC: 4393358
L2/3	L5/6	FGF5	FGFR1	5.86e-05	0	FGF5_FGFR1	FGF5 - FGFR1	FGF	Secreted Signaling	PMC: 4393358
L5/6-CC	L5/6	FGF5	FGFR1	0.000112629	0	FGF5_FGFR1	FGF5 - FGFR1	FGF	Secreted Signaling	PMC: 4393358
L2/3	OPC	FGF5	FGFR1	0.000155885	0	FGF5_FGFR1	FGF5 - FGFR1	FGF	Secreted Signaling	PMC: 4393358
L5/6-CC	OPC	FGF5	FGFR1	0.000299559	0	FGF5_FGFR1	FGF5 - FGFR1	FGF	Secreted Signaling	PMC: 4393358
L2/3	AST-FB	FGF5	FGFR2	9.73e-05	0	FGF5_FGFR2	FGF5 - FGFR2	FGF	Secreted Signaling	PMC: 4393358
L5/6-CC	AST-FB	FGF5	FGFR2	0.000187016	0	FGF5_FGFR2	FGF5 - FGFR2	FGF	Secreted Signaling	PMC: 4393358
L2/3	AST-PP	FGF5	FGFR2	0.00036755	0	FGF5_FGFR2	FGF5 - FGFR2	FGF	Secreted Signaling	PMC: 4393358
L5/6-CC	AST-PP	FGF5	FGFR2	0.000706172	0	FGF5_FGFR2	FGF5 - FGFR2	FGF	Secreted Signaling	PMC: 4393358
L2/3	IN-PV	FGF5	FGFR2	1.7e-05	0	FGF5_FGFR2	FGF5 - FGFR2	FGF	Secreted Signaling	PMC: 4393358
L5/6-CC	IN-PV	FGF5	FGFR2	3.27e-05	0	FGF5_FGFR2	FGF5 - FGFR2	FGF	Secreted Signaling	PMC: 4393358
L2/3	L2/3	FGF5	FGFR2	1.42e-05	0	FGF5_FGFR2	FGF5 - FGFR2	FGF	Secreted Signaling	PMC: 4393358
L5/6-CC	L2/3	FGF5	FGFR2	2.72e-05	0	FGF5_FGFR2	FGF5 - FGFR2	FGF	Secreted Signaling	PMC: 4393358
L2/3	Oligodendrocytes	FGF5	FGFR2	0.00027287	0	FGF5_FGFR2	FGF5 - FGFR2	FGF	Secreted Signaling	PMC: 4393358
L5/6-CC	Oligodendrocytes	FGF5	FGFR2	0.000524309	0	FGF5_FGFR2	FGF5 - FGFR2	FGF	Secreted Signaling	PMC: 4393358
L2/3	AST-FB	FGF5	FGFR3	0.000356945	0	FGF5_FGFR3	FGF5 - FGFR3	FGF	Secreted Signaling	PMC: 4393358
L5/6-CC	AST-FB	FGF5	FGFR3	0.000685803	0	FGF5_FGFR3	FGF5 - FGFR3	FGF	Secreted Signaling	PMC: 4393358
L2/3	AST-PP	FGF5	FGFR3	0.000314454	0	FGF5_FGFR3	FGF5 - FGFR3	FGF	Secreted Signaling	PMC: 4393358
L5/6-CC	AST-PP	FGF5	FGFR3	0.000604188	0	FGF5_FGFR3	FGF5 - FGFR3	FGF	Secreted Signaling	PMC: 4393358
IN-PV	IN-PV	FGF9	FGFR1	0.000390199	0	FGF9_FGFR1	FGF9 - FGFR1	FGF	Secreted Signaling	PMC: 4393358
IN-SV2C	IN-PV	FGF9	FGFR1	0.000282289	0	FGF9_FGFR1	FGF9 - FGFR1	FGF	Secreted Signaling	PMC: 4393358
IN-VIP	IN-PV	FGF9	FGFR1	1e-05	0	FGF9_FGFR1	FGF9 - FGFR1	FGF	Secreted Signaling	PMC: 4393358
L2/3	IN-PV	FGF9	FGFR1	9.14e-05	0	FGF9_FGFR1	FGF9 - FGFR1	FGF	Secreted Signaling	PMC: 4393358
L5/6	IN-PV	FGF9	FGFR1	7.3e-05	0	FGF9_FGFR1	FGF9 - FGFR1	FGF	Secreted Signaling	PMC: 4393358
L5/6-CC	IN-PV	FGF9	FGFR1	0.000113524	0	FGF9_FGFR1	FGF9 - FGFR1	FGF	Secreted Signaling	PMC: 4393358
IN-PV	L5/6	FGF9	FGFR1	0.00174333	0	FGF9_FGFR1	FGF9 - FGFR1	FGF	Secreted Signaling	PMC: 4393358
IN-SV2C	L5/6	FGF9	FGFR1	0.00126169	0	FGF9_FGFR1	FGF9 - FGFR1	FGF	Secreted Signaling	PMC: 4393358
IN-VIP	L5/6	FGF9	FGFR1	4.47e-05	0	FGF9_FGFR1	FGF9 - FGFR1	FGF	Secreted Signaling	PMC: 4393358
L2/3	L5/6	FGF9	FGFR1	0.000408863	0	FGF9_FGFR1	FGF9 - FGFR1	FGF	Secreted Signaling	PMC: 4393358
L5/6	L5/6	FGF9	FGFR1	0.000326439	0	FGF9_FGFR1	FGF9 - FGFR1	FGF	Secreted Signaling	PMC: 4393358
L5/6-CC	L5/6	FGF9	FGFR1	0.000507689	0	FGF9_FGFR1	FGF9 - FGFR1	FGF	Secreted Signaling	PMC: 4393358
IN-PV	OPC	FGF9	FGFR1	0.00462423	0	FGF9_FGFR1	FGF9 - FGFR1	FGF	Secreted Signaling	PMC: 4393358
IN-SV2C	OPC	FGF9	FGFR1	0.00334932	0	FGF9_FGFR1	FGF9 - FGFR1	FGF	Secreted Signaling	PMC: 4393358
IN-VIP	OPC	FGF9	FGFR1	0.000118993	0	FGF9_FGFR1	FGF9 - FGFR1	FGF	Secreted Signaling	PMC: 4393358
L2/3	OPC	FGF9	FGFR1	0.00108692	0	FGF9_FGFR1	FGF9 - FGFR1	FGF	Secreted Signaling	PMC: 4393358
L5/6	OPC	FGF9	FGFR1	0.000867923	0	FGF9_FGFR1	FGF9 - FGFR1	FGF	Secreted Signaling	PMC: 4393358
L5/6-CC	OPC	FGF9	FGFR1	0.00134942	0	FGF9_FGFR1	FGF9 - FGFR1	FGF	Secreted Signaling	PMC: 4393358
IN-PV	AST-FB	FGF9	FGFR2	0.00289163	0	FGF9_FGFR2	FGF9 - FGFR2	FGF	Secreted Signaling	PMC: 4393358
IN-SV2C	AST-FB	FGF9	FGFR2	0.0020934	0	FGF9_FGFR2	FGF9 - FGFR2	FGF	Secreted Signaling	PMC: 4393358
IN-VIP	AST-FB	FGF9	FGFR2	7.43e-05	0	FGF9_FGFR2	FGF9 - FGFR2	FGF	Secreted Signaling	PMC: 4393358
L2/3	AST-FB	FGF9	FGFR2	0.00067877	0	FGF9_FGFR2	FGF9 - FGFR2	FGF	Secreted Signaling	PMC: 4393358
L5/6	AST-FB	FGF9	FGFR2	0.000541965	0	FGF9_FGFR2	FGF9 - FGFR2	FGF	Secreted Signaling	PMC: 4393358
L5/6-CC	AST-FB	FGF9	FGFR2	0.000842781	0	FGF9_FGFR2	FGF9 - FGFR2	FGF	Secreted Signaling	PMC: 4393358
IN-PV	AST-PP	FGF9	FGFR2	0.0108374	0	FGF9_FGFR2	FGF9 - FGFR2	FGF	Secreted Signaling	PMC: 4393358
IN-SV2C	AST-PP	FGF9	FGFR2	0.00786304	0	FGF9_FGFR2	FGF9 - FGFR2	FGF	Secreted Signaling	PMC: 4393358
IN-VIP	AST-PP	FGF9	FGFR2	0.000280581	0	FGF9_FGFR2	FGF9 - FGFR2	FGF	Secreted Signaling	PMC: 4393358
L2/3	AST-PP	FGF9	FGFR2	0.00255953	0	FGF9_FGFR2	FGF9 - FGFR2	FGF	Secreted Signaling	PMC: 4393358
L5/6	AST-PP	FGF9	FGFR2	0.00204444	0	FGF9_FGFR2	FGF9 - FGFR2	FGF	Secreted Signaling	PMC: 4393358
L5/6-CC	AST-PP	FGF9	FGFR2	0.00317655	0	FGF9_FGFR2	FGF9 - FGFR2	FGF	Secreted Signaling	PMC: 4393358
IN-PV	IN-PV	FGF9	FGFR2	0.00050724	0	FGF9_FGFR2	FGF9 - FGFR2	FGF	Secreted Signaling	PMC: 4393358
IN-SV2C	IN-PV	FGF9	FGFR2	0.000366975	0	FGF9_FGFR2	FGF9 - FGFR2	FGF	Secreted Signaling	PMC: 4393358
IN-VIP	IN-PV	FGF9	FGFR2	1.3e-05	0	FGF9_FGFR2	FGF9 - FGFR2	FGF	Secreted Signaling	PMC: 4393358
L2/3	IN-PV	FGF9	FGFR2	0.00011885	0	FGF9_FGFR2	FGF9 - FGFR2	FGF	Secreted Signaling	PMC: 4393358
L5/6	IN-PV	FGF9	FGFR2	9.49e-05	0	FGF9_FGFR2	FGF9 - FGFR2	FGF	Secreted Signaling	PMC: 4393358
L5/6-CC	IN-PV	FGF9	FGFR2	0.000147588	0	FGF9_FGFR2	FGF9 - FGFR2	FGF	Secreted Signaling	PMC: 4393358
IN-PV	L2/3	FGF9	FGFR2	0.000422243	0	FGF9_FGFR2	FGF9 - FGFR2	FGF	Secreted Signaling	PMC: 4393358
IN-SV2C	L2/3	FGF9	FGFR2	0.000305474	0	FGF9_FGFR2	FGF9 - FGFR2	FGF	Secreted Signaling	PMC: 4393358
IN-VIP	L2/3	FGF9	FGFR2	1.08e-05	0	FGF9_FGFR2	FGF9 - FGFR2	FGF	Secreted Signaling	PMC: 4393358
L2/3	L2/3	FGF9	FGFR2	9.89e-05	0	FGF9_FGFR2	FGF9 - FGFR2	FGF	Secreted Signaling	PMC: 4393358
L5/6	L2/3	FGF9	FGFR2	7.9e-05	0	FGF9_FGFR2	FGF9 - FGFR2	FGF	Secreted Signaling	PMC: 4393358
L5/6-CC	L2/3	FGF9	FGFR2	0.000122849	0	FGF9_FGFR2	FGF9 - FGFR2	FGF	Secreted Signaling	PMC: 4393358
IN-PV	Oligodendrocytes	FGF9	FGFR2	0.00806746	0	FGF9_FGFR2	FGF9 - FGFR2	FGF	Secreted Signaling	PMC: 4393358
IN-SV2C	Oligodendrocytes	FGF9	FGFR2	0.00584883	0	FGF9_FGFR2	FGF9 - FGFR2	FGF	Secreted Signaling	PMC: 4393358
IN-VIP	Oligodendrocytes	FGF9	FGFR2	0.000208299	0	FGF9_FGFR2	FGF9 - FGFR2	FGF	Secreted Signaling	PMC: 4393358
L2/3	Oligodendrocytes	FGF9	FGFR2	0.00190128	0	FGF9_FGFR2	FGF9 - FGFR2	FGF	Secreted Signaling	PMC: 4393358
L5/6	Oligodendrocytes	FGF9	FGFR2	0.00151845	0	FGF9_FGFR2	FGF9 - FGFR2	FGF	Secreted Signaling	PMC: 4393358
L5/6-CC	Oligodendrocytes	FGF9	FGFR2	0.00235998	0	FGF9_FGFR2	FGF9 - FGFR2	FGF	Secreted Signaling	PMC: 4393358
IN-PV	AST-FB	FGF9	FGFR3	0.0105279	0	FGF9_FGFR3	FGF9 - FGFR3	FGF	Secreted Signaling	PMC: 4393358
IN-SV2C	AST-FB	FGF9	FGFR3	0.00763782	0	FGF9_FGFR3	FGF9 - FGFR3	FGF	Secreted Signaling	PMC: 4393358
IN-VIP	AST-FB	FGF9	FGFR3	0.000272484	0	FGF9_FGFR3	FGF9 - FGFR3	FGF	Secreted Signaling	PMC: 4393358
L2/3	AST-FB	FGF9	FGFR3	0.00248584	0	FGF9_FGFR3	FGF9 - FGFR3	FGF	Secreted Signaling	PMC: 4393358
L5/6	AST-FB	FGF9	FGFR3	0.00198555	0	FGF9_FGFR3	FGF9 - FGFR3	FGF	Secreted Signaling	PMC: 4393358
L5/6-CC	AST-FB	FGF9	FGFR3	0.00308515	0	FGF9_FGFR3	FGF9 - FGFR3	FGF	Secreted Signaling	PMC: 4393358
IN-PV	AST-PP	FGF9	FGFR3	0.00928588	0	FGF9_FGFR3	FGF9 - FGFR3	FGF	Secreted Signaling	PMC: 4393358
IN-SV2C	AST-PP	FGF9	FGFR3	0.00673445	0	FGF9_FGFR3	FGF9 - FGFR3	FGF	Secreted Signaling	PMC: 4393358
IN-VIP	AST-PP	FGF9	FGFR3	0.000240045	0	FGF9_FGFR3	FGF9 - FGFR3	FGF	Secreted Signaling	PMC: 4393358
L2/3	AST-PP	FGF9	FGFR3	0.00219048	0	FGF9_FGFR3	FGF9 - FGFR3	FGF	Secreted Signaling	PMC: 4393358
L5/6	AST-PP	FGF9	FGFR3	0.00174953	0	FGF9_FGFR3	FGF9 - FGFR3	FGF	Secreted Signaling	PMC: 4393358
L5/6-CC	AST-PP	FGF9	FGFR3	0.00271877	0	FGF9_FGFR3	FGF9 - FGFR3	FGF	Secreted Signaling	PMC: 4393358
L2/3	OPC	PDGFA	PDGFRA	5.06e-05	0	PDGFA_PDGFRA	PDGFA - PDGFRA	PDGF	Secreted Signaling	PMID: 15207812
L5/6-CC	OPC	PDGFA	PDGFRA	0.000646261	0	PDGFA_PDGFRA	PDGFA - PDGFRA	PDGF	Secreted Signaling	PMID: 15207812
L2/3	AST-PP	PDGFA	PDGFRB	2.73e-05	0	PDGFA_PDGFRB	PDGFA - PDGFRB	PDGF	Secreted Signaling	PMID: 15207812
L5/6-CC	AST-PP	PDGFA	PDGFRB	0.000348798	0	PDGFA_PDGFRB	PDGFA - PDGFRB	PDGF	Secreted Signaling	PMID: 15207812
L2/3	Endothelial	PDGFA	PDGFRB	2.35e-05	0	PDGFA_PDGFRB	PDGFA - PDGFRB	PDGF	Secreted Signaling	PMID: 15207812
L5/6-CC	Endothelial	PDGFA	PDGFRB	0.000300496	0	PDGFA_PDGFRB	PDGFA - PDGFRB	PDGF	Secreted Signaling	PMID: 15207812
AST-PP	OPC	PDGFC	PDGFRA	0.00431708	0	PDGFC_PDGFRA	PDGFC - PDGFRA	PDGF	Secreted Signaling	PMID: 15207812
IN-PV	OPC	PDGFC	PDGFRA	0.00332812	0	PDGFC_PDGFRA	PDGFC - PDGFRA	PDGF	Secreted Signaling	PMID: 15207812
L2/3	OPC	PDGFC	PDGFRA	0.00244173	0	PDGFC_PDGFRA	PDGFC - PDGFRA	PDGF	Secreted Signaling	PMID: 15207812
L4	OPC	PDGFC	PDGFRA	0.00534011	0	PDGFC_PDGFRA	PDGFC - PDGFRA	PDGF	Secreted Signaling	PMID: 15207812
L5/6	OPC	PDGFC	PDGFRA	0.00781748	0	PDGFC_PDGFRA	PDGFC - PDGFRA	PDGF	Secreted Signaling	PMID: 15207812
L5/6-CC	OPC	PDGFC	PDGFRA	0.0113819	0	PDGFC_PDGFRA	PDGFC - PDGFRA	PDGF	Secreted Signaling	PMID: 15207812
OPC	OPC	PDGFC	PDGFRA	0.00487242	0	PDGFC_PDGFRA	PDGFC - PDGFRA	PDGF	Secreted Signaling	PMID: 15207812
IN-SV2C	AST-PP	PDGFD	PDGFRB	0.0138438	0	PDGFD_PDGFRB	PDGFD - PDGFRB	PDGF	Secreted Signaling	PMID: 15207812
L2/3	AST-PP	PDGFD	PDGFRB	0.00119348	0	PDGFD_PDGFRB	PDGFD - PDGFRB	PDGF	Secreted Signaling	PMID: 15207812
IN-SV2C	Endothelial	PDGFD	PDGFRB	0.0119233	0	PDGFD_PDGFRB	PDGFD - PDGFRB	PDGF	Secreted Signaling	PMID: 15207812
L2/3	Endothelial	PDGFD	PDGFRB	0.00102818	0	PDGFD_PDGFRB	PDGFD - PDGFRB	PDGF	Secreted Signaling	PMID: 15207812
AST-PP	Endothelial	VEGFA	FLT1	0.0198619	0	VEGFA_VEGFR1	VEGFA - VEGFR1	VEGF	Secreted Signaling	KEGG: hsa04370; PMID: 16633338
OPC	Endothelial	VEGFA	FLT1	0.00615499	0	VEGFA_VEGFR1	VEGFA - VEGFR1	VEGF	Secreted Signaling	KEGG: hsa04370; PMID: 16633338
IN-PV	AST-PP	IGF1	IGF1R	0.0105478	0	IGF1_IGF1R	IGF1 - IGF1R	IGF	Secreted Signaling	PMID: 14604834
IN-SST	AST-PP	IGF1	IGF1R	0.00793667	0	IGF1_IGF1R	IGF1 - IGF1R	IGF	Secreted Signaling	PMID: 14604834
IN-SV2C	AST-PP	IGF1	IGF1R	0.0135165	0	IGF1_IGF1R	IGF1 - IGF1R	IGF	Secreted Signaling	PMID: 14604834
IN-VIP	AST-PP	IGF1	IGF1R	0.0123732	0	IGF1_IGF1R	IGF1 - IGF1R	IGF	Secreted Signaling	PMID: 14604834
IN-PV	Endothelial	IGF1	IGF1R	0.0265068	0	IGF1_IGF1R	IGF1 - IGF1R	IGF	Secreted Signaling	PMID: 14604834
IN-SST	Endothelial	IGF1	IGF1R	0.0200249	0	IGF1_IGF1R	IGF1 - IGF1R	IGF	Secreted Signaling	PMID: 14604834
IN-SV2C	Endothelial	IGF1	IGF1R	0.0338138	0	IGF1_IGF1R	IGF1 - IGF1R	IGF	Secreted Signaling	PMID: 14604834
IN-VIP	Endothelial	IGF1	IGF1R	0.0310053	0	IGF1_IGF1R	IGF1 - IGF1R	IGF	Secreted Signaling	PMID: 14604834
IN-PV	IN-PV	IGF1	IGF1R	0.0111057	0	IGF1_IGF1R	IGF1 - IGF1R	IGF	Secreted Signaling	PMID: 14604834
IN-SST	IN-PV	IGF1	IGF1R	0.0083576	0	IGF1_IGF1R	IGF1 - IGF1R	IGF	Secreted Signaling	PMID: 14604834
IN-SV2C	IN-PV	IGF1	IGF1R	0.0142291	0	IGF1_IGF1R	IGF1 - IGF1R	IGF	Secreted Signaling	PMID: 14604834
IN-VIP	IN-PV	IGF1	IGF1R	0.0130263	0	IGF1_IGF1R	IGF1 - IGF1R	IGF	Secreted Signaling	PMID: 14604834
IN-PV	IN-SST	IGF1	IGF1R	0.00760096	0	IGF1_IGF1R	IGF1 - IGF1R	IGF	Secreted Signaling	PMID: 14604834
IN-SST	IN-SST	IGF1	IGF1R	0.00571511	0	IGF1_IGF1R	IGF1 - IGF1R	IGF	Secreted Signaling	PMID: 14604834
IN-SV2C	IN-SST	IGF1	IGF1R	0.00974846	0	IGF1_IGF1R	IGF1 - IGF1R	IGF	Secreted Signaling	PMID: 14604834
IN-VIP	IN-SST	IGF1	IGF1R	0.00892108	0	IGF1_IGF1R	IGF1 - IGF1R	IGF	Secreted Signaling	PMID: 14604834
IN-PV	IN-SV2C	IGF1	IGF1R	0.00740886	0	IGF1_IGF1R	IGF1 - IGF1R	IGF	Secreted Signaling	PMID: 14604834
IN-SST	IN-SV2C	IGF1	IGF1R	0.0055704	0	IGF1_IGF1R	IGF1 - IGF1R	IGF	Secreted Signaling	PMID: 14604834
IN-SV2C	IN-SV2C	IGF1	IGF1R	0.0095026	0	IGF1_IGF1R	IGF1 - IGF1R	IGF	Secreted Signaling	PMID: 14604834
IN-VIP	IN-SV2C	IGF1	IGF1R	0.00869592	0	IGF1_IGF1R	IGF1 - IGF1R	IGF	Secreted Signaling	PMID: 14604834
IN-PV	IN-VIP	IGF1	IGF1R	0.0116636	0	IGF1_IGF1R	IGF1 - IGF1R	IGF	Secreted Signaling	PMID: 14604834
IN-SST	IN-VIP	IGF1	IGF1R	0.00877878	0	IGF1_IGF1R	IGF1 - IGF1R	IGF	Secreted Signaling	PMID: 14604834
IN-SV2C	IN-VIP	IGF1	IGF1R	0.0149414	0	IGF1_IGF1R	IGF1 - IGF1R	IGF	Secreted Signaling	PMID: 14604834
IN-VIP	IN-VIP	IGF1	IGF1R	0.0136792	0	IGF1_IGF1R	IGF1 - IGF1R	IGF	Secreted Signaling	PMID: 14604834
IN-PV	L2/3	IGF1	IGF1R	0.0174267	0	IGF1_IGF1R	IGF1 - IGF1R	IGF	Secreted Signaling	PMID: 14604834
IN-SST	L2/3	IGF1	IGF1R	0.0131358	0	IGF1_IGF1R	IGF1 - IGF1R	IGF	Secreted Signaling	PMID: 14604834
IN-SV2C	L2/3	IGF1	IGF1R	0.022287	0	IGF1_IGF1R	IGF1 - IGF1R	IGF	Secreted Signaling	PMID: 14604834
IN-VIP	L2/3	IGF1	IGF1R	0.0204169	0	IGF1_IGF1R	IGF1 - IGF1R	IGF	Secreted Signaling	PMID: 14604834
IN-PV	L4	IGF1	IGF1R	0.01249	0	IGF1_IGF1R	IGF1 - IGF1R	IGF	Secreted Signaling	PMID: 14604834
IN-SST	L4	IGF1	IGF1R	0.00940261	0	IGF1_IGF1R	IGF1 - IGF1R	IGF	Secreted Signaling	PMID: 14604834
IN-SV2C	L4	IGF1	IGF1R	0.0159965	0	IGF1_IGF1R	IGF1 - IGF1R	IGF	Secreted Signaling	PMID: 14604834
IN-VIP	L4	IGF1	IGF1R	0.0146463	0	IGF1_IGF1R	IGF1 - IGF1R	IGF	Secreted Signaling	PMID: 14604834
IN-PV	L5/6	IGF1	IGF1R	0.0181017	0	IGF1_IGF1R	IGF1 - IGF1R	IGF	Secreted Signaling	PMID: 14604834
IN-SST	L5/6	IGF1	IGF1R	0.0136464	0	IGF1_IGF1R	IGF1 - IGF1R	IGF	Secreted Signaling	PMID: 14604834
IN-SV2C	L5/6	IGF1	IGF1R	0.0231468	0	IGF1_IGF1R	IGF1 - IGF1R	IGF	Secreted Signaling	PMID: 14604834
IN-VIP	L5/6	IGF1	IGF1R	0.0212056	0	IGF1_IGF1R	IGF1 - IGF1R	IGF	Secreted Signaling	PMID: 14604834
IN-PV	L5/6-CC	IGF1	IGF1R	0.0171276	0	IGF1_IGF1R	IGF1 - IGF1R	IGF	Secreted Signaling	PMID: 14604834
IN-SST	L5/6-CC	IGF1	IGF1R	0.0129108	0	IGF1_IGF1R	IGF1 - IGF1R	IGF	Secreted Signaling	PMID: 14604834
IN-SV2C	L5/6-CC	IGF1	IGF1R	0.0219036	0	IGF1_IGF1R	IGF1 - IGF1R	IGF	Secreted Signaling	PMID: 14604834
IN-VIP	L5/6-CC	IGF1	IGF1R	0.0200659	0	IGF1_IGF1R	IGF1 - IGF1R	IGF	Secreted Signaling	PMID: 14604834
IN-PV	Oligodendrocytes	IGF1	IGF1R	8.28e-05	0	IGF1_IGF1R	IGF1 - IGF1R	IGF	Secreted Signaling	PMID: 14604834
IN-SST	Oligodendrocytes	IGF1	IGF1R	6.22e-05	0	IGF1_IGF1R	IGF1 - IGF1R	IGF	Secreted Signaling	PMID: 14604834
IN-SV2C	Oligodendrocytes	IGF1	IGF1R	0.000106482	0	IGF1_IGF1R	IGF1 - IGF1R	IGF	Secreted Signaling	PMID: 14604834
IN-VIP	Oligodendrocytes	IGF1	IGF1R	9.74e-05	0	IGF1_IGF1R	IGF1 - IGF1R	IGF	Secreted Signaling	PMID: 14604834
IN-PV	OPC	IGF1	IGF1R	0.00584121	0	IGF1_IGF1R	IGF1 - IGF1R	IGF	Secreted Signaling	PMID: 14604834
IN-SST	OPC	IGF1	IGF1R	0.00439004	0	IGF1_IGF1R	IGF1 - IGF1R	IGF	Secreted Signaling	PMID: 14604834
IN-SV2C	OPC	IGF1	IGF1R	0.00749528	0	IGF1_IGF1R	IGF1 - IGF1R	IGF	Secreted Signaling	PMID: 14604834
IN-VIP	OPC	IGF1	IGF1R	0.00685787	0	IGF1_IGF1R	IGF1 - IGF1R	IGF	Secreted Signaling	PMID: 14604834
IN-PV	Microglia	CX3CL1	CX3CR1	0.00672764	0	CX3CL1_CX3CR1	CX3CL1 - CX3CR1	CX3C	Secreted Signaling	KEGG: hsa04060
IN-SST	Microglia	CX3CL1	CX3CR1	0.00576565	0	CX3CL1_CX3CR1	CX3CL1 - CX3CR1	CX3C	Secreted Signaling	KEGG: hsa04060
IN-SV2C	Microglia	CX3CL1	CX3CR1	0.00540897	0	CX3CL1_CX3CR1	CX3CL1 - CX3CR1	CX3C	Secreted Signaling	KEGG: hsa04060
IN-VIP	Microglia	CX3CL1	CX3CR1	0.00259345	0	CX3CL1_CX3CR1	CX3CL1 - CX3CR1	CX3C	Secreted Signaling	KEGG: hsa04060
L2/3	Microglia	CX3CL1	CX3CR1	0.0193348	0	CX3CL1_CX3CR1	CX3CL1 - CX3CR1	CX3C	Secreted Signaling	KEGG: hsa04060
L4	Microglia	CX3CL1	CX3CR1	0.0147179	0	CX3CL1_CX3CR1	CX3CL1 - CX3CR1	CX3C	Secreted Signaling	KEGG: hsa04060
L5/6	Microglia	CX3CL1	CX3CR1	0.0256166	0	CX3CL1_CX3CR1	CX3CL1 - CX3CR1	CX3C	Secreted Signaling	KEGG: hsa04060
L5/6-CC	Microglia	CX3CL1	CX3CR1	0.0240999	0	CX3CL1_CX3CR1	CX3CL1 - CX3CR1	CX3C	Secreted Signaling	KEGG: hsa04060
Neu-NRGN-I	Microglia	CX3CL1	CX3CR1	0.0272411	0	CX3CL1_CX3CR1	CX3CL1 - CX3CR1	CX3C	Secreted Signaling	KEGG: hsa04060
Neu-NRGN-II	Microglia	CX3CL1	CX3CR1	0.00906243	0	CX3CL1_CX3CR1	CX3CL1 - CX3CR1	CX3C	Secreted Signaling	KEGG: hsa04060
L2/3	Microglia	IL34	CSF1R	0.00478213	0	IL34_CSF1R	IL34 - CSF1R	CSF	Secreted Signaling	KEGG: hsa04060
L4	Microglia	IL34	CSF1R	0.00326623	0	IL34_CSF1R	IL34 - CSF1R	CSF	Secreted Signaling	KEGG: hsa04060
L5/6	Microglia	IL34	CSF1R	0.00191003	0	IL34_CSF1R	IL34 - CSF1R	CSF	Secreted Signaling	KEGG: hsa04060
L5/6-CC	Microglia	IL34	CSF1R	0.00820674	0	IL34_CSF1R	IL34 - CSF1R	CSF	Secreted Signaling	KEGG: hsa04060
Oligodendrocytes	L5/6	SPP1	ITGA9_ITGB1	2.94e-05	0	SPP1_ITGA9_ITGB1	SPP1 - (ITGA9+ITGB1)	SPP1	Secreted Signaling	PMID: 21907263
Endothelial	AST-PP	NAMPT	INSR	0.00159752	0	NAMPT_INSR	NAMPT - INSR	VISFATIN	Secreted Signaling	PMID: 28490838
IN-SV2C	AST-PP	NAMPT	INSR	1.72e-05	0	NAMPT_INSR	NAMPT - INSR	VISFATIN	Secreted Signaling	PMID: 28490838
L2/3	AST-PP	NAMPT	INSR	0.000187853	0	NAMPT_INSR	NAMPT - INSR	VISFATIN	Secreted Signaling	PMID: 28490838
L4	AST-PP	NAMPT	INSR	8.4e-05	0	NAMPT_INSR	NAMPT - INSR	VISFATIN	Secreted Signaling	PMID: 28490838
L5/6	AST-PP	NAMPT	INSR	5.17e-05	0	NAMPT_INSR	NAMPT - INSR	VISFATIN	Secreted Signaling	PMID: 28490838
L5/6-CC	AST-PP	NAMPT	INSR	0.000234281	0	NAMPT_INSR	NAMPT - INSR	VISFATIN	Secreted Signaling	PMID: 28490838
Endothelial	Endothelial	NAMPT	INSR	0.00768724	0	NAMPT_INSR	NAMPT - INSR	VISFATIN	Secreted Signaling	PMID: 28490838
IN-SV2C	Endothelial	NAMPT	INSR	8.33e-05	0	NAMPT_INSR	NAMPT - INSR	VISFATIN	Secreted Signaling	PMID: 28490838
L2/3	Endothelial	NAMPT	INSR	0.000908838	0	NAMPT_INSR	NAMPT - INSR	VISFATIN	Secreted Signaling	PMID: 28490838
L4	Endothelial	NAMPT	INSR	0.000406654	0	NAMPT_INSR	NAMPT - INSR	VISFATIN	Secreted Signaling	PMID: 28490838
L5/6	Endothelial	NAMPT	INSR	0.000250234	0	NAMPT_INSR	NAMPT - INSR	VISFATIN	Secreted Signaling	PMID: 28490838
L5/6-CC	Endothelial	NAMPT	INSR	0.00113326	0	NAMPT_INSR	NAMPT - INSR	VISFATIN	Secreted Signaling	PMID: 28490838
Endothelial	IN-PV	NAMPT	INSR	0.0121683	0	NAMPT_INSR	NAMPT - INSR	VISFATIN	Secreted Signaling	PMID: 28490838
IN-SV2C	IN-PV	NAMPT	INSR	0.000132421	0	NAMPT_INSR	NAMPT - INSR	VISFATIN	Secreted Signaling	PMID: 28490838
L2/3	IN-PV	NAMPT	INSR	0.00144437	0	NAMPT_INSR	NAMPT - INSR	VISFATIN	Secreted Signaling	PMID: 28490838
L4	IN-PV	NAMPT	INSR	0.000646466	0	NAMPT_INSR	NAMPT - INSR	VISFATIN	Secreted Signaling	PMID: 28490838
L5/6	IN-PV	NAMPT	INSR	0.000397838	0	NAMPT_INSR	NAMPT - INSR	VISFATIN	Secreted Signaling	PMID: 28490838
L5/6-CC	IN-PV	NAMPT	INSR	0.00180079	0	NAMPT_INSR	NAMPT - INSR	VISFATIN	Secreted Signaling	PMID: 28490838
Endothelial	IN-SST	NAMPT	INSR	0.00935968	0	NAMPT_INSR	NAMPT - INSR	VISFATIN	Secreted Signaling	PMID: 28490838
IN-SV2C	IN-SST	NAMPT	INSR	0.000101571	0	NAMPT_INSR	NAMPT - INSR	VISFATIN	Secreted Signaling	PMID: 28490838
L2/3	IN-SST	NAMPT	INSR	0.00110821	0	NAMPT_INSR	NAMPT - INSR	VISFATIN	Secreted Signaling	PMID: 28490838
L4	IN-SST	NAMPT	INSR	0.000495918	0	NAMPT_INSR	NAMPT - INSR	VISFATIN	Secreted Signaling	PMID: 28490838
L5/6	IN-SST	NAMPT	INSR	0.000305173	0	NAMPT_INSR	NAMPT - INSR	VISFATIN	Secreted Signaling	PMID: 28490838
L5/6-CC	IN-SST	NAMPT	INSR	0.0013818	0	NAMPT_INSR	NAMPT - INSR	VISFATIN	Secreted Signaling	PMID: 28490838
Endothelial	IN-SV2C	NAMPT	INSR	0.0129619	0	NAMPT_INSR	NAMPT - INSR	VISFATIN	Secreted Signaling	PMID: 28490838
IN-SV2C	IN-SV2C	NAMPT	INSR	0.000141169	0	NAMPT_INSR	NAMPT - INSR	VISFATIN	Secreted Signaling	PMID: 28490838
L2/3	IN-SV2C	NAMPT	INSR	0.00153966	0	NAMPT_INSR	NAMPT - INSR	VISFATIN	Secreted Signaling	PMID: 28490838
L4	IN-SV2C	NAMPT	INSR	0.000689151	0	NAMPT_INSR	NAMPT - INSR	VISFATIN	Secreted Signaling	PMID: 28490838
L5/6	IN-SV2C	NAMPT	INSR	0.000424114	0	NAMPT_INSR	NAMPT - INSR	VISFATIN	Secreted Signaling	PMID: 28490838
L5/6-CC	IN-SV2C	NAMPT	INSR	0.00191955	0	NAMPT_INSR	NAMPT - INSR	VISFATIN	Secreted Signaling	PMID: 28490838
Endothelial	IN-VIP	NAMPT	INSR	0.0102884	0	NAMPT_INSR	NAMPT - INSR	VISFATIN	Secreted Signaling	PMID: 28490838
IN-SV2C	IN-VIP	NAMPT	INSR	0.000111753	0	NAMPT_INSR	NAMPT - INSR	VISFATIN	Secreted Signaling	PMID: 28490838
L2/3	IN-VIP	NAMPT	INSR	0.00121919	0	NAMPT_INSR	NAMPT - INSR	VISFATIN	Secreted Signaling	PMID: 28490838
L4	IN-VIP	NAMPT	INSR	0.000545612	0	NAMPT_INSR	NAMPT - INSR	VISFATIN	Secreted Signaling	PMID: 28490838
L5/6	IN-VIP	NAMPT	INSR	0.000335759	0	NAMPT_INSR	NAMPT - INSR	VISFATIN	Secreted Signaling	PMID: 28490838
L5/6-CC	IN-VIP	NAMPT	INSR	0.00152013	0	NAMPT_INSR	NAMPT - INSR	VISFATIN	Secreted Signaling	PMID: 28490838
Endothelial	L2/3	NAMPT	INSR	0.00860698	0	NAMPT_INSR	NAMPT - INSR	VISFATIN	Secreted Signaling	PMID: 28490838
IN-SV2C	L2/3	NAMPT	INSR	9.33e-05	0	NAMPT_INSR	NAMPT - INSR	VISFATIN	Secreted Signaling	PMID: 28490838
L2/3	L2/3	NAMPT	INSR	0.00101841	0	NAMPT_INSR	NAMPT - INSR	VISFATIN	Secreted Signaling	PMID: 28490838
L4	L2/3	NAMPT	INSR	0.000455709	0	NAMPT_INSR	NAMPT - INSR	VISFATIN	Secreted Signaling	PMID: 28490838
L5/6	L2/3	NAMPT	INSR	0.000280425	0	NAMPT_INSR	NAMPT - INSR	VISFATIN	Secreted Signaling	PMID: 28490838
L5/6-CC	L2/3	NAMPT	INSR	0.00126985	0	NAMPT_INSR	NAMPT - INSR	VISFATIN	Secreted Signaling	PMID: 28490838
Endothelial	L4	NAMPT	INSR	0.00736476	0	NAMPT_INSR	NAMPT - INSR	VISFATIN	Secreted Signaling	PMID: 28490838
IN-SV2C	L4	NAMPT	INSR	7.98e-05	0	NAMPT_INSR	NAMPT - INSR	VISFATIN	Secreted Signaling	PMID: 28490838
L2/3	L4	NAMPT	INSR	0.000870464	0	NAMPT_INSR	NAMPT - INSR	VISFATIN	Secreted Signaling	PMID: 28490838
L4	L4	NAMPT	INSR	0.000389476	0	NAMPT_INSR	NAMPT - INSR	VISFATIN	Secreted Signaling	PMID: 28490838
L5/6	L4	NAMPT	INSR	0.000239662	0	NAMPT_INSR	NAMPT - INSR	VISFATIN	Secreted Signaling	PMID: 28490838
L5/6-CC	L4	NAMPT	INSR	0.00108542	0	NAMPT_INSR	NAMPT - INSR	VISFATIN	Secreted Signaling	PMID: 28490838
Endothelial	L5/6	NAMPT	INSR	0.0114982	0	NAMPT_INSR	NAMPT - INSR	VISFATIN	Secreted Signaling	PMID: 28490838
IN-SV2C	L5/6	NAMPT	INSR	0.000125044	0	NAMPT_INSR	NAMPT - INSR	VISFATIN	Secreted Signaling	PMID: 28490838
L2/3	L5/6	NAMPT	INSR	0.00136401	0	NAMPT_INSR	NAMPT - INSR	VISFATIN	Secreted Signaling	PMID: 28490838
L4	L5/6	NAMPT	INSR	0.000610473	0	NAMPT_INSR	NAMPT - INSR	VISFATIN	Secreted Signaling	PMID: 28490838
L5/6	L5/6	NAMPT	INSR	0.000375683	0	NAMPT_INSR	NAMPT - INSR	VISFATIN	Secreted Signaling	PMID: 28490838
L5/6-CC	L5/6	NAMPT	INSR	0.00170064	0	NAMPT_INSR	NAMPT - INSR	VISFATIN	Secreted Signaling	PMID: 28490838
Endothelial	L5/6-CC	NAMPT	INSR	0.0099954	0	NAMPT_INSR	NAMPT - INSR	VISFATIN	Secreted Signaling	PMID: 28490838
IN-SV2C	L5/6-CC	NAMPT	INSR	0.000108538	0	NAMPT_INSR	NAMPT - INSR	VISFATIN	Secreted Signaling	PMID: 28490838
L2/3	L5/6-CC	NAMPT	INSR	0.00118415	0	NAMPT_INSR	NAMPT - INSR	VISFATIN	Secreted Signaling	PMID: 28490838
L4	L5/6-CC	NAMPT	INSR	0.000529924	0	NAMPT_INSR	NAMPT - INSR	VISFATIN	Secreted Signaling	PMID: 28490838
L5/6	L5/6-CC	NAMPT	INSR	0.000326103	0	NAMPT_INSR	NAMPT - INSR	VISFATIN	Secreted Signaling	PMID: 28490838
L5/6-CC	L5/6-CC	NAMPT	INSR	0.00147646	0	NAMPT_INSR	NAMPT - INSR	VISFATIN	Secreted Signaling	PMID: 28490838
Endothelial	Oligodendrocytes	NAMPT	INSR	0.00503128	0	NAMPT_INSR	NAMPT - INSR	VISFATIN	Secreted Signaling	PMID: 28490838
IN-SV2C	Oligodendrocytes	NAMPT	INSR	5.44e-05	0	NAMPT_INSR	NAMPT - INSR	VISFATIN	Secreted Signaling	PMID: 28490838
L2/3	Oligodendrocytes	NAMPT	INSR	0.000593432	0	NAMPT_INSR	NAMPT - INSR	VISFATIN	Secreted Signaling	PMID: 28490838
L4	Oligodendrocytes	NAMPT	INSR	0.000265481	0	NAMPT_INSR	NAMPT - INSR	VISFATIN	Secreted Signaling	PMID: 28490838
L5/6	Oligodendrocytes	NAMPT	INSR	0.000163355	0	NAMPT_INSR	NAMPT - INSR	VISFATIN	Secreted Signaling	PMID: 28490838
L5/6-CC	Oligodendrocytes	NAMPT	INSR	0.000740027	0	NAMPT_INSR	NAMPT - INSR	VISFATIN	Secreted Signaling	PMID: 28490838
Endothelial	OPC	NAMPT	INSR	0.00030369	0	NAMPT_INSR	NAMPT - INSR	VISFATIN	Secreted Signaling	PMID: 28490838
IN-SV2C	OPC	NAMPT	INSR	3.27e-06	0	NAMPT_INSR	NAMPT - INSR	VISFATIN	Secreted Signaling	PMID: 28490838
L2/3	OPC	NAMPT	INSR	3.57e-05	0	NAMPT_INSR	NAMPT - INSR	VISFATIN	Secreted Signaling	PMID: 28490838
L4	OPC	NAMPT	INSR	1.6e-05	0	NAMPT_INSR	NAMPT - INSR	VISFATIN	Secreted Signaling	PMID: 28490838
L5/6	OPC	NAMPT	INSR	9.82e-06	0	NAMPT_INSR	NAMPT - INSR	VISFATIN	Secreted Signaling	PMID: 28490838
L5/6-CC	OPC	NAMPT	INSR	4.45e-05	0	NAMPT_INSR	NAMPT - INSR	VISFATIN	Secreted Signaling	PMID: 28490838
IN-PV	Endothelial	ANGPTL1	ITGA1_ITGB1	0.000122701	0	ANGPTL1_ITGA1_ITGB1	ANGPTL1 - (ITGA1+ITGB1)	ANGPTL	Secreted Signaling	PMID: 24478758
IN-SST	Endothelial	ANGPTL1	ITGA1_ITGB1	1.4e-05	0	ANGPTL1_ITGA1_ITGB1	ANGPTL1 - (ITGA1+ITGB1)	ANGPTL	Secreted Signaling	PMID: 24478758
IN-SV2C	Endothelial	ANGPTL1	ITGA1_ITGB1	2.28e-06	0	ANGPTL1_ITGA1_ITGB1	ANGPTL1 - (ITGA1+ITGB1)	ANGPTL	Secreted Signaling	PMID: 24478758
IN-VIP	Endothelial	ANGPTL1	ITGA1_ITGB1	3.93e-05	0	ANGPTL1_ITGA1_ITGB1	ANGPTL1 - (ITGA1+ITGB1)	ANGPTL	Secreted Signaling	PMID: 24478758
L2/3	Endothelial	ANGPTL1	ITGA1_ITGB1	0.0001239	0	ANGPTL1_ITGA1_ITGB1	ANGPTL1 - (ITGA1+ITGB1)	ANGPTL	Secreted Signaling	PMID: 24478758
L4	Endothelial	ANGPTL1	ITGA1_ITGB1	0.000141851	0	ANGPTL1_ITGA1_ITGB1	ANGPTL1 - (ITGA1+ITGB1)	ANGPTL	Secreted Signaling	PMID: 24478758
L5/6	Endothelial	ANGPTL1	ITGA1_ITGB1	0.000422394	0	ANGPTL1_ITGA1_ITGB1	ANGPTL1 - (ITGA1+ITGB1)	ANGPTL	Secreted Signaling	PMID: 24478758
L5/6-CC	Endothelial	ANGPTL1	ITGA1_ITGB1	0.000266356	0	ANGPTL1_ITGA1_ITGB1	ANGPTL1 - (ITGA1+ITGB1)	ANGPTL	Secreted Signaling	PMID: 24478758
AST-PP	AST-PP	ANGPTL4	CDH11	0.000299944	0	ANGPTL4_CDH11	ANGPTL4 - CDH11	ANGPTL	Secreted Signaling	PMID: 30049845
AST-PP	Endothelial	ANGPTL4	CDH11	0.00180385	0	ANGPTL4_CDH11	ANGPTL4 - CDH11	ANGPTL	Secreted Signaling	PMID: 30049845
AST-PP	IN-PV	ANGPTL4	CDH11	0.00149581	0	ANGPTL4_CDH11	ANGPTL4 - CDH11	ANGPTL	Secreted Signaling	PMID: 30049845
AST-PP	IN-SST	ANGPTL4	CDH11	0.000564502	0	ANGPTL4_CDH11	ANGPTL4 - CDH11	ANGPTL	Secreted Signaling	PMID: 30049845
AST-PP	IN-SV2C	ANGPTL4	CDH11	1.12e-05	0	ANGPTL4_CDH11	ANGPTL4 - CDH11	ANGPTL	Secreted Signaling	PMID: 30049845
AST-PP	IN-VIP	ANGPTL4	CDH11	0.000155255	0	ANGPTL4_CDH11	ANGPTL4 - CDH11	ANGPTL	Secreted Signaling	PMID: 30049845
AST-PP	L2/3	ANGPTL4	CDH11	0.00355439	0	ANGPTL4_CDH11	ANGPTL4 - CDH11	ANGPTL	Secreted Signaling	PMID: 30049845
AST-PP	L4	ANGPTL4	CDH11	0.00334731	0	ANGPTL4_CDH11	ANGPTL4 - CDH11	ANGPTL	Secreted Signaling	PMID: 30049845
AST-PP	L5/6	ANGPTL4	CDH11	0.00795285	0	ANGPTL4_CDH11	ANGPTL4 - CDH11	ANGPTL	Secreted Signaling	PMID: 30049845
AST-PP	L5/6-CC	ANGPTL4	CDH11	0.00522615	0	ANGPTL4_CDH11	ANGPTL4 - CDH11	ANGPTL	Secreted Signaling	PMID: 30049845
AST-PP	OPC	ANGPTL4	CDH11	0.000943643	0	ANGPTL4_CDH11	ANGPTL4 - CDH11	ANGPTL	Secreted Signaling	PMID: 30049845
AST-PP	AST-PP	ANGPTL4	SDC2	0.000989025	0	ANGPTL4_SDC2	ANGPTL4 - SDC2	ANGPTL	Secreted Signaling	PMID: 29017031
AST-PP	IN-PV	ANGPTL4	SDC3	0.000169088	0	ANGPTL4_SDC3	ANGPTL4 - SDC3	ANGPTL	Secreted Signaling	PMID: 29017031
AST-PP	IN-SST	ANGPTL4	SDC3	0.00018991	0	ANGPTL4_SDC3	ANGPTL4 - SDC3	ANGPTL	Secreted Signaling	PMID: 29017031
AST-PP	L2/3	ANGPTL4	SDC3	0.00128233	0	ANGPTL4_SDC3	ANGPTL4 - SDC3	ANGPTL	Secreted Signaling	PMID: 29017031
AST-PP	L4	ANGPTL4	SDC3	0.000557324	0	ANGPTL4_SDC3	ANGPTL4 - SDC3	ANGPTL	Secreted Signaling	PMID: 29017031
AST-PP	L5/6	ANGPTL4	SDC3	0.000997728	0	ANGPTL4_SDC3	ANGPTL4 - SDC3	ANGPTL	Secreted Signaling	PMID: 29017031
AST-PP	L5/6-CC	ANGPTL4	SDC3	0.00106507	0	ANGPTL4_SDC3	ANGPTL4 - SDC3	ANGPTL	Secreted Signaling	PMID: 29017031
AST-PP	Neu-NRGN-I	ANGPTL4	SDC3	0.000848736	0	ANGPTL4_SDC3	ANGPTL4 - SDC3	ANGPTL	Secreted Signaling	PMID: 29017031
AST-PP	OPC	ANGPTL4	SDC3	0.00289356	0	ANGPTL4_SDC3	ANGPTL4 - SDC3	ANGPTL	Secreted Signaling	PMID: 29017031
AST-PP	AST-PP	ANGPTL4	SDC4	0.0014827	0	ANGPTL4_SDC4	ANGPTL4 - SDC4	ANGPTL	Secreted Signaling	PMID: 29017031
IN-VIP	Endothelial	ANGPT1	TEK	2.78e-05	0	ANGPT1_TEK	ANGPT1 - TEK	ANGPT	Secreted Signaling	PMID: 20651738
IN-VIP	L2/3	ANGPT1	TEK	7.83e-06	0	ANGPT1_TEK	ANGPT1 - TEK	ANGPT	Secreted Signaling	PMID: 20651738
IN-VIP	OPC	ANGPT1	TEK	3.49e-05	0	ANGPT1_TEK	ANGPT1 - TEK	ANGPT	Secreted Signaling	PMID: 20651738
L2/3	Endothelial	ANGPT2	TEK	5.3e-05	0	ANGPT2_TEK	ANGPT2 - TEK	ANGPT	Secreted Signaling	PMID: 20651738
L5/6	Endothelial	ANGPT2	TEK	8.26e-06	0	ANGPT2_TEK	ANGPT2 - TEK	ANGPT	Secreted Signaling	PMID: 20651738
L5/6-CC	Endothelial	ANGPT2	TEK	6.56e-05	0	ANGPT2_TEK	ANGPT2 - TEK	ANGPT	Secreted Signaling	PMID: 20651738
L2/3	L2/3	ANGPT2	TEK	1.49e-05	0	ANGPT2_TEK	ANGPT2 - TEK	ANGPT	Secreted Signaling	PMID: 20651738
L5/6	L2/3	ANGPT2	TEK	2.32e-06	0	ANGPT2_TEK	ANGPT2 - TEK	ANGPT	Secreted Signaling	PMID: 20651738
L5/6-CC	L2/3	ANGPT2	TEK	1.84e-05	0	ANGPT2_TEK	ANGPT2 - TEK	ANGPT	Secreted Signaling	PMID: 20651738
L2/3	OPC	ANGPT2	TEK	6.64e-05	0	ANGPT2_TEK	ANGPT2 - TEK	ANGPT	Secreted Signaling	PMID: 20651738
L5/6	OPC	ANGPT2	TEK	1.03e-05	0	ANGPT2_TEK	ANGPT2 - TEK	ANGPT	Secreted Signaling	PMID: 20651738
L5/6-CC	OPC	ANGPT2	TEK	8.21e-05	0	ANGPT2_TEK	ANGPT2 - TEK	ANGPT	Secreted Signaling	PMID: 20651738
AST-FB	AST-FB	PTN	PTPRZ1	0.0441338	0	PTN_PTPRZ1	PTN - PTPRZ1	PTN	Secreted Signaling	PMID: 28356350; PMID: 25620911
AST-PP	AST-FB	PTN	PTPRZ1	0.0804976	0	PTN_PTPRZ1	PTN - PTPRZ1	PTN	Secreted Signaling	PMID: 28356350; PMID: 25620911
Endothelial	AST-FB	PTN	PTPRZ1	0.0303133	0	PTN_PTPRZ1	PTN - PTPRZ1	PTN	Secreted Signaling	PMID: 28356350; PMID: 25620911
L5/6-CC	AST-FB	PTN	PTPRZ1	0.00248864	0.01	PTN_PTPRZ1	PTN - PTPRZ1	PTN	Secreted Signaling	PMID: 28356350; PMID: 25620911
Oligodendrocytes	AST-FB	PTN	PTPRZ1	0.0285491	0	PTN_PTPRZ1	PTN - PTPRZ1	PTN	Secreted Signaling	PMID: 28356350; PMID: 25620911
OPC	AST-FB	PTN	PTPRZ1	0.0583336	0	PTN_PTPRZ1	PTN - PTPRZ1	PTN	Secreted Signaling	PMID: 28356350; PMID: 25620911
AST-FB	AST-PP	PTN	PTPRZ1	0.0797812	0	PTN_PTPRZ1	PTN - PTPRZ1	PTN	Secreted Signaling	PMID: 28356350; PMID: 25620911
AST-PP	AST-PP	PTN	PTPRZ1	0.141178	0	PTN_PTPRZ1	PTN - PTPRZ1	PTN	Secreted Signaling	PMID: 28356350; PMID: 25620911
Endothelial	AST-PP	PTN	PTPRZ1	0.0554453	0	PTN_PTPRZ1	PTN - PTPRZ1	PTN	Secreted Signaling	PMID: 28356350; PMID: 25620911
IN-VIP	AST-PP	PTN	PTPRZ1	0.00320643	0	PTN_PTPRZ1	PTN - PTPRZ1	PTN	Secreted Signaling	PMID: 28356350; PMID: 25620911
L4	AST-PP	PTN	PTPRZ1	0.00248449	0	PTN_PTPRZ1	PTN - PTPRZ1	PTN	Secreted Signaling	PMID: 28356350; PMID: 25620911
L5/6	AST-PP	PTN	PTPRZ1	0.00364569	0	PTN_PTPRZ1	PTN - PTPRZ1	PTN	Secreted Signaling	PMID: 28356350; PMID: 25620911
L5/6-CC	AST-PP	PTN	PTPRZ1	0.00466283	0	PTN_PTPRZ1	PTN - PTPRZ1	PTN	Secreted Signaling	PMID: 28356350; PMID: 25620911
Oligodendrocytes	AST-PP	PTN	PTPRZ1	0.0522973	0	PTN_PTPRZ1	PTN - PTPRZ1	PTN	Secreted Signaling	PMID: 28356350; PMID: 25620911
OPC	AST-PP	PTN	PTPRZ1	0.1042	0	PTN_PTPRZ1	PTN - PTPRZ1	PTN	Secreted Signaling	PMID: 28356350; PMID: 25620911
AST-FB	IN-PV	PTN	PTPRZ1	0.0169918	0	PTN_PTPRZ1	PTN - PTPRZ1	PTN	Secreted Signaling	PMID: 28356350; PMID: 25620911
AST-PP	IN-PV	PTN	PTPRZ1	0.0317345	0	PTN_PTPRZ1	PTN - PTPRZ1	PTN	Secreted Signaling	PMID: 28356350; PMID: 25620911
Endothelial	IN-PV	PTN	PTPRZ1	0.011568	0	PTN_PTPRZ1	PTN - PTPRZ1	PTN	Secreted Signaling	PMID: 28356350; PMID: 25620911
Oligodendrocytes	IN-PV	PTN	PTPRZ1	0.0108825	0	PTN_PTPRZ1	PTN - PTPRZ1	PTN	Secreted Signaling	PMID: 28356350; PMID: 25620911
OPC	IN-PV	PTN	PTPRZ1	0.0226659	0	PTN_PTPRZ1	PTN - PTPRZ1	PTN	Secreted Signaling	PMID: 28356350; PMID: 25620911
AST-FB	IN-SST	PTN	PTPRZ1	0.00608236	0	PTN_PTPRZ1	PTN - PTPRZ1	PTN	Secreted Signaling	PMID: 28356350; PMID: 25620911
AST-PP	IN-SST	PTN	PTPRZ1	0.0114701	0	PTN_PTPRZ1	PTN - PTPRZ1	PTN	Secreted Signaling	PMID: 28356350; PMID: 25620911
Endothelial	IN-SST	PTN	PTPRZ1	0.00412623	0	PTN_PTPRZ1	PTN - PTPRZ1	PTN	Secreted Signaling	PMID: 28356350; PMID: 25620911
Oligodendrocytes	IN-SST	PTN	PTPRZ1	0.00387999	0	PTN_PTPRZ1	PTN - PTPRZ1	PTN	Secreted Signaling	PMID: 28356350; PMID: 25620911
OPC	IN-SST	PTN	PTPRZ1	0.00814363	0	PTN_PTPRZ1	PTN - PTPRZ1	PTN	Secreted Signaling	PMID: 28356350; PMID: 25620911
AST-FB	IN-VIP	PTN	PTPRZ1	0.0243608	0	PTN_PTPRZ1	PTN - PTPRZ1	PTN	Secreted Signaling	PMID: 28356350; PMID: 25620911
AST-PP	IN-VIP	PTN	PTPRZ1	0.0452032	0	PTN_PTPRZ1	PTN - PTPRZ1	PTN	Secreted Signaling	PMID: 28356350; PMID: 25620911
Endothelial	IN-VIP	PTN	PTPRZ1	0.0166245	0	PTN_PTPRZ1	PTN - PTPRZ1	PTN	Secreted Signaling	PMID: 28356350; PMID: 25620911
Oligodendrocytes	IN-VIP	PTN	PTPRZ1	0.0156441	0	PTN_PTPRZ1	PTN - PTPRZ1	PTN	Secreted Signaling	PMID: 28356350; PMID: 25620911
OPC	IN-VIP	PTN	PTPRZ1	0.0324145	0	PTN_PTPRZ1	PTN - PTPRZ1	PTN	Secreted Signaling	PMID: 28356350; PMID: 25620911
AST-FB	L2/3	PTN	PTPRZ1	0.00870868	0	PTN_PTPRZ1	PTN - PTPRZ1	PTN	Secreted Signaling	PMID: 28356350; PMID: 25620911
AST-PP	L2/3	PTN	PTPRZ1	0.0163845	0	PTN_PTPRZ1	PTN - PTPRZ1	PTN	Secreted Signaling	PMID: 28356350; PMID: 25620911
Endothelial	L2/3	PTN	PTPRZ1	0.00591294	0	PTN_PTPRZ1	PTN - PTPRZ1	PTN	Secreted Signaling	PMID: 28356350; PMID: 25620911
Oligodendrocytes	L2/3	PTN	PTPRZ1	0.00556066	0	PTN_PTPRZ1	PTN - PTPRZ1	PTN	Secreted Signaling	PMID: 28356350; PMID: 25620911
OPC	L2/3	PTN	PTPRZ1	0.0116496	0	PTN_PTPRZ1	PTN - PTPRZ1	PTN	Secreted Signaling	PMID: 28356350; PMID: 25620911
AST-FB	L4	PTN	PTPRZ1	0.00995982	0	PTN_PTPRZ1	PTN - PTPRZ1	PTN	Secreted Signaling	PMID: 28356350; PMID: 25620911
AST-PP	L4	PTN	PTPRZ1	0.0187175	0	PTN_PTPRZ1	PTN - PTPRZ1	PTN	Secreted Signaling	PMID: 28356350; PMID: 25620911
Endothelial	L4	PTN	PTPRZ1	0.00676517	0	PTN_PTPRZ1	PTN - PTPRZ1	PTN	Secreted Signaling	PMID: 28356350; PMID: 25620911
Oligodendrocytes	L4	PTN	PTPRZ1	0.00636244	0	PTN_PTPRZ1	PTN - PTPRZ1	PTN	Secreted Signaling	PMID: 28356350; PMID: 25620911
OPC	L4	PTN	PTPRZ1	0.0133175	0	PTN_PTPRZ1	PTN - PTPRZ1	PTN	Secreted Signaling	PMID: 28356350; PMID: 25620911
AST-FB	L5/6	PTN	PTPRZ1	0.00545197	0	PTN_PTPRZ1	PTN - PTPRZ1	PTN	Secreted Signaling	PMID: 28356350; PMID: 25620911
AST-PP	L5/6	PTN	PTPRZ1	0.0102871	0	PTN_PTPRZ1	PTN - PTPRZ1	PTN	Secreted Signaling	PMID: 28356350; PMID: 25620911
Endothelial	L5/6	PTN	PTPRZ1	0.00369783	0	PTN_PTPRZ1	PTN - PTPRZ1	PTN	Secreted Signaling	PMID: 28356350; PMID: 25620911
Oligodendrocytes	L5/6	PTN	PTPRZ1	0.00347706	0	PTN_PTPRZ1	PTN - PTPRZ1	PTN	Secreted Signaling	PMID: 28356350; PMID: 25620911
OPC	L5/6	PTN	PTPRZ1	0.00730117	0	PTN_PTPRZ1	PTN - PTPRZ1	PTN	Secreted Signaling	PMID: 28356350; PMID: 25620911
AST-FB	L5/6-CC	PTN	PTPRZ1	0.00440444	0	PTN_PTPRZ1	PTN - PTPRZ1	PTN	Secreted Signaling	PMID: 28356350; PMID: 25620911
AST-PP	L5/6-CC	PTN	PTPRZ1	0.00831833	0	PTN_PTPRZ1	PTN - PTPRZ1	PTN	Secreted Signaling	PMID: 28356350; PMID: 25620911
Endothelial	L5/6-CC	PTN	PTPRZ1	0.00298633	0	PTN_PTPRZ1	PTN - PTPRZ1	PTN	Secreted Signaling	PMID: 28356350; PMID: 25620911
Oligodendrocytes	L5/6-CC	PTN	PTPRZ1	0.00280792	0	PTN_PTPRZ1	PTN - PTPRZ1	PTN	Secreted Signaling	PMID: 28356350; PMID: 25620911
OPC	L5/6-CC	PTN	PTPRZ1	0.00590046	0	PTN_PTPRZ1	PTN - PTPRZ1	PTN	Secreted Signaling	PMID: 28356350; PMID: 25620911
AST-FB	OPC	PTN	PTPRZ1	0.119619	0	PTN_PTPRZ1	PTN - PTPRZ1	PTN	Secreted Signaling	PMID: 28356350; PMID: 25620911
AST-PP	OPC	PTN	PTPRZ1	0.204849	0	PTN_PTPRZ1	PTN - PTPRZ1	PTN	Secreted Signaling	PMID: 28356350; PMID: 25620911
Endothelial	OPC	PTN	PTPRZ1	0.0842437	0	PTN_PTPRZ1	PTN - PTPRZ1	PTN	Secreted Signaling	PMID: 28356350; PMID: 25620911
IN-VIP	OPC	PTN	PTPRZ1	0.00501594	0	PTN_PTPRZ1	PTN - PTPRZ1	PTN	Secreted Signaling	PMID: 28356350; PMID: 25620911
L4	OPC	PTN	PTPRZ1	0.00388818	0	PTN_PTPRZ1	PTN - PTPRZ1	PTN	Secreted Signaling	PMID: 28356350; PMID: 25620911
L5/6	OPC	PTN	PTPRZ1	0.00570169	0	PTN_PTPRZ1	PTN - PTPRZ1	PTN	Secreted Signaling	PMID: 28356350; PMID: 25620911
L5/6-CC	OPC	PTN	PTPRZ1	0.00728824	0	PTN_PTPRZ1	PTN - PTPRZ1	PTN	Secreted Signaling	PMID: 28356350; PMID: 25620911
Oligodendrocytes	OPC	PTN	PTPRZ1	0.0795984	0	PTN_PTPRZ1	PTN - PTPRZ1	PTN	Secreted Signaling	PMID: 28356350; PMID: 25620911
OPC	OPC	PTN	PTPRZ1	0.154188	0	PTN_PTPRZ1	PTN - PTPRZ1	PTN	Secreted Signaling	PMID: 28356350; PMID: 25620911
AST-FB	AST-PP	PTN	SDC2	0.00597449	0	PTN_SDC2	PTN - SDC2	PTN	Secreted Signaling	PMID: 28356350; PMID: 25620911
AST-PP	AST-PP	PTN	SDC2	0.0112678	0	PTN_SDC2	PTN - SDC2	PTN	Secreted Signaling	PMID: 28356350; PMID: 25620911
Endothelial	AST-PP	PTN	SDC2	0.00405291	0	PTN_SDC2	PTN - SDC2	PTN	Secreted Signaling	PMID: 28356350; PMID: 25620911
IN-VIP	AST-PP	PTN	SDC2	0.000222953	0	PTN_SDC2	PTN - SDC2	PTN	Secreted Signaling	PMID: 28356350; PMID: 25620911
L4	AST-PP	PTN	SDC2	0.000172638	0	PTN_SDC2	PTN - SDC2	PTN	Secreted Signaling	PMID: 28356350; PMID: 25620911
L5/6	AST-PP	PTN	SDC2	0.0002536	0	PTN_SDC2	PTN - SDC2	PTN	Secreted Signaling	PMID: 28356350; PMID: 25620911
L5/6-CC	AST-PP	PTN	SDC2	0.000324662	0	PTN_SDC2	PTN - SDC2	PTN	Secreted Signaling	PMID: 28356350; PMID: 25620911
Oligodendrocytes	AST-PP	PTN	SDC2	0.00381103	0	PTN_SDC2	PTN - SDC2	PTN	Secreted Signaling	PMID: 28356350; PMID: 25620911
OPC	AST-PP	PTN	SDC2	0.0079995	0	PTN_SDC2	PTN - SDC2	PTN	Secreted Signaling	PMID: 28356350; PMID: 25620911
AST-FB	IN-PV	PTN	SDC3	0.00102567	0	PTN_SDC3	PTN - SDC3	PTN	Secreted Signaling	PMID: 28356350; PMID: 25620911
AST-PP	IN-PV	PTN	SDC3	0.00194296	0	PTN_SDC3	PTN - SDC3	PTN	Secreted Signaling	PMID: 28356350; PMID: 25620911
Endothelial	IN-PV	PTN	SDC3	0.000694672	0	PTN_SDC3	PTN - SDC3	PTN	Secreted Signaling	PMID: 28356350; PMID: 25620911
Oligodendrocytes	IN-PV	PTN	SDC3	0.000653081	0	PTN_SDC3	PTN - SDC3	PTN	Secreted Signaling	PMID: 28356350; PMID: 25620911
OPC	IN-PV	PTN	SDC3	0.00137564	0	PTN_SDC3	PTN - SDC3	PTN	Secreted Signaling	PMID: 28356350; PMID: 25620911
AST-FB	IN-SST	PTN	SDC3	0.00115185	0	PTN_SDC3	PTN - SDC3	PTN	Secreted Signaling	PMID: 28356350; PMID: 25620911
AST-PP	IN-SST	PTN	SDC3	0.00218175	0	PTN_SDC3	PTN - SDC3	PTN	Secreted Signaling	PMID: 28356350; PMID: 25620911
Endothelial	IN-SST	PTN	SDC3	0.000780165	0	PTN_SDC3	PTN - SDC3	PTN	Secreted Signaling	PMID: 28356350; PMID: 25620911
Oligodendrocytes	IN-SST	PTN	SDC3	0.000733459	0	PTN_SDC3	PTN - SDC3	PTN	Secreted Signaling	PMID: 28356350; PMID: 25620911
OPC	IN-SST	PTN	SDC3	0.0015448	0	PTN_SDC3	PTN - SDC3	PTN	Secreted Signaling	PMID: 28356350; PMID: 25620911
AST-FB	L2/3	PTN	SDC3	0.00773485	0	PTN_SDC3	PTN - SDC3	PTN	Secreted Signaling	PMID: 28356350; PMID: 25620911
AST-PP	L2/3	PTN	SDC3	0.0145649	0	PTN_SDC3	PTN - SDC3	PTN	Secreted Signaling	PMID: 28356350; PMID: 25620911
Endothelial	L2/3	PTN	SDC3	0.00525008	0	PTN_SDC3	PTN - SDC3	PTN	Secreted Signaling	PMID: 28356350; PMID: 25620911
IN-VIP	L2/3	PTN	SDC3	0.000289138	0	PTN_SDC3	PTN - SDC3	PTN	Secreted Signaling	PMID: 28356350; PMID: 25620911
L4	L2/3	PTN	SDC3	0.00022389	0	PTN_SDC3	PTN - SDC3	PTN	Secreted Signaling	PMID: 28356350; PMID: 25620911
L5/6	L2/3	PTN	SDC3	0.00032888	0	PTN_SDC3	PTN - SDC3	PTN	Secreted Signaling	PMID: 28356350; PMID: 25620911
L5/6-CC	L2/3	PTN	SDC3	0.000421028	0	PTN_SDC3	PTN - SDC3	PTN	Secreted Signaling	PMID: 28356350; PMID: 25620911
Oligodendrocytes	L2/3	PTN	SDC3	0.0049371	0	PTN_SDC3	PTN - SDC3	PTN	Secreted Signaling	PMID: 28356350; PMID: 25620911
OPC	L2/3	PTN	SDC3	0.0103503	0	PTN_SDC3	PTN - SDC3	PTN	Secreted Signaling	PMID: 28356350; PMID: 25620911
AST-FB	L4	PTN	SDC3	0.00337403	0	PTN_SDC3	PTN - SDC3	PTN	Secreted Signaling	PMID: 28356350; PMID: 25620911
AST-PP	L4	PTN	SDC3	0.00637813	0	PTN_SDC3	PTN - SDC3	PTN	Secreted Signaling	PMID: 28356350; PMID: 25620911
Endothelial	L4	PTN	SDC3	0.00228692	0	PTN_SDC3	PTN - SDC3	PTN	Secreted Signaling	PMID: 28356350; PMID: 25620911
L5/6	L4	PTN	SDC3	0.00014286	0.03	PTN_SDC3	PTN - SDC3	PTN	Secreted Signaling	PMID: 28356350; PMID: 25620911
L5/6-CC	L4	PTN	SDC3	0.000182897	0	PTN_SDC3	PTN - SDC3	PTN	Secreted Signaling	PMID: 28356350; PMID: 25620911
Oligodendrocytes	L4	PTN	SDC3	0.0021502	0	PTN_SDC3	PTN - SDC3	PTN	Secreted Signaling	PMID: 28356350; PMID: 25620911
OPC	L4	PTN	SDC3	0.00452164	0	PTN_SDC3	PTN - SDC3	PTN	Secreted Signaling	PMID: 28356350; PMID: 25620911
AST-FB	L5/6	PTN	SDC3	0.0060268	0	PTN_SDC3	PTN - SDC3	PTN	Secreted Signaling	PMID: 28356350; PMID: 25620911
AST-PP	L5/6	PTN	SDC3	0.0113659	0	PTN_SDC3	PTN - SDC3	PTN	Secreted Signaling	PMID: 28356350; PMID: 25620911
Endothelial	L5/6	PTN	SDC3	0.00408847	0	PTN_SDC3	PTN - SDC3	PTN	Secreted Signaling	PMID: 28356350; PMID: 25620911
IN-VIP	L5/6	PTN	SDC3	0.000224916	0.01	PTN_SDC3	PTN - SDC3	PTN	Secreted Signaling	PMID: 28356350; PMID: 25620911
L4	L5/6	PTN	SDC3	0.000174158	0.01	PTN_SDC3	PTN - SDC3	PTN	Secreted Signaling	PMID: 28356350; PMID: 25620911
L5/6	L5/6	PTN	SDC3	0.000255834	0	PTN_SDC3	PTN - SDC3	PTN	Secreted Signaling	PMID: 28356350; PMID: 25620911
L5/6-CC	L5/6	PTN	SDC3	0.000327521	0	PTN_SDC3	PTN - SDC3	PTN	Secreted Signaling	PMID: 28356350; PMID: 25620911
Oligodendrocytes	L5/6	PTN	SDC3	0.00384447	0	PTN_SDC3	PTN - SDC3	PTN	Secreted Signaling	PMID: 28356350; PMID: 25620911
OPC	L5/6	PTN	SDC3	0.00806939	0	PTN_SDC3	PTN - SDC3	PTN	Secreted Signaling	PMID: 28356350; PMID: 25620911
AST-FB	L5/6-CC	PTN	SDC3	0.00643138	0	PTN_SDC3	PTN - SDC3	PTN	Secreted Signaling	PMID: 28356350; PMID: 25620911
AST-PP	L5/6-CC	PTN	SDC3	0.0121245	0	PTN_SDC3	PTN - SDC3	PTN	Secreted Signaling	PMID: 28356350; PMID: 25620911
Endothelial	L5/6-CC	PTN	SDC3	0.0043635	0	PTN_SDC3	PTN - SDC3	PTN	Secreted Signaling	PMID: 28356350; PMID: 25620911
IN-VIP	L5/6-CC	PTN	SDC3	0.000240109	0	PTN_SDC3	PTN - SDC3	PTN	Secreted Signaling	PMID: 28356350; PMID: 25620911
L4	L5/6-CC	PTN	SDC3	0.000185923	0	PTN_SDC3	PTN - SDC3	PTN	Secreted Signaling	PMID: 28356350; PMID: 25620911
L5/6	L5/6-CC	PTN	SDC3	0.000273115	0	PTN_SDC3	PTN - SDC3	PTN	Secreted Signaling	PMID: 28356350; PMID: 25620911
L5/6-CC	L5/6-CC	PTN	SDC3	0.000349643	0	PTN_SDC3	PTN - SDC3	PTN	Secreted Signaling	PMID: 28356350; PMID: 25620911
Oligodendrocytes	L5/6-CC	PTN	SDC3	0.00410316	0	PTN_SDC3	PTN - SDC3	PTN	Secreted Signaling	PMID: 28356350; PMID: 25620911
OPC	L5/6-CC	PTN	SDC3	0.00860991	0	PTN_SDC3	PTN - SDC3	PTN	Secreted Signaling	PMID: 28356350; PMID: 25620911
AST-FB	Neu-NRGN-I	PTN	SDC3	0.00513067	0	PTN_SDC3	PTN - SDC3	PTN	Secreted Signaling	PMID: 28356350; PMID: 25620911
AST-PP	Neu-NRGN-I	PTN	SDC3	0.00968361	0	PTN_SDC3	PTN - SDC3	PTN	Secreted Signaling	PMID: 28356350; PMID: 25620911
Endothelial	Neu-NRGN-I	PTN	SDC3	0.00347954	0	PTN_SDC3	PTN - SDC3	PTN	Secreted Signaling	PMID: 28356350; PMID: 25620911
L5/6	Neu-NRGN-I	PTN	SDC3	0.000217606	0.03	PTN_SDC3	PTN - SDC3	PTN	Secreted Signaling	PMID: 28356350; PMID: 25620911
L5/6-CC	Neu-NRGN-I	PTN	SDC3	0.000278584	0	PTN_SDC3	PTN - SDC3	PTN	Secreted Signaling	PMID: 28356350; PMID: 25620911
Oligodendrocytes	Neu-NRGN-I	PTN	SDC3	0.00327176	0	PTN_SDC3	PTN - SDC3	PTN	Secreted Signaling	PMID: 28356350; PMID: 25620911
OPC	Neu-NRGN-I	PTN	SDC3	0.00687164	0	PTN_SDC3	PTN - SDC3	PTN	Secreted Signaling	PMID: 28356350; PMID: 25620911
AST-FB	OPC	PTN	SDC3	0.017313	0	PTN_SDC3	PTN - SDC3	PTN	Secreted Signaling	PMID: 28356350; PMID: 25620911
AST-PP	OPC	PTN	SDC3	0.0323253	0	PTN_SDC3	PTN - SDC3	PTN	Secreted Signaling	PMID: 28356350; PMID: 25620911
Endothelial	OPC	PTN	SDC3	0.0117879	0	PTN_SDC3	PTN - SDC3	PTN	Secreted Signaling	PMID: 28356350; PMID: 25620911
IN-VIP	OPC	PTN	SDC3	0.000653251	0	PTN_SDC3	PTN - SDC3	PTN	Secreted Signaling	PMID: 28356350; PMID: 25620911
L4	OPC	PTN	SDC3	0.000505877	0	PTN_SDC3	PTN - SDC3	PTN	Secreted Signaling	PMID: 28356350; PMID: 25620911
L5/6	OPC	PTN	SDC3	0.000743004	0	PTN_SDC3	PTN - SDC3	PTN	Secreted Signaling	PMID: 28356350; PMID: 25620911
L5/6-CC	OPC	PTN	SDC3	0.000951072	0	PTN_SDC3	PTN - SDC3	PTN	Secreted Signaling	PMID: 28356350; PMID: 25620911
Oligodendrocytes	OPC	PTN	SDC3	0.0110895	0	PTN_SDC3	PTN - SDC3	PTN	Secreted Signaling	PMID: 28356350; PMID: 25620911
OPC	OPC	PTN	SDC3	0.0230918	0	PTN_SDC3	PTN - SDC3	PTN	Secreted Signaling	PMID: 28356350; PMID: 25620911
AST-FB	AST-PP	PTN	SDC4	0.00893443	0	PTN_SDC4	PTN - SDC4	PTN	Secreted Signaling	PMID: 28356350; PMID: 25620911
AST-PP	AST-PP	PTN	SDC4	0.0168058	0	PTN_SDC4	PTN - SDC4	PTN	Secreted Signaling	PMID: 28356350; PMID: 25620911
Endothelial	AST-PP	PTN	SDC4	0.00606666	0	PTN_SDC4	PTN - SDC4	PTN	Secreted Signaling	PMID: 28356350; PMID: 25620911
IN-VIP	AST-PP	PTN	SDC4	0.000334369	0	PTN_SDC4	PTN - SDC4	PTN	Secreted Signaling	PMID: 28356350; PMID: 25620911
L4	AST-PP	PTN	SDC4	0.000258917	0	PTN_SDC4	PTN - SDC4	PTN	Secreted Signaling	PMID: 28356350; PMID: 25620911
L5/6	AST-PP	PTN	SDC4	0.000380326	0	PTN_SDC4	PTN - SDC4	PTN	Secreted Signaling	PMID: 28356350; PMID: 25620911
L5/6-CC	AST-PP	PTN	SDC4	0.000486881	0	PTN_SDC4	PTN - SDC4	PTN	Secreted Signaling	PMID: 28356350; PMID: 25620911
Oligodendrocytes	AST-PP	PTN	SDC4	0.00570528	0	PTN_SDC4	PTN - SDC4	PTN	Secreted Signaling	PMID: 28356350; PMID: 25620911
OPC	AST-PP	PTN	SDC4	0.0119506	0	PTN_SDC4	PTN - SDC4	PTN	Secreted Signaling	PMID: 28356350; PMID: 25620911
AST-FB	Endothelial	PTN	NCL	0.00272788	0	PTN_NCL	PTN - NCL	PTN	Secreted Signaling	PMID: 28356350; PMID: 25620911
AST-PP	Endothelial	PTN	NCL	0.00515966	0	PTN_NCL	PTN - NCL	PTN	Secreted Signaling	PMID: 28356350; PMID: 25620911
Endothelial	Endothelial	PTN	NCL	0.00184857	0	PTN_NCL	PTN - NCL	PTN	Secreted Signaling	PMID: 28356350; PMID: 25620911
IN-VIP	Endothelial	PTN	NCL	0.000101479	0	PTN_NCL	PTN - NCL	PTN	Secreted Signaling	PMID: 28356350; PMID: 25620911
L4	Endothelial	PTN	NCL	7.86e-05	0	PTN_NCL	PTN - NCL	PTN	Secreted Signaling	PMID: 28356350; PMID: 25620911
L5/6	Endothelial	PTN	NCL	0.00011543	0	PTN_NCL	PTN - NCL	PTN	Secreted Signaling	PMID: 28356350; PMID: 25620911
L5/6-CC	Endothelial	PTN	NCL	0.00014778	0	PTN_NCL	PTN - NCL	PTN	Secreted Signaling	PMID: 28356350; PMID: 25620911
Oligodendrocytes	Endothelial	PTN	NCL	0.00173802	0	PTN_NCL	PTN - NCL	PTN	Secreted Signaling	PMID: 28356350; PMID: 25620911
OPC	Endothelial	PTN	NCL	0.00365652	0	PTN_NCL	PTN - NCL	PTN	Secreted Signaling	PMID: 28356350; PMID: 25620911
AST-FB	IN-PV	PTN	NCL	0.00154388	0	PTN_NCL	PTN - NCL	PTN	Secreted Signaling	PMID: 28356350; PMID: 25620911
AST-PP	IN-PV	PTN	NCL	0.00292326	0	PTN_NCL	PTN - NCL	PTN	Secreted Signaling	PMID: 28356350; PMID: 25620911
Endothelial	IN-PV	PTN	NCL	0.00104582	0	PTN_NCL	PTN - NCL	PTN	Secreted Signaling	PMID: 28356350; PMID: 25620911
IN-VIP	IN-PV	PTN	NCL	5.74e-05	0.02	PTN_NCL	PTN - NCL	PTN	Secreted Signaling	PMID: 28356350; PMID: 25620911
L4	IN-PV	PTN	NCL	4.44e-05	0.02	PTN_NCL	PTN - NCL	PTN	Secreted Signaling	PMID: 28356350; PMID: 25620911
L5/6	IN-PV	PTN	NCL	6.53e-05	0.01	PTN_NCL	PTN - NCL	PTN	Secreted Signaling	PMID: 28356350; PMID: 25620911
L5/6-CC	IN-PV	PTN	NCL	8.35e-05	0	PTN_NCL	PTN - NCL	PTN	Secreted Signaling	PMID: 28356350; PMID: 25620911
Oligodendrocytes	IN-PV	PTN	NCL	0.000983227	0	PTN_NCL	PTN - NCL	PTN	Secreted Signaling	PMID: 28356350; PMID: 25620911
OPC	IN-PV	PTN	NCL	0.00207029	0	PTN_NCL	PTN - NCL	PTN	Secreted Signaling	PMID: 28356350; PMID: 25620911
AST-FB	IN-SST	PTN	NCL	0.000469498	0	PTN_NCL	PTN - NCL	PTN	Secreted Signaling	PMID: 28356350; PMID: 25620911
AST-PP	IN-SST	PTN	NCL	0.00088983	0	PTN_NCL	PTN - NCL	PTN	Secreted Signaling	PMID: 28356350; PMID: 25620911
Endothelial	IN-SST	PTN	NCL	0.000317927	0	PTN_NCL	PTN - NCL	PTN	Secreted Signaling	PMID: 28356350; PMID: 25620911
L5/6-CC	IN-SST	PTN	NCL	2.54e-05	0.03	PTN_NCL	PTN - NCL	PTN	Secreted Signaling	PMID: 28356350; PMID: 25620911
Oligodendrocytes	IN-SST	PTN	NCL	0.000298886	0	PTN_NCL	PTN - NCL	PTN	Secreted Signaling	PMID: 28356350; PMID: 25620911
OPC	IN-SST	PTN	NCL	0.000629813	0	PTN_NCL	PTN - NCL	PTN	Secreted Signaling	PMID: 28356350; PMID: 25620911
AST-FB	IN-SV2C	PTN	NCL	0.00248712	0	PTN_NCL	PTN - NCL	PTN	Secreted Signaling	PMID: 28356350; PMID: 25620911
AST-PP	IN-SV2C	PTN	NCL	0.00470528	0	PTN_NCL	PTN - NCL	PTN	Secreted Signaling	PMID: 28356350; PMID: 25620911
Endothelial	IN-SV2C	PTN	NCL	0.00168528	0	PTN_NCL	PTN - NCL	PTN	Secreted Signaling	PMID: 28356350; PMID: 25620911
IN-VIP	IN-SV2C	PTN	NCL	9.25e-05	0.04	PTN_NCL	PTN - NCL	PTN	Secreted Signaling	PMID: 28356350; PMID: 25620911
L5/6	IN-SV2C	PTN	NCL	0.000105218	0.01	PTN_NCL	PTN - NCL	PTN	Secreted Signaling	PMID: 28356350; PMID: 25620911
L5/6-CC	IN-SV2C	PTN	NCL	0.000134707	0	PTN_NCL	PTN - NCL	PTN	Secreted Signaling	PMID: 28356350; PMID: 25620911
Oligodendrocytes	IN-SV2C	PTN	NCL	0.00158448	0	PTN_NCL	PTN - NCL	PTN	Secreted Signaling	PMID: 28356350; PMID: 25620911
OPC	IN-SV2C	PTN	NCL	0.00333407	0	PTN_NCL	PTN - NCL	PTN	Secreted Signaling	PMID: 28356350; PMID: 25620911
AST-FB	IN-VIP	PTN	NCL	0.00129223	0	PTN_NCL	PTN - NCL	PTN	Secreted Signaling	PMID: 28356350; PMID: 25620911
AST-PP	IN-VIP	PTN	NCL	0.00244733	0	PTN_NCL	PTN - NCL	PTN	Secreted Signaling	PMID: 28356350; PMID: 25620911
Endothelial	IN-VIP	PTN	NCL	0.000875282	0	PTN_NCL	PTN - NCL	PTN	Secreted Signaling	PMID: 28356350; PMID: 25620911
IN-VIP	IN-VIP	PTN	NCL	4.8e-05	0	PTN_NCL	PTN - NCL	PTN	Secreted Signaling	PMID: 28356350; PMID: 25620911
L4	IN-VIP	PTN	NCL	3.72e-05	0	PTN_NCL	PTN - NCL	PTN	Secreted Signaling	PMID: 28356350; PMID: 25620911
L5/6	IN-VIP	PTN	NCL	5.46e-05	0	PTN_NCL	PTN - NCL	PTN	Secreted Signaling	PMID: 28356350; PMID: 25620911
L5/6-CC	IN-VIP	PTN	NCL	6.99e-05	0	PTN_NCL	PTN - NCL	PTN	Secreted Signaling	PMID: 28356350; PMID: 25620911
Oligodendrocytes	IN-VIP	PTN	NCL	0.000822887	0	PTN_NCL	PTN - NCL	PTN	Secreted Signaling	PMID: 28356350; PMID: 25620911
OPC	IN-VIP	PTN	NCL	0.00173298	0	PTN_NCL	PTN - NCL	PTN	Secreted Signaling	PMID: 28356350; PMID: 25620911
AST-FB	L2/3	PTN	NCL	0.00375748	0	PTN_NCL	PTN - NCL	PTN	Secreted Signaling	PMID: 28356350; PMID: 25620911
AST-PP	L2/3	PTN	NCL	0.00710056	0	PTN_NCL	PTN - NCL	PTN	Secreted Signaling	PMID: 28356350; PMID: 25620911
Endothelial	L2/3	PTN	NCL	0.00254714	0	PTN_NCL	PTN - NCL	PTN	Secreted Signaling	PMID: 28356350; PMID: 25620911
IN-VIP	L2/3	PTN	NCL	0.000139919	0	PTN_NCL	PTN - NCL	PTN	Secreted Signaling	PMID: 28356350; PMID: 25620911
L4	L2/3	PTN	NCL	0.000108341	0	PTN_NCL	PTN - NCL	PTN	Secreted Signaling	PMID: 28356350; PMID: 25620911
L5/6	L2/3	PTN	NCL	0.000159155	0	PTN_NCL	PTN - NCL	PTN	Secreted Signaling	PMID: 28356350; PMID: 25620911
L5/6-CC	L2/3	PTN	NCL	0.000203757	0	PTN_NCL	PTN - NCL	PTN	Secreted Signaling	PMID: 28356350; PMID: 25620911
Oligodendrocytes	L2/3	PTN	NCL	0.0023949	0	PTN_NCL	PTN - NCL	PTN	Secreted Signaling	PMID: 28356350; PMID: 25620911
OPC	L2/3	PTN	NCL	0.00503486	0	PTN_NCL	PTN - NCL	PTN	Secreted Signaling	PMID: 28356350; PMID: 25620911
AST-FB	L4	PTN	NCL	0.00520705	0	PTN_NCL	PTN - NCL	PTN	Secreted Signaling	PMID: 28356350; PMID: 25620911
AST-PP	L4	PTN	NCL	0.00982711	0	PTN_NCL	PTN - NCL	PTN	Secreted Signaling	PMID: 28356350; PMID: 25620911
Endothelial	L4	PTN	NCL	0.00353143	0	PTN_NCL	PTN - NCL	PTN	Secreted Signaling	PMID: 28356350; PMID: 25620911
IN-VIP	L4	PTN	NCL	0.00019417	0	PTN_NCL	PTN - NCL	PTN	Secreted Signaling	PMID: 28356350; PMID: 25620911
L4	L4	PTN	NCL	0.000150349	0	PTN_NCL	PTN - NCL	PTN	Secreted Signaling	PMID: 28356350; PMID: 25620911
L5/6	L4	PTN	NCL	0.000220861	0	PTN_NCL	PTN - NCL	PTN	Secreted Signaling	PMID: 28356350; PMID: 25620911
L5/6-CC	L4	PTN	NCL	0.000282752	0	PTN_NCL	PTN - NCL	PTN	Secreted Signaling	PMID: 28356350; PMID: 25620911
Oligodendrocytes	L4	PTN	NCL	0.00332056	0	PTN_NCL	PTN - NCL	PTN	Secreted Signaling	PMID: 28356350; PMID: 25620911
OPC	L4	PTN	NCL	0.00697376	0	PTN_NCL	PTN - NCL	PTN	Secreted Signaling	PMID: 28356350; PMID: 25620911
AST-FB	L5/6	PTN	NCL	0.00470001	0	PTN_NCL	PTN - NCL	PTN	Secreted Signaling	PMID: 28356350; PMID: 25620911
AST-PP	L5/6	PTN	NCL	0.0088742	0	PTN_NCL	PTN - NCL	PTN	Secreted Signaling	PMID: 28356350; PMID: 25620911
Endothelial	L5/6	PTN	NCL	0.00318703	0	PTN_NCL	PTN - NCL	PTN	Secreted Signaling	PMID: 28356350; PMID: 25620911
IN-VIP	L5/6	PTN	NCL	0.000175176	0	PTN_NCL	PTN - NCL	PTN	Secreted Signaling	PMID: 28356350; PMID: 25620911
L4	L5/6	PTN	NCL	0.000135642	0	PTN_NCL	PTN - NCL	PTN	Secreted Signaling	PMID: 28356350; PMID: 25620911
L5/6	L5/6	PTN	NCL	0.000199258	0	PTN_NCL	PTN - NCL	PTN	Secreted Signaling	PMID: 28356350; PMID: 25620911
L5/6-CC	L5/6	PTN	NCL	0.000255096	0	PTN_NCL	PTN - NCL	PTN	Secreted Signaling	PMID: 28356350; PMID: 25620911
Oligodendrocytes	L5/6	PTN	NCL	0.00299667	0	PTN_NCL	PTN - NCL	PTN	Secreted Signaling	PMID: 28356350; PMID: 25620911
OPC	L5/6	PTN	NCL	0.00629578	0	PTN_NCL	PTN - NCL	PTN	Secreted Signaling	PMID: 28356350; PMID: 25620911
AST-FB	L5/6-CC	PTN	NCL	0.00584219	0	PTN_NCL	PTN - NCL	PTN	Secreted Signaling	PMID: 28356350; PMID: 25620911
AST-PP	L5/6-CC	PTN	NCL	0.0110195	0	PTN_NCL	PTN - NCL	PTN	Secreted Signaling	PMID: 28356350; PMID: 25620911
Endothelial	L5/6-CC	PTN	NCL	0.003963	0	PTN_NCL	PTN - NCL	PTN	Secreted Signaling	PMID: 28356350; PMID: 25620911
IN-VIP	L5/6-CC	PTN	NCL	0.000217988	0	PTN_NCL	PTN - NCL	PTN	Secreted Signaling	PMID: 28356350; PMID: 25620911
L4	L5/6-CC	PTN	NCL	0.000168793	0	PTN_NCL	PTN - NCL	PTN	Secreted Signaling	PMID: 28356350; PMID: 25620911
L5/6	L5/6-CC	PTN	NCL	0.000247953	0	PTN_NCL	PTN - NCL	PTN	Secreted Signaling	PMID: 28356350; PMID: 25620911
L5/6-CC	L5/6-CC	PTN	NCL	0.000317433	0	PTN_NCL	PTN - NCL	PTN	Secreted Signaling	PMID: 28356350; PMID: 25620911
Oligodendrocytes	L5/6-CC	PTN	NCL	0.00372646	0	PTN_NCL	PTN - NCL	PTN	Secreted Signaling	PMID: 28356350; PMID: 25620911
OPC	L5/6-CC	PTN	NCL	0.00782271	0	PTN_NCL	PTN - NCL	PTN	Secreted Signaling	PMID: 28356350; PMID: 25620911
AST-FB	Neu-NRGN-I	PTN	NCL	0.00196902	0	PTN_NCL	PTN - NCL	PTN	Secreted Signaling	PMID: 28356350; PMID: 25620911
AST-PP	Neu-NRGN-I	PTN	NCL	0.00372684	0	PTN_NCL	PTN - NCL	PTN	Secreted Signaling	PMID: 28356350; PMID: 25620911
Endothelial	Neu-NRGN-I	PTN	NCL	0.001334	0	PTN_NCL	PTN - NCL	PTN	Secreted Signaling	PMID: 28356350; PMID: 25620911
IN-VIP	Neu-NRGN-I	PTN	NCL	7.32e-05	0.03	PTN_NCL	PTN - NCL	PTN	Secreted Signaling	PMID: 28356350; PMID: 25620911
L4	Neu-NRGN-I	PTN	NCL	5.67e-05	0.03	PTN_NCL	PTN - NCL	PTN	Secreted Signaling	PMID: 28356350; PMID: 25620911
L5/6	Neu-NRGN-I	PTN	NCL	8.33e-05	0.01	PTN_NCL	PTN - NCL	PTN	Secreted Signaling	PMID: 28356350; PMID: 25620911
L5/6-CC	Neu-NRGN-I	PTN	NCL	0.000106593	0	PTN_NCL	PTN - NCL	PTN	Secreted Signaling	PMID: 28356350; PMID: 25620911
Oligodendrocytes	Neu-NRGN-I	PTN	NCL	0.00125418	0	PTN_NCL	PTN - NCL	PTN	Secreted Signaling	PMID: 28356350; PMID: 25620911
OPC	Neu-NRGN-I	PTN	NCL	0.00264001	0	PTN_NCL	PTN - NCL	PTN	Secreted Signaling	PMID: 28356350; PMID: 25620911
AST-FB	IN-PV	PTN	ALK	0.0487771	0	PTN_ALK	PTN - ALK	PTN	Secreted Signaling	PMID: 28356350; PMID: 25620911
AST-PP	IN-PV	PTN	ALK	0.0886121	0	PTN_ALK	PTN - ALK	PTN	Secreted Signaling	PMID: 28356350; PMID: 25620911
Endothelial	IN-PV	PTN	ALK	0.0335537	0	PTN_ALK	PTN - ALK	PTN	Secreted Signaling	PMID: 28356350; PMID: 25620911
IN-VIP	IN-PV	PTN	ALK	0.00189896	0	PTN_ALK	PTN - ALK	PTN	Secreted Signaling	PMID: 28356350; PMID: 25620911
L4	IN-PV	PTN	ALK	0.00147097	0	PTN_ALK	PTN - ALK	PTN	Secreted Signaling	PMID: 28356350; PMID: 25620911
L5/6	IN-PV	PTN	ALK	0.00215949	0	PTN_ALK	PTN - ALK	PTN	Secreted Signaling	PMID: 28356350; PMID: 25620911
L5/6-CC	IN-PV	PTN	ALK	0.00276313	0	PTN_ALK	PTN - ALK	PTN	Secreted Signaling	PMID: 28356350; PMID: 25620911
Oligodendrocytes	IN-PV	PTN	ALK	0.031607	0	PTN_ALK	PTN - ALK	PTN	Secreted Signaling	PMID: 28356350; PMID: 25620911
OPC	IN-PV	PTN	ALK	0.0643703	0	PTN_ALK	PTN - ALK	PTN	Secreted Signaling	PMID: 28356350; PMID: 25620911
AST-FB	IN-SST	PTN	ALK	0.0198304	0	PTN_ALK	PTN - ALK	PTN	Secreted Signaling	PMID: 28356350; PMID: 25620911
AST-PP	IN-SST	PTN	ALK	0.0369435	0	PTN_ALK	PTN - ALK	PTN	Secreted Signaling	PMID: 28356350; PMID: 25620911
Endothelial	IN-SST	PTN	ALK	0.013513	0	PTN_ALK	PTN - ALK	PTN	Secreted Signaling	PMID: 28356350; PMID: 25620911
IN-VIP	IN-SST	PTN	ALK	0.000750088	0	PTN_ALK	PTN - ALK	PTN	Secreted Signaling	PMID: 28356350; PMID: 25620911
L4	IN-SST	PTN	ALK	0.00058088	0	PTN_ALK	PTN - ALK	PTN	Secreted Signaling	PMID: 28356350; PMID: 25620911
L5/6	IN-SST	PTN	ALK	0.000853134	0	PTN_ALK	PTN - ALK	PTN	Secreted Signaling	PMID: 28356350; PMID: 25620911
L5/6-CC	IN-SST	PTN	ALK	0.00109201	0	PTN_ALK	PTN - ALK	PTN	Secreted Signaling	PMID: 28356350; PMID: 25620911
Oligodendrocytes	IN-SST	PTN	ALK	0.0127137	0	PTN_ALK	PTN - ALK	PTN	Secreted Signaling	PMID: 28356350; PMID: 25620911
OPC	IN-SST	PTN	ALK	0.026427	0	PTN_ALK	PTN - ALK	PTN	Secreted Signaling	PMID: 28356350; PMID: 25620911
AST-FB	IN-SV2C	PTN	ALK	0.0674028	0	PTN_ALK	PTN - ALK	PTN	Secreted Signaling	PMID: 28356350; PMID: 25620911
AST-PP	IN-SV2C	PTN	ALK	0.120522	0	PTN_ALK	PTN - ALK	PTN	Secreted Signaling	PMID: 28356350; PMID: 25620911
Endothelial	IN-SV2C	PTN	ALK	0.0466513	0	PTN_ALK	PTN - ALK	PTN	Secreted Signaling	PMID: 28356350; PMID: 25620911
IN-VIP	IN-SV2C	PTN	ALK	0.00267441	0	PTN_ALK	PTN - ALK	PTN	Secreted Signaling	PMID: 28356350; PMID: 25620911
L4	IN-SV2C	PTN	ALK	0.00207201	0	PTN_ALK	PTN - ALK	PTN	Secreted Signaling	PMID: 28356350; PMID: 25620911
L5/6	IN-SV2C	PTN	ALK	0.00304101	0	PTN_ALK	PTN - ALK	PTN	Secreted Signaling	PMID: 28356350; PMID: 25620911
L5/6-CC	IN-SV2C	PTN	ALK	0.0038901	0	PTN_ALK	PTN - ALK	PTN	Secreted Signaling	PMID: 28356350; PMID: 25620911
Oligodendrocytes	IN-SV2C	PTN	ALK	0.0439793	0	PTN_ALK	PTN - ALK	PTN	Secreted Signaling	PMID: 28356350; PMID: 25620911
OPC	IN-SV2C	PTN	ALK	0.088397	0	PTN_ALK	PTN - ALK	PTN	Secreted Signaling	PMID: 28356350; PMID: 25620911
AST-FB	IN-VIP	PTN	ALK	0.00501151	0	PTN_ALK	PTN - ALK	PTN	Secreted Signaling	PMID: 28356350; PMID: 25620911
AST-PP	IN-VIP	PTN	ALK	0.00945971	0	PTN_ALK	PTN - ALK	PTN	Secreted Signaling	PMID: 28356350; PMID: 25620911
Endothelial	IN-VIP	PTN	ALK	0.0033986	0	PTN_ALK	PTN - ALK	PTN	Secreted Signaling	PMID: 28356350; PMID: 25620911
IN-VIP	IN-VIP	PTN	ALK	0.000186843	0	PTN_ALK	PTN - ALK	PTN	Secreted Signaling	PMID: 28356350; PMID: 25620911
L4	IN-VIP	PTN	ALK	0.000144676	0	PTN_ALK	PTN - ALK	PTN	Secreted Signaling	PMID: 28356350; PMID: 25620911
L5/6	IN-VIP	PTN	ALK	0.000212527	0	PTN_ALK	PTN - ALK	PTN	Secreted Signaling	PMID: 28356350; PMID: 25620911
L5/6-CC	IN-VIP	PTN	ALK	0.000272083	0	PTN_ALK	PTN - ALK	PTN	Secreted Signaling	PMID: 28356350; PMID: 25620911
Oligodendrocytes	IN-VIP	PTN	ALK	0.00319564	0	PTN_ALK	PTN - ALK	PTN	Secreted Signaling	PMID: 28356350; PMID: 25620911
OPC	IN-VIP	PTN	ALK	0.00671232	0	PTN_ALK	PTN - ALK	PTN	Secreted Signaling	PMID: 28356350; PMID: 25620911
AST-FB	L2/3	PTN	ALK	0.00188849	0	PTN_ALK	PTN - ALK	PTN	Secreted Signaling	PMID: 28356350; PMID: 25620911
AST-PP	L2/3	PTN	ALK	0.00357467	0	PTN_ALK	PTN - ALK	PTN	Secreted Signaling	PMID: 28356350; PMID: 25620911
Endothelial	L2/3	PTN	ALK	0.0012794	0	PTN_ALK	PTN - ALK	PTN	Secreted Signaling	PMID: 28356350; PMID: 25620911
L5/6-CC	L2/3	PTN	ALK	0.000102226	0.01	PTN_ALK	PTN - ALK	PTN	Secreted Signaling	PMID: 28356350; PMID: 25620911
Oligodendrocytes	L2/3	PTN	ALK	0.00120285	0	PTN_ALK	PTN - ALK	PTN	Secreted Signaling	PMID: 28356350; PMID: 25620911
OPC	L2/3	PTN	ALK	0.00253211	0	PTN_ALK	PTN - ALK	PTN	Secreted Signaling	PMID: 28356350; PMID: 25620911
AST-FB	L4	PTN	ALK	0.000183949	0	PTN_ALK	PTN - ALK	PTN	Secreted Signaling	PMID: 28356350; PMID: 25620911
AST-PP	L4	PTN	ALK	0.000348724	0	PTN_ALK	PTN - ALK	PTN	Secreted Signaling	PMID: 28356350; PMID: 25620911
Endothelial	L4	PTN	ALK	0.000124552	0.02	PTN_ALK	PTN - ALK	PTN	Secreted Signaling	PMID: 28356350; PMID: 25620911
Oligodendrocytes	L4	PTN	ALK	0.000117091	0.02	PTN_ALK	PTN - ALK	PTN	Secreted Signaling	PMID: 28356350; PMID: 25620911
OPC	L4	PTN	ALK	0.000246784	0	PTN_ALK	PTN - ALK	PTN	Secreted Signaling	PMID: 28356350; PMID: 25620911
AST-FB	L5/6	PTN	ALK	0.000666198	0	PTN_ALK	PTN - ALK	PTN	Secreted Signaling	PMID: 28356350; PMID: 25620911
AST-PP	L5/6	PTN	ALK	0.00126241	0	PTN_ALK	PTN - ALK	PTN	Secreted Signaling	PMID: 28356350; PMID: 25620911
Endothelial	L5/6	PTN	ALK	0.000451154	0	PTN_ALK	PTN - ALK	PTN	Secreted Signaling	PMID: 28356350; PMID: 25620911
Oligodendrocytes	L5/6	PTN	ALK	0.000424136	0	PTN_ALK	PTN - ALK	PTN	Secreted Signaling	PMID: 28356350; PMID: 25620911
OPC	L5/6	PTN	ALK	0.000893618	0	PTN_ALK	PTN - ALK	PTN	Secreted Signaling	PMID: 28356350; PMID: 25620911
AST-FB	L5/6-CC	PTN	ALK	0.00421127	0	PTN_ALK	PTN - ALK	PTN	Secreted Signaling	PMID: 28356350; PMID: 25620911
AST-PP	L5/6-CC	PTN	ALK	0.00795487	0	PTN_ALK	PTN - ALK	PTN	Secreted Signaling	PMID: 28356350; PMID: 25620911
Endothelial	L5/6-CC	PTN	ALK	0.00285517	0	PTN_ALK	PTN - ALK	PTN	Secreted Signaling	PMID: 28356350; PMID: 25620911
IN-VIP	L5/6-CC	PTN	ALK	0.000156886	0.03	PTN_ALK	PTN - ALK	PTN	Secreted Signaling	PMID: 28356350; PMID: 25620911
L4	L5/6-CC	PTN	ALK	0.000121479	0.04	PTN_ALK	PTN - ALK	PTN	Secreted Signaling	PMID: 28356350; PMID: 25620911
L5/6	L5/6-CC	PTN	ALK	0.000178454	0	PTN_ALK	PTN - ALK	PTN	Secreted Signaling	PMID: 28356350; PMID: 25620911
L5/6-CC	L5/6-CC	PTN	ALK	0.000228463	0	PTN_ALK	PTN - ALK	PTN	Secreted Signaling	PMID: 28356350; PMID: 25620911
Oligodendrocytes	L5/6-CC	PTN	ALK	0.00268458	0	PTN_ALK	PTN - ALK	PTN	Secreted Signaling	PMID: 28356350; PMID: 25620911
OPC	L5/6-CC	PTN	ALK	0.00564204	0	PTN_ALK	PTN - ALK	PTN	Secreted Signaling	PMID: 28356350; PMID: 25620911
AST-FB	OPC	PTN	ALK	0.0123234	0	PTN_ALK	PTN - ALK	PTN	Secreted Signaling	PMID: 28356350; PMID: 25620911
AST-PP	OPC	PTN	ALK	0.0231109	0	PTN_ALK	PTN - ALK	PTN	Secreted Signaling	PMID: 28356350; PMID: 25620911
Endothelial	OPC	PTN	ALK	0.00837704	0	PTN_ALK	PTN - ALK	PTN	Secreted Signaling	PMID: 28356350; PMID: 25620911
IN-VIP	OPC	PTN	ALK	0.000462724	0	PTN_ALK	PTN - ALK	PTN	Secreted Signaling	PMID: 28356350; PMID: 25620911
L4	OPC	PTN	ALK	0.000358318	0	PTN_ALK	PTN - ALK	PTN	Secreted Signaling	PMID: 28356350; PMID: 25620911
L5/6	OPC	PTN	ALK	0.000526313	0	PTN_ALK	PTN - ALK	PTN	Secreted Signaling	PMID: 28356350; PMID: 25620911
L5/6-CC	OPC	PTN	ALK	0.000673741	0	PTN_ALK	PTN - ALK	PTN	Secreted Signaling	PMID: 28356350; PMID: 25620911
Oligodendrocytes	OPC	PTN	ALK	0.00787912	0	PTN_ALK	PTN - ALK	PTN	Secreted Signaling	PMID: 28356350; PMID: 25620911
OPC	OPC	PTN	ALK	0.0164647	0	PTN_ALK	PTN - ALK	PTN	Secreted Signaling	PMID: 28356350; PMID: 25620911
AST-FB	L2/3	CCK	CCKBR	0.000104345	0	CCK_CCKBR	CCK - CCKBR	CCK	Secreted Signaling	KEGG: hsa04080
Endothelial	L2/3	CCK	CCKBR	0.000512552	0	CCK_CCKBR	CCK - CCKBR	CCK	Secreted Signaling	KEGG: hsa04080
IN-PV	L2/3	CCK	CCKBR	0.000453851	0	CCK_CCKBR	CCK - CCKBR	CCK	Secreted Signaling	KEGG: hsa04080
IN-SST	L2/3	CCK	CCKBR	0.00023021	0	CCK_CCKBR	CCK - CCKBR	CCK	Secreted Signaling	KEGG: hsa04080
IN-SV2C	L2/3	CCK	CCKBR	0.00156725	0	CCK_CCKBR	CCK - CCKBR	CCK	Secreted Signaling	KEGG: hsa04080
IN-VIP	L2/3	CCK	CCKBR	0.00142668	0	CCK_CCKBR	CCK - CCKBR	CCK	Secreted Signaling	KEGG: hsa04080
L2/3	L2/3	CCK	CCKBR	0.00128306	0	CCK_CCKBR	CCK - CCKBR	CCK	Secreted Signaling	KEGG: hsa04080
L4	L2/3	CCK	CCKBR	0.00134713	0	CCK_CCKBR	CCK - CCKBR	CCK	Secreted Signaling	KEGG: hsa04080
L5/6	L2/3	CCK	CCKBR	0.000389701	0	CCK_CCKBR	CCK - CCKBR	CCK	Secreted Signaling	KEGG: hsa04080
L5/6-CC	L2/3	CCK	CCKBR	0.00159814	0	CCK_CCKBR	CCK - CCKBR	CCK	Secreted Signaling	KEGG: hsa04080
Neu-mat	L2/3	CCK	CCKBR	0.00054571	0	CCK_CCKBR	CCK - CCKBR	CCK	Secreted Signaling	KEGG: hsa04080
Neu-NRGN-I	L2/3	CCK	CCKBR	0.00261984	0	CCK_CCKBR	CCK - CCKBR	CCK	Secreted Signaling	KEGG: hsa04080
Neu-NRGN-II	L2/3	CCK	CCKBR	0.00223327	0	CCK_CCKBR	CCK - CCKBR	CCK	Secreted Signaling	KEGG: hsa04080
OPC	L2/3	CCK	CCKBR	8.09e-05	0	CCK_CCKBR	CCK - CCKBR	CCK	Secreted Signaling	KEGG: hsa04080
AST-FB	L4	CCK	CCKBR	4.09e-05	0	CCK_CCKBR	CCK - CCKBR	CCK	Secreted Signaling	KEGG: hsa04080
Endothelial	L4	CCK	CCKBR	0.000201165	0	CCK_CCKBR	CCK - CCKBR	CCK	Secreted Signaling	KEGG: hsa04080
IN-PV	L4	CCK	CCKBR	0.00017812	0	CCK_CCKBR	CCK - CCKBR	CCK	Secreted Signaling	KEGG: hsa04080
IN-SST	L4	CCK	CCKBR	9.03e-05	0	CCK_CCKBR	CCK - CCKBR	CCK	Secreted Signaling	KEGG: hsa04080
IN-SV2C	L4	CCK	CCKBR	0.000615506	0	CCK_CCKBR	CCK - CCKBR	CCK	Secreted Signaling	KEGG: hsa04080
IN-VIP	L4	CCK	CCKBR	0.000560251	0	CCK_CCKBR	CCK - CCKBR	CCK	Secreted Signaling	KEGG: hsa04080
L2/3	L4	CCK	CCKBR	0.000503808	0	CCK_CCKBR	CCK - CCKBR	CCK	Secreted Signaling	KEGG: hsa04080
L4	L4	CCK	CCKBR	0.000528989	0	CCK_CCKBR	CCK - CCKBR	CCK	Secreted Signaling	KEGG: hsa04080
L5/6	L4	CCK	CCKBR	0.000152938	0	CCK_CCKBR	CCK - CCKBR	CCK	Secreted Signaling	KEGG: hsa04080
L5/6-CC	L4	CCK	CCKBR	0.000627649	0	CCK_CCKBR	CCK - CCKBR	CCK	Secreted Signaling	KEGG: hsa04080
Neu-mat	L4	CCK	CCKBR	0.000214183	0	CCK_CCKBR	CCK - CCKBR	CCK	Secreted Signaling	KEGG: hsa04080
Neu-NRGN-I	L4	CCK	CCKBR	0.00102955	0	CCK_CCKBR	CCK - CCKBR	CCK	Secreted Signaling	KEGG: hsa04080
Neu-NRGN-II	L4	CCK	CCKBR	0.000877425	0	CCK_CCKBR	CCK - CCKBR	CCK	Secreted Signaling	KEGG: hsa04080
OPC	L4	CCK	CCKBR	3.17e-05	0	CCK_CCKBR	CCK - CCKBR	CCK	Secreted Signaling	KEGG: hsa04080
AST-FB	L5/6-CC	CCK	CCKBR	0.000374624	0	CCK_CCKBR	CCK - CCKBR	CCK	Secreted Signaling	KEGG: hsa04080
Endothelial	L5/6-CC	CCK	CCKBR	0.00183823	0	CCK_CCKBR	CCK - CCKBR	CCK	Secreted Signaling	KEGG: hsa04080
IN-PV	L5/6-CC	CCK	CCKBR	0.00162795	0	CCK_CCKBR	CCK - CCKBR	CCK	Secreted Signaling	KEGG: hsa04080
IN-SST	L5/6-CC	CCK	CCKBR	0.000826237	0	CCK_CCKBR	CCK - CCKBR	CCK	Secreted Signaling	KEGG: hsa04080
IN-SV2C	L5/6-CC	CCK	CCKBR	0.00560555	0	CCK_CCKBR	CCK - CCKBR	CCK	Secreted Signaling	KEGG: hsa04080
IN-VIP	L5/6-CC	CCK	CCKBR	0.00510462	0	CCK_CCKBR	CCK - CCKBR	CCK	Secreted Signaling	KEGG: hsa04080
L2/3	L5/6-CC	CCK	CCKBR	0.00459245	0	CCK_CCKBR	CCK - CCKBR	CCK	Secreted Signaling	KEGG: hsa04080
L4	L5/6-CC	CCK	CCKBR	0.004821	0	CCK_CCKBR	CCK - CCKBR	CCK	Secreted Signaling	KEGG: hsa04080
L5/6	L5/6-CC	CCK	CCKBR	0.00139808	0	CCK_CCKBR	CCK - CCKBR	CCK	Secreted Signaling	KEGG: hsa04080
L5/6-CC	L5/6-CC	CCK	CCKBR	0.00571557	0	CCK_CCKBR	CCK - CCKBR	CCK	Secreted Signaling	KEGG: hsa04080
Neu-mat	L5/6-CC	CCK	CCKBR	0.00195698	0	CCK_CCKBR	CCK - CCKBR	CCK	Secreted Signaling	KEGG: hsa04080
Neu-NRGN-I	L5/6-CC	CCK	CCKBR	0.00934492	0	CCK_CCKBR	CCK - CCKBR	CCK	Secreted Signaling	KEGG: hsa04080
Neu-NRGN-II	L5/6-CC	CCK	CCKBR	0.00797396	0	CCK_CCKBR	CCK - CCKBR	CCK	Secreted Signaling	KEGG: hsa04080
OPC	L5/6-CC	CCK	CCKBR	0.0002903	0	CCK_CCKBR	CCK - CCKBR	CCK	Secreted Signaling	KEGG: hsa04080
IN-PV	L2/3	SST	SSTR1	2.42e-06	0	SST_SSTR1	SST - SSTR1	SEMATOSTATIN	Secreted Signaling	KEGG: hsa04080
IN-SST	L2/3	SST	SSTR1	0.000718634	0	SST_SSTR1	SST - SSTR1	SEMATOSTATIN	Secreted Signaling	KEGG: hsa04080
IN-SV2C	L2/3	SST	SSTR1	2.89e-05	0	SST_SSTR1	SST - SSTR1	SEMATOSTATIN	Secreted Signaling	KEGG: hsa04080
IN-VIP	L2/3	SST	SSTR1	7.41e-06	0	SST_SSTR1	SST - SSTR1	SEMATOSTATIN	Secreted Signaling	KEGG: hsa04080
L2/3	L2/3	SST	SSTR1	2.06e-06	0	SST_SSTR1	SST - SSTR1	SEMATOSTATIN	Secreted Signaling	KEGG: hsa04080
L5/6	L2/3	SST	SSTR1	1.5e-06	0	SST_SSTR1	SST - SSTR1	SEMATOSTATIN	Secreted Signaling	KEGG: hsa04080
L5/6-CC	L2/3	SST	SSTR1	1.37e-05	0	SST_SSTR1	SST - SSTR1	SEMATOSTATIN	Secreted Signaling	KEGG: hsa04080
IN-PV	L5/6-CC	SST	SSTR1	2.25e-06	0	SST_SSTR1	SST - SSTR1	SEMATOSTATIN	Secreted Signaling	KEGG: hsa04080
IN-SST	L5/6-CC	SST	SSTR1	0.000669923	0	SST_SSTR1	SST - SSTR1	SEMATOSTATIN	Secreted Signaling	KEGG: hsa04080
IN-SV2C	L5/6-CC	SST	SSTR1	2.69e-05	0	SST_SSTR1	SST - SSTR1	SEMATOSTATIN	Secreted Signaling	KEGG: hsa04080
IN-VIP	L5/6-CC	SST	SSTR1	6.9e-06	0	SST_SSTR1	SST - SSTR1	SEMATOSTATIN	Secreted Signaling	KEGG: hsa04080
L2/3	L5/6-CC	SST	SSTR1	1.92e-06	0	SST_SSTR1	SST - SSTR1	SEMATOSTATIN	Secreted Signaling	KEGG: hsa04080
L5/6	L5/6-CC	SST	SSTR1	1.4e-06	0	SST_SSTR1	SST - SSTR1	SEMATOSTATIN	Secreted Signaling	KEGG: hsa04080
L5/6-CC	L5/6-CC	SST	SSTR1	1.27e-05	0	SST_SSTR1	SST - SSTR1	SEMATOSTATIN	Secreted Signaling	KEGG: hsa04080
IN-PV	IN-PV	TAC1	TACR1	0.00211974	0	TAC1_TACR1	TAC1 - TACR1	TAC	Secreted Signaling	KEGG: hsa04080
IN-SST	IN-PV	TAC1	TACR1	0.000325693	0	TAC1_TACR1	TAC1 - TACR1	TAC	Secreted Signaling	KEGG: hsa04080
IN-PV	IN-SV2C	TAC1	TACR1	0.019753	0	TAC1_TACR1	TAC1 - TACR1	TAC	Secreted Signaling	KEGG: hsa04080
IN-SST	IN-SV2C	TAC1	TACR1	0.00308108	0	TAC1_TACR1	TAC1 - TACR1	TAC	Secreted Signaling	KEGG: hsa04080
L2/3	AST-FB	PRSS3	PARD3	0.000710369	0	PRSS3_PARD3	PRSS3 - PARD3	PARs	Secreted Signaling	KEGG: hsa04080
L5/6-CC	AST-FB	PRSS3	PARD3	0.00280354	0	PRSS3_PARD3	PRSS3 - PARD3	PARs	Secreted Signaling	KEGG: hsa04080
L2/3	AST-PP	PRSS3	PARD3	0.00267976	0	PRSS3_PARD3	PRSS3 - PARD3	PARs	Secreted Signaling	KEGG: hsa04080
L5/6-CC	AST-PP	PRSS3	PARD3	0.0105149	0	PRSS3_PARD3	PRSS3 - PARD3	PARs	Secreted Signaling	KEGG: hsa04080
L2/3	Endothelial	PRSS3	PARD3	0.00174131	0	PRSS3_PARD3	PRSS3 - PARD3	PARs	Secreted Signaling	KEGG: hsa04080
L5/6-CC	Endothelial	PRSS3	PARD3	0.00685142	0	PRSS3_PARD3	PRSS3 - PARD3	PARs	Secreted Signaling	KEGG: hsa04080
L2/3	IN-PV	PRSS3	PARD3	0.000625767	0	PRSS3_PARD3	PRSS3 - PARD3	PARs	Secreted Signaling	KEGG: hsa04080
L5/6-CC	IN-PV	PRSS3	PARD3	0.00247027	0	PRSS3_PARD3	PRSS3 - PARD3	PARs	Secreted Signaling	KEGG: hsa04080
L2/3	IN-SST	PRSS3	PARD3	0.000623538	0	PRSS3_PARD3	PRSS3 - PARD3	PARs	Secreted Signaling	KEGG: hsa04080
L5/6-CC	IN-SST	PRSS3	PARD3	0.00246148	0	PRSS3_PARD3	PRSS3 - PARD3	PARs	Secreted Signaling	KEGG: hsa04080
L2/3	IN-SV2C	PRSS3	PARD3	0.00107282	0	PRSS3_PARD3	PRSS3 - PARD3	PARs	Secreted Signaling	KEGG: hsa04080
L5/6-CC	IN-SV2C	PRSS3	PARD3	0.00422946	0	PRSS3_PARD3	PRSS3 - PARD3	PARs	Secreted Signaling	KEGG: hsa04080
L2/3	IN-VIP	PRSS3	PARD3	0.00135099	0	PRSS3_PARD3	PRSS3 - PARD3	PARs	Secreted Signaling	KEGG: hsa04080
L5/6-CC	IN-VIP	PRSS3	PARD3	0.00532176	0	PRSS3_PARD3	PRSS3 - PARD3	PARs	Secreted Signaling	KEGG: hsa04080
L2/3	L2/3	PRSS3	PARD3	5.71e-05	0	PRSS3_PARD3	PRSS3 - PARD3	PARs	Secreted Signaling	KEGG: hsa04080
L5/6-CC	L2/3	PRSS3	PARD3	0.000225606	0	PRSS3_PARD3	PRSS3 - PARD3	PARs	Secreted Signaling	KEGG: hsa04080
L2/3	L4	PRSS3	PARD3	9.74e-06	0	PRSS3_PARD3	PRSS3 - PARD3	PARs	Secreted Signaling	KEGG: hsa04080
L5/6-CC	L4	PRSS3	PARD3	3.85e-05	0	PRSS3_PARD3	PRSS3 - PARD3	PARs	Secreted Signaling	KEGG: hsa04080
L2/3	L5/6	PRSS3	PARD3	5.43e-05	0	PRSS3_PARD3	PRSS3 - PARD3	PARs	Secreted Signaling	KEGG: hsa04080
L5/6-CC	L5/6	PRSS3	PARD3	0.00021487	0	PRSS3_PARD3	PRSS3 - PARD3	PARs	Secreted Signaling	KEGG: hsa04080
L2/3	L5/6-CC	PRSS3	PARD3	5.79e-05	0	PRSS3_PARD3	PRSS3 - PARD3	PARs	Secreted Signaling	KEGG: hsa04080
L5/6-CC	L5/6-CC	PRSS3	PARD3	0.000228953	0	PRSS3_PARD3	PRSS3 - PARD3	PARs	Secreted Signaling	KEGG: hsa04080
L2/3	OPC	PRSS3	PARD3	0.00106233	0	PRSS3_PARD3	PRSS3 - PARD3	PARs	Secreted Signaling	KEGG: hsa04080
L5/6-CC	OPC	PRSS3	PARD3	0.00418825	0	PRSS3_PARD3	PRSS3 - PARD3	PARs	Secreted Signaling	KEGG: hsa04080
L2/3	IN-PV	ADCYAP1	ADCYAP1R1	0.000229766	0	ADCYAP1_ADCYAP1R1	ADCYAP1 - ADCYAP1R1	PACAP	Secreted Signaling	PMID: 21350482
L2/3	IN-SST	ADCYAP1	ADCYAP1R1	0.000129177	0	ADCYAP1_ADCYAP1R1	ADCYAP1 - ADCYAP1R1	PACAP	Secreted Signaling	PMID: 21350482
L2/3	IN-SV2C	ADCYAP1	ADCYAP1R1	0.00016265	0	ADCYAP1_ADCYAP1R1	ADCYAP1 - ADCYAP1R1	PACAP	Secreted Signaling	PMID: 21350482
L2/3	IN-VIP	ADCYAP1	ADCYAP1R1	4.01e-05	0	ADCYAP1_ADCYAP1R1	ADCYAP1 - ADCYAP1R1	PACAP	Secreted Signaling	PMID: 21350482
L2/3	L5/6	ADCYAP1	ADCYAP1R1	1.06e-05	0	ADCYAP1_ADCYAP1R1	ADCYAP1 - ADCYAP1R1	PACAP	Secreted Signaling	PMID: 21350482
IN-VIP	L2/3	VIP	VIPR1	0.00525653	0	VIP_VIPR1	VIP - VIPR1	VIP	Secreted Signaling	PMID: 10655512
IN-VIP	L4	VIP	VIPR1	0.00446078	0	VIP_VIPR1	VIP - VIPR1	VIP	Secreted Signaling	PMID: 10655512
IN-VIP	L5/6	VIP	VIPR1	0.0127108	0	VIP_VIPR1	VIP - VIPR1	VIP	Secreted Signaling	PMID: 10655512
IN-VIP	L5/6-CC	VIP	VIPR1	0.00818181	0	VIP_VIPR1	VIP - VIPR1	VIP	Secreted Signaling	PMID: 10655512
IN-VIP	L4	VIP	VIPR2	7.93e-05	0	VIP_VIPR2	VIP - VIPR2	VIP	Secreted Signaling	KEGG: hsa04080
IN-PV	IN-SV2C	KITLG	KIT	5.19e-05	0	KITL_KIT	KITL - KIT	KIT	Secreted Signaling	KEGG: hsa04080
IN-SV2C	IN-SV2C	KITLG	KIT	0.0221439	0	KITL_KIT	KITL - KIT	KIT	Secreted Signaling	KEGG: hsa04080
IN-VIP	IN-SV2C	KITLG	KIT	0.0110561	0	KITL_KIT	KITL - KIT	KIT	Secreted Signaling	KEGG: hsa04080
L2/3	IN-SV2C	KITLG	KIT	0.0105351	0	KITL_KIT	KITL - KIT	KIT	Secreted Signaling	KEGG: hsa04080
L4	IN-SV2C	KITLG	KIT	0.000815225	0	KITL_KIT	KITL - KIT	KIT	Secreted Signaling	KEGG: hsa04080
L5/6-CC	IN-SV2C	KITLG	KIT	0.0017051	0	KITL_KIT	KITL - KIT	KIT	Secreted Signaling	KEGG: hsa04080
IN-PV	IN-VIP	KITLG	KIT	1.53e-06	0	KITL_KIT	KITL - KIT	KIT	Secreted Signaling	KEGG: hsa04080
IN-SV2C	IN-VIP	KITLG	KIT	0.000666985	0	KITL_KIT	KITL - KIT	KIT	Secreted Signaling	KEGG: hsa04080
IN-VIP	IN-VIP	KITLG	KIT	0.000329393	0	KITL_KIT	KITL - KIT	KIT	Secreted Signaling	KEGG: hsa04080
L2/3	IN-VIP	KITLG	KIT	0.000313709	0	KITL_KIT	KITL - KIT	KIT	Secreted Signaling	KEGG: hsa04080
L4	IN-VIP	KITLG	KIT	2.4e-05	0	KITL_KIT	KITL - KIT	KIT	Secreted Signaling	KEGG: hsa04080
L5/6-CC	IN-VIP	KITLG	KIT	5.03e-05	0	KITL_KIT	KITL - KIT	KIT	Secreted Signaling	KEGG: hsa04080
L2/3	AST-FB	BDNF	NTRK2	0.00642623	0	BDNF_NTRK2	BDNF - NTRK2	NT	Secreted Signaling	PMID: 27908981
L4	AST-FB	BDNF	NTRK2	0.000491817	0	BDNF_NTRK2	BDNF - NTRK2	NT	Secreted Signaling	PMID: 27908981
L5/6-CC	AST-FB	BDNF	NTRK2	0.0140714	0	BDNF_NTRK2	BDNF - NTRK2	NT	Secreted Signaling	PMID: 27908981
L2/3	AST-PP	BDNF	NTRK2	0.00781536	0	BDNF_NTRK2	BDNF - NTRK2	NT	Secreted Signaling	PMID: 27908981
L4	AST-PP	BDNF	NTRK2	0.000598904	0	BDNF_NTRK2	BDNF - NTRK2	NT	Secreted Signaling	PMID: 27908981
L5/6-CC	AST-PP	BDNF	NTRK2	0.0170847	0	BDNF_NTRK2	BDNF - NTRK2	NT	Secreted Signaling	PMID: 27908981
L2/3	Endothelial	BDNF	NTRK2	5.24e-06	0	BDNF_NTRK2	BDNF - NTRK2	NT	Secreted Signaling	PMID: 27908981
L4	Endothelial	BDNF	NTRK2	3.99e-07	0	BDNF_NTRK2	BDNF - NTRK2	NT	Secreted Signaling	PMID: 27908981
L5/6-CC	Endothelial	BDNF	NTRK2	1.16e-05	0	BDNF_NTRK2	BDNF - NTRK2	NT	Secreted Signaling	PMID: 27908981
L2/3	IN-PV	BDNF	NTRK2	0.00699221	0	BDNF_NTRK2	BDNF - NTRK2	NT	Secreted Signaling	PMID: 27908981
L4	IN-PV	BDNF	NTRK2	0.000535414	0	BDNF_NTRK2	BDNF - NTRK2	NT	Secreted Signaling	PMID: 27908981
L5/6-CC	IN-PV	BDNF	NTRK2	0.0153003	0	BDNF_NTRK2	BDNF - NTRK2	NT	Secreted Signaling	PMID: 27908981
L2/3	IN-SST	BDNF	NTRK2	0.00723705	0	BDNF_NTRK2	BDNF - NTRK2	NT	Secreted Signaling	PMID: 27908981
L4	IN-SST	BDNF	NTRK2	0.000554289	0	BDNF_NTRK2	BDNF - NTRK2	NT	Secreted Signaling	PMID: 27908981
L5/6-CC	IN-SST	BDNF	NTRK2	0.0158314	0	BDNF_NTRK2	BDNF - NTRK2	NT	Secreted Signaling	PMID: 27908981
L2/3	IN-SV2C	BDNF	NTRK2	0.0071336	0	BDNF_NTRK2	BDNF - NTRK2	NT	Secreted Signaling	PMID: 27908981
L4	IN-SV2C	BDNF	NTRK2	0.000546313	0	BDNF_NTRK2	BDNF - NTRK2	NT	Secreted Signaling	PMID: 27908981
L5/6-CC	IN-SV2C	BDNF	NTRK2	0.0156071	0	BDNF_NTRK2	BDNF - NTRK2	NT	Secreted Signaling	PMID: 27908981
L2/3	IN-VIP	BDNF	NTRK2	0.00507993	0	BDNF_NTRK2	BDNF - NTRK2	NT	Secreted Signaling	PMID: 27908981
L4	IN-VIP	BDNF	NTRK2	0.000388295	0	BDNF_NTRK2	BDNF - NTRK2	NT	Secreted Signaling	PMID: 27908981
L5/6-CC	IN-VIP	BDNF	NTRK2	0.0111414	0	BDNF_NTRK2	BDNF - NTRK2	NT	Secreted Signaling	PMID: 27908981
L2/3	L2/3	BDNF	NTRK2	0.0061944	0	BDNF_NTRK2	BDNF - NTRK2	NT	Secreted Signaling	PMID: 27908981
L4	L2/3	BDNF	NTRK2	0.000473972	0	BDNF_NTRK2	BDNF - NTRK2	NT	Secreted Signaling	PMID: 27908981
L5/6-CC	L2/3	BDNF	NTRK2	0.0135675	0	BDNF_NTRK2	BDNF - NTRK2	NT	Secreted Signaling	PMID: 27908981
L2/3	L4	BDNF	NTRK2	0.0060715	0	BDNF_NTRK2	BDNF - NTRK2	NT	Secreted Signaling	PMID: 27908981
L4	L4	BDNF	NTRK2	0.000464515	0	BDNF_NTRK2	BDNF - NTRK2	NT	Secreted Signaling	PMID: 27908981
L5/6-CC	L4	BDNF	NTRK2	0.0133003	0	BDNF_NTRK2	BDNF - NTRK2	NT	Secreted Signaling	PMID: 27908981
L2/3	L5/6	BDNF	NTRK2	0.00576814	0	BDNF_NTRK2	BDNF - NTRK2	NT	Secreted Signaling	PMID: 27908981
L4	L5/6	BDNF	NTRK2	0.000441181	0	BDNF_NTRK2	BDNF - NTRK2	NT	Secreted Signaling	PMID: 27908981
L5/6-CC	L5/6	BDNF	NTRK2	0.0126403	0	BDNF_NTRK2	BDNF - NTRK2	NT	Secreted Signaling	PMID: 27908981
L2/3	L5/6-CC	BDNF	NTRK2	0.00594381	0	BDNF_NTRK2	BDNF - NTRK2	NT	Secreted Signaling	PMID: 27908981
L4	L5/6-CC	BDNF	NTRK2	0.000454692	0	BDNF_NTRK2	BDNF - NTRK2	NT	Secreted Signaling	PMID: 27908981
L5/6-CC	L5/6-CC	BDNF	NTRK2	0.0130226	0	BDNF_NTRK2	BDNF - NTRK2	NT	Secreted Signaling	PMID: 27908981
L2/3	Neu-mat	BDNF	NTRK2	0.00416575	0	BDNF_NTRK2	BDNF - NTRK2	NT	Secreted Signaling	PMID: 27908981
L4	Neu-mat	BDNF	NTRK2	0.000318147	0	BDNF_NTRK2	BDNF - NTRK2	NT	Secreted Signaling	PMID: 27908981
L5/6-CC	Neu-mat	BDNF	NTRK2	0.00914639	0	BDNF_NTRK2	BDNF - NTRK2	NT	Secreted Signaling	PMID: 27908981
L2/3	Neu-NRGN-I	BDNF	NTRK2	0.00608912	0	BDNF_NTRK2	BDNF - NTRK2	NT	Secreted Signaling	PMID: 27908981
L4	Neu-NRGN-I	BDNF	NTRK2	0.000465871	0	BDNF_NTRK2	BDNF - NTRK2	NT	Secreted Signaling	PMID: 27908981
L5/6-CC	Neu-NRGN-I	BDNF	NTRK2	0.0133386	0	BDNF_NTRK2	BDNF - NTRK2	NT	Secreted Signaling	PMID: 27908981
L2/3	Neu-NRGN-II	BDNF	NTRK2	0.00322361	0	BDNF_NTRK2	BDNF - NTRK2	NT	Secreted Signaling	PMID: 27908981
L4	Neu-NRGN-II	BDNF	NTRK2	0.000245979	0	BDNF_NTRK2	BDNF - NTRK2	NT	Secreted Signaling	PMID: 27908981
L5/6-CC	Neu-NRGN-II	BDNF	NTRK2	0.00708583	0	BDNF_NTRK2	BDNF - NTRK2	NT	Secreted Signaling	PMID: 27908981
L2/3	Oligodendrocytes	BDNF	NTRK2	9.24e-05	0	BDNF_NTRK2	BDNF - NTRK2	NT	Secreted Signaling	PMID: 27908981
L4	Oligodendrocytes	BDNF	NTRK2	7.03e-06	0	BDNF_NTRK2	BDNF - NTRK2	NT	Secreted Signaling	PMID: 27908981
L5/6-CC	Oligodendrocytes	BDNF	NTRK2	0.000203777	0	BDNF_NTRK2	BDNF - NTRK2	NT	Secreted Signaling	PMID: 27908981
L2/3	OPC	BDNF	NTRK2	0.00464033	0	BDNF_NTRK2	BDNF - NTRK2	NT	Secreted Signaling	PMID: 27908981
L4	OPC	BDNF	NTRK2	0.000354548	0	BDNF_NTRK2	BDNF - NTRK2	NT	Secreted Signaling	PMID: 27908981
L5/6-CC	OPC	BDNF	NTRK2	0.0101826	0	BDNF_NTRK2	BDNF - NTRK2	NT	Secreted Signaling	PMID: 27908981
IN-PV	L4	HGF	MET	2.77e-05	0	HGF_MET	HGF - MET	HGF	Secreted Signaling	PMID: 28475121
L2/3	L2/3	SEMA3A	NRP1_PLXNA1	1.39e-05	0	SEMA3A_NRP1_PLXNA1	SEMA3A - (NRP1+PLXNA1)	SEMA3	Secreted Signaling	PMID: 27533782
L4	L2/3	SEMA3A	NRP1_PLXNA1	3.18e-05	0	SEMA3A_NRP1_PLXNA1	SEMA3A - (NRP1+PLXNA1)	SEMA3	Secreted Signaling	PMID: 27533782
L5/6	L2/3	SEMA3A	NRP1_PLXNA1	0.000161189	0	SEMA3A_NRP1_PLXNA1	SEMA3A - (NRP1+PLXNA1)	SEMA3	Secreted Signaling	PMID: 27533782
L5/6-CC	L2/3	SEMA3A	NRP1_PLXNA1	7.04e-05	0	SEMA3A_NRP1_PLXNA1	SEMA3A - (NRP1+PLXNA1)	SEMA3	Secreted Signaling	PMID: 27533782
L2/3	L5/6	SEMA3A	NRP1_PLXNA1	0.000243642	0	SEMA3A_NRP1_PLXNA1	SEMA3A - (NRP1+PLXNA1)	SEMA3	Secreted Signaling	PMID: 27533782
L4	L5/6	SEMA3A	NRP1_PLXNA1	0.000556212	0	SEMA3A_NRP1_PLXNA1	SEMA3A - (NRP1+PLXNA1)	SEMA3	Secreted Signaling	PMID: 27533782
L5/6	L5/6	SEMA3A	NRP1_PLXNA1	0.00281158	0	SEMA3A_NRP1_PLXNA1	SEMA3A - (NRP1+PLXNA1)	SEMA3	Secreted Signaling	PMID: 27533782
L5/6-CC	L5/6	SEMA3A	NRP1_PLXNA1	0.00123035	0	SEMA3A_NRP1_PLXNA1	SEMA3A - (NRP1+PLXNA1)	SEMA3	Secreted Signaling	PMID: 27533782
L2/3	L5/6-CC	SEMA3A	NRP1_PLXNA1	4.16e-05	0	SEMA3A_NRP1_PLXNA1	SEMA3A - (NRP1+PLXNA1)	SEMA3	Secreted Signaling	PMID: 27533782
L4	L5/6-CC	SEMA3A	NRP1_PLXNA1	9.5e-05	0	SEMA3A_NRP1_PLXNA1	SEMA3A - (NRP1+PLXNA1)	SEMA3	Secreted Signaling	PMID: 27533782
L5/6	L5/6-CC	SEMA3A	NRP1_PLXNA1	0.000480955	0	SEMA3A_NRP1_PLXNA1	SEMA3A - (NRP1+PLXNA1)	SEMA3	Secreted Signaling	PMID: 27533782
L5/6-CC	L5/6-CC	SEMA3A	NRP1_PLXNA1	0.000210191	0	SEMA3A_NRP1_PLXNA1	SEMA3A - (NRP1+PLXNA1)	SEMA3	Secreted Signaling	PMID: 27533782
L2/3	L2/3	SEMA3A	NRP1_PLXNA2	0.000384214	0	SEMA3A_NRP1_PLXNA2	SEMA3A - (NRP1+PLXNA2)	SEMA3	Secreted Signaling	PMID: 27533782
L4	L2/3	SEMA3A	NRP1_PLXNA2	0.000876966	0	SEMA3A_NRP1_PLXNA2	SEMA3A - (NRP1+PLXNA2)	SEMA3	Secreted Signaling	PMID: 27533782
L5/6	L2/3	SEMA3A	NRP1_PLXNA2	0.00442719	0	SEMA3A_NRP1_PLXNA2	SEMA3A - (NRP1+PLXNA2)	SEMA3	Secreted Signaling	PMID: 27533782
L5/6-CC	L2/3	SEMA3A	NRP1_PLXNA2	0.00193911	0	SEMA3A_NRP1_PLXNA2	SEMA3A - (NRP1+PLXNA2)	SEMA3	Secreted Signaling	PMID: 27533782
L2/3	L5/6	SEMA3A	NRP1_PLXNA2	0.000608425	0	SEMA3A_NRP1_PLXNA2	SEMA3A - (NRP1+PLXNA2)	SEMA3	Secreted Signaling	PMID: 27533782
L4	L5/6	SEMA3A	NRP1_PLXNA2	0.00138833	0	SEMA3A_NRP1_PLXNA2	SEMA3A - (NRP1+PLXNA2)	SEMA3	Secreted Signaling	PMID: 27533782
L5/6	L5/6	SEMA3A	NRP1_PLXNA2	0.0069942	0	SEMA3A_NRP1_PLXNA2	SEMA3A - (NRP1+PLXNA2)	SEMA3	Secreted Signaling	PMID: 27533782
L5/6-CC	L5/6	SEMA3A	NRP1_PLXNA2	0.00306792	0	SEMA3A_NRP1_PLXNA2	SEMA3A - (NRP1+PLXNA2)	SEMA3	Secreted Signaling	PMID: 27533782
L2/3	L5/6-CC	SEMA3A	NRP1_PLXNA2	0.000393587	0	SEMA3A_NRP1_PLXNA2	SEMA3A - (NRP1+PLXNA2)	SEMA3	Secreted Signaling	PMID: 27533782
L4	L5/6-CC	SEMA3A	NRP1_PLXNA2	0.00089835	0	SEMA3A_NRP1_PLXNA2	SEMA3A - (NRP1+PLXNA2)	SEMA3	Secreted Signaling	PMID: 27533782
L5/6	L5/6-CC	SEMA3A	NRP1_PLXNA2	0.00453474	0	SEMA3A_NRP1_PLXNA2	SEMA3A - (NRP1+PLXNA2)	SEMA3	Secreted Signaling	PMID: 27533782
L5/6-CC	L5/6-CC	SEMA3A	NRP1_PLXNA2	0.00198635	0	SEMA3A_NRP1_PLXNA2	SEMA3A - (NRP1+PLXNA2)	SEMA3	Secreted Signaling	PMID: 27533782
L2/3	L2/3	SEMA3A	NRP1_PLXNA4	0.00060008	0	SEMA3A_NRP1_PLXNA4	SEMA3A - (NRP1+PLXNA4)	SEMA3	Secreted Signaling	PMID: 27533782
L4	L2/3	SEMA3A	NRP1_PLXNA4	0.0013693	0	SEMA3A_NRP1_PLXNA4	SEMA3A - (NRP1+PLXNA4)	SEMA3	Secreted Signaling	PMID: 27533782
L5/6	L2/3	SEMA3A	NRP1_PLXNA4	0.00689888	0	SEMA3A_NRP1_PLXNA4	SEMA3A - (NRP1+PLXNA4)	SEMA3	Secreted Signaling	PMID: 27533782
L5/6-CC	L2/3	SEMA3A	NRP1_PLXNA4	0.00302594	0	SEMA3A_NRP1_PLXNA4	SEMA3A - (NRP1+PLXNA4)	SEMA3	Secreted Signaling	PMID: 27533782
L2/3	L5/6	SEMA3A	NRP1_PLXNA4	0.00102119	0	SEMA3A_NRP1_PLXNA4	SEMA3A - (NRP1+PLXNA4)	SEMA3	Secreted Signaling	PMID: 27533782
L4	L5/6	SEMA3A	NRP1_PLXNA4	0.00232897	0	SEMA3A_NRP1_PLXNA4	SEMA3A - (NRP1+PLXNA4)	SEMA3	Secreted Signaling	PMID: 27533782
L5/6	L5/6	SEMA3A	NRP1_PLXNA4	0.0116886	0	SEMA3A_NRP1_PLXNA4	SEMA3A - (NRP1+PLXNA4)	SEMA3	Secreted Signaling	PMID: 27533782
L5/6-CC	L5/6	SEMA3A	NRP1_PLXNA4	0.00514067	0	SEMA3A_NRP1_PLXNA4	SEMA3A - (NRP1+PLXNA4)	SEMA3	Secreted Signaling	PMID: 27533782
L2/3	L5/6-CC	SEMA3A	NRP1_PLXNA4	0.000583258	0	SEMA3A_NRP1_PLXNA4	SEMA3A - (NRP1+PLXNA4)	SEMA3	Secreted Signaling	PMID: 27533782
L4	L5/6-CC	SEMA3A	NRP1_PLXNA4	0.00133094	0	SEMA3A_NRP1_PLXNA4	SEMA3A - (NRP1+PLXNA4)	SEMA3	Secreted Signaling	PMID: 27533782
L5/6	L5/6-CC	SEMA3A	NRP1_PLXNA4	0.00670666	0	SEMA3A_NRP1_PLXNA4	SEMA3A - (NRP1+PLXNA4)	SEMA3	Secreted Signaling	PMID: 27533782
L5/6-CC	L5/6-CC	SEMA3A	NRP1_PLXNA4	0.00294131	0	SEMA3A_NRP1_PLXNA4	SEMA3A - (NRP1+PLXNA4)	SEMA3	Secreted Signaling	PMID: 27533782
Oligodendrocytes	L2/3	SEMA3B	NRP1_PLXNA1	1.43e-05	0	SEMA3B_NRP1_PLXNA1	SEMA3B - (NRP1+PLXNA1)	SEMA3	Secreted Signaling	PMID: 27533782
Oligodendrocytes	L5/6	SEMA3B	NRP1_PLXNA1	0.000249221	0	SEMA3B_NRP1_PLXNA1	SEMA3B - (NRP1+PLXNA1)	SEMA3	Secreted Signaling	PMID: 27533782
Oligodendrocytes	L5/6-CC	SEMA3B	NRP1_PLXNA1	4.25e-05	0	SEMA3B_NRP1_PLXNA1	SEMA3B - (NRP1+PLXNA1)	SEMA3	Secreted Signaling	PMID: 27533782
Oligodendrocytes	L2/3	SEMA3B	NRP1_PLXNA2	0.000393011	0	SEMA3B_NRP1_PLXNA2	SEMA3B - (NRP1+PLXNA2)	SEMA3	Secreted Signaling	PMID: 27533782
Oligodendrocytes	L5/6	SEMA3B	NRP1_PLXNA2	0.000622352	0	SEMA3B_NRP1_PLXNA2	SEMA3B - (NRP1+PLXNA2)	SEMA3	Secreted Signaling	PMID: 27533782
Oligodendrocytes	L5/6-CC	SEMA3B	NRP1_PLXNA2	0.000402598	0	SEMA3B_NRP1_PLXNA2	SEMA3B - (NRP1+PLXNA2)	SEMA3	Secreted Signaling	PMID: 27533782
Oligodendrocytes	L2/3	SEMA3B	NRP1_PLXNA4	0.000613817	0	SEMA3B_NRP1_PLXNA4	SEMA3B - (NRP1+PLXNA4)	SEMA3	Secreted Signaling	PMID: 27533782
Oligodendrocytes	L5/6	SEMA3B	NRP1_PLXNA4	0.00104456	0	SEMA3B_NRP1_PLXNA4	SEMA3B - (NRP1+PLXNA4)	SEMA3	Secreted Signaling	PMID: 27533782
Oligodendrocytes	L5/6-CC	SEMA3B	NRP1_PLXNA4	0.000596609	0	SEMA3B_NRP1_PLXNA4	SEMA3B - (NRP1+PLXNA4)	SEMA3	Secreted Signaling	PMID: 27533782
IN-VIP	L2/3	SEMA3C	NRP1_PLXNA1	2.19e-06	0	SEMA3C_NRP1_PLXNA1	SEMA3C - (NRP1+PLXNA1)	SEMA3	Secreted Signaling	PMID: 27533782
L2/3	L2/3	SEMA3C	NRP1_PLXNA1	3.63e-05	0	SEMA3C_NRP1_PLXNA1	SEMA3C - (NRP1+PLXNA1)	SEMA3	Secreted Signaling	PMID: 27533782
L5/6	L2/3	SEMA3C	NRP1_PLXNA1	2.08e-05	0	SEMA3C_NRP1_PLXNA1	SEMA3C - (NRP1+PLXNA1)	SEMA3	Secreted Signaling	PMID: 27533782
L5/6-CC	L2/3	SEMA3C	NRP1_PLXNA1	2.81e-07	0	SEMA3C_NRP1_PLXNA1	SEMA3C - (NRP1+PLXNA1)	SEMA3	Secreted Signaling	PMID: 27533782
Oligodendrocytes	L2/3	SEMA3C	NRP1_PLXNA1	2.88e-07	0	SEMA3C_NRP1_PLXNA1	SEMA3C - (NRP1+PLXNA1)	SEMA3	Secreted Signaling	PMID: 27533782
IN-VIP	L5/6	SEMA3C	NRP1_PLXNA1	3.83e-05	0	SEMA3C_NRP1_PLXNA1	SEMA3C - (NRP1+PLXNA1)	SEMA3	Secreted Signaling	PMID: 27533782
L2/3	L5/6	SEMA3C	NRP1_PLXNA1	0.000634958	0	SEMA3C_NRP1_PLXNA1	SEMA3C - (NRP1+PLXNA1)	SEMA3	Secreted Signaling	PMID: 27533782
L5/6	L5/6	SEMA3C	NRP1_PLXNA1	0.000364245	0	SEMA3C_NRP1_PLXNA1	SEMA3C - (NRP1+PLXNA1)	SEMA3	Secreted Signaling	PMID: 27533782
L5/6-CC	L5/6	SEMA3C	NRP1_PLXNA1	4.92e-06	0	SEMA3C_NRP1_PLXNA1	SEMA3C - (NRP1+PLXNA1)	SEMA3	Secreted Signaling	PMID: 27533782
Oligodendrocytes	L5/6	SEMA3C	NRP1_PLXNA1	5.04e-06	0	SEMA3C_NRP1_PLXNA1	SEMA3C - (NRP1+PLXNA1)	SEMA3	Secreted Signaling	PMID: 27533782
IN-VIP	L5/6-CC	SEMA3C	NRP1_PLXNA1	6.53e-06	0	SEMA3C_NRP1_PLXNA1	SEMA3C - (NRP1+PLXNA1)	SEMA3	Secreted Signaling	PMID: 27533782
L2/3	L5/6-CC	SEMA3C	NRP1_PLXNA1	0.000108421	0	SEMA3C_NRP1_PLXNA1	SEMA3C - (NRP1+PLXNA1)	SEMA3	Secreted Signaling	PMID: 27533782
L5/6	L5/6-CC	SEMA3C	NRP1_PLXNA1	6.22e-05	0	SEMA3C_NRP1_PLXNA1	SEMA3C - (NRP1+PLXNA1)	SEMA3	Secreted Signaling	PMID: 27533782
L5/6-CC	L5/6-CC	SEMA3C	NRP1_PLXNA1	8.39e-07	0	SEMA3C_NRP1_PLXNA1	SEMA3C - (NRP1+PLXNA1)	SEMA3	Secreted Signaling	PMID: 27533782
Oligodendrocytes	L5/6-CC	SEMA3C	NRP1_PLXNA1	8.61e-07	0	SEMA3C_NRP1_PLXNA1	SEMA3C - (NRP1+PLXNA1)	SEMA3	Secreted Signaling	PMID: 27533782
IN-VIP	L2/3	SEMA3C	NRP1_PLXNA2	6.04e-05	0	SEMA3C_NRP1_PLXNA2	SEMA3C - (NRP1+PLXNA2)	SEMA3	Secreted Signaling	PMID: 27533782
L2/3	L2/3	SEMA3C	NRP1_PLXNA2	0.00100108	0	SEMA3C_NRP1_PLXNA2	SEMA3C - (NRP1+PLXNA2)	SEMA3	Secreted Signaling	PMID: 27533782
L5/6	L2/3	SEMA3C	NRP1_PLXNA2	0.000574361	0	SEMA3C_NRP1_PLXNA2	SEMA3C - (NRP1+PLXNA2)	SEMA3	Secreted Signaling	PMID: 27533782
L5/6-CC	L2/3	SEMA3C	NRP1_PLXNA2	7.76e-06	0	SEMA3C_NRP1_PLXNA2	SEMA3C - (NRP1+PLXNA2)	SEMA3	Secreted Signaling	PMID: 27533782
Oligodendrocytes	L2/3	SEMA3C	NRP1_PLXNA2	7.96e-06	0	SEMA3C_NRP1_PLXNA2	SEMA3C - (NRP1+PLXNA2)	SEMA3	Secreted Signaling	PMID: 27533782
IN-VIP	L5/6	SEMA3C	NRP1_PLXNA2	9.56e-05	0	SEMA3C_NRP1_PLXNA2	SEMA3C - (NRP1+PLXNA2)	SEMA3	Secreted Signaling	PMID: 27533782
L2/3	L5/6	SEMA3C	NRP1_PLXNA2	0.0015847	0	SEMA3C_NRP1_PLXNA2	SEMA3C - (NRP1+PLXNA2)	SEMA3	Secreted Signaling	PMID: 27533782
L5/6	L5/6	SEMA3C	NRP1_PLXNA2	0.000909433	0	SEMA3C_NRP1_PLXNA2	SEMA3C - (NRP1+PLXNA2)	SEMA3	Secreted Signaling	PMID: 27533782
L5/6-CC	L5/6	SEMA3C	NRP1_PLXNA2	1.23e-05	0	SEMA3C_NRP1_PLXNA2	SEMA3C - (NRP1+PLXNA2)	SEMA3	Secreted Signaling	PMID: 27533782
Oligodendrocytes	L5/6	SEMA3C	NRP1_PLXNA2	1.26e-05	0	SEMA3C_NRP1_PLXNA2	SEMA3C - (NRP1+PLXNA2)	SEMA3	Secreted Signaling	PMID: 27533782
IN-VIP	L5/6-CC	SEMA3C	NRP1_PLXNA2	6.18e-05	0	SEMA3C_NRP1_PLXNA2	SEMA3C - (NRP1+PLXNA2)	SEMA3	Secreted Signaling	PMID: 27533782
L2/3	L5/6-CC	SEMA3C	NRP1_PLXNA2	0.00102549	0	SEMA3C_NRP1_PLXNA2	SEMA3C - (NRP1+PLXNA2)	SEMA3	Secreted Signaling	PMID: 27533782
L5/6	L5/6-CC	SEMA3C	NRP1_PLXNA2	0.00058837	0	SEMA3C_NRP1_PLXNA2	SEMA3C - (NRP1+PLXNA2)	SEMA3	Secreted Signaling	PMID: 27533782
L5/6-CC	L5/6-CC	SEMA3C	NRP1_PLXNA2	7.95e-06	0	SEMA3C_NRP1_PLXNA2	SEMA3C - (NRP1+PLXNA2)	SEMA3	Secreted Signaling	PMID: 27533782
Oligodendrocytes	L5/6-CC	SEMA3C	NRP1_PLXNA2	8.15e-06	0	SEMA3C_NRP1_PLXNA2	SEMA3C - (NRP1+PLXNA2)	SEMA3	Secreted Signaling	PMID: 27533782
IN-VIP	L2/3	SEMA3C	NRP1_PLXNA4	9.43e-05	0	SEMA3C_NRP1_PLXNA4	SEMA3C - (NRP1+PLXNA4)	SEMA3	Secreted Signaling	PMID: 27533782
L2/3	L2/3	SEMA3C	NRP1_PLXNA4	0.00156298	0	SEMA3C_NRP1_PLXNA4	SEMA3C - (NRP1+PLXNA4)	SEMA3	Secreted Signaling	PMID: 27533782
L5/6	L2/3	SEMA3C	NRP1_PLXNA4	0.000896963	0	SEMA3C_NRP1_PLXNA4	SEMA3C - (NRP1+PLXNA4)	SEMA3	Secreted Signaling	PMID: 27533782
L5/6-CC	L2/3	SEMA3C	NRP1_PLXNA4	1.21e-05	0	SEMA3C_NRP1_PLXNA4	SEMA3C - (NRP1+PLXNA4)	SEMA3	Secreted Signaling	PMID: 27533782
Oligodendrocytes	L2/3	SEMA3C	NRP1_PLXNA4	1.24e-05	0	SEMA3C_NRP1_PLXNA4	SEMA3C - (NRP1+PLXNA4)	SEMA3	Secreted Signaling	PMID: 27533782
IN-VIP	L5/6	SEMA3C	NRP1_PLXNA4	0.000160552	0	SEMA3C_NRP1_PLXNA4	SEMA3C - (NRP1+PLXNA4)	SEMA3	Secreted Signaling	PMID: 27533782
L2/3	L5/6	SEMA3C	NRP1_PLXNA4	0.00265803	0	SEMA3C_NRP1_PLXNA4	SEMA3C - (NRP1+PLXNA4)	SEMA3	Secreted Signaling	PMID: 27533782
L5/6	L5/6	SEMA3C	NRP1_PLXNA4	0.0015261	0	SEMA3C_NRP1_PLXNA4	SEMA3C - (NRP1+PLXNA4)	SEMA3	Secreted Signaling	PMID: 27533782
L5/6-CC	L5/6	SEMA3C	NRP1_PLXNA4	2.06e-05	0	SEMA3C_NRP1_PLXNA4	SEMA3C - (NRP1+PLXNA4)	SEMA3	Secreted Signaling	PMID: 27533782
Oligodendrocytes	L5/6	SEMA3C	NRP1_PLXNA4	2.12e-05	0	SEMA3C_NRP1_PLXNA4	SEMA3C - (NRP1+PLXNA4)	SEMA3	Secreted Signaling	PMID: 27533782
IN-VIP	L5/6-CC	SEMA3C	NRP1_PLXNA4	9.17e-05	0	SEMA3C_NRP1_PLXNA4	SEMA3C - (NRP1+PLXNA4)	SEMA3	Secreted Signaling	PMID: 27533782
L2/3	L5/6-CC	SEMA3C	NRP1_PLXNA4	0.00151921	0	SEMA3C_NRP1_PLXNA4	SEMA3C - (NRP1+PLXNA4)	SEMA3	Secreted Signaling	PMID: 27533782
L5/6	L5/6-CC	SEMA3C	NRP1_PLXNA4	0.000871825	0	SEMA3C_NRP1_PLXNA4	SEMA3C - (NRP1+PLXNA4)	SEMA3	Secreted Signaling	PMID: 27533782
L5/6-CC	L5/6-CC	SEMA3C	NRP1_PLXNA4	1.18e-05	0	SEMA3C_NRP1_PLXNA4	SEMA3C - (NRP1+PLXNA4)	SEMA3	Secreted Signaling	PMID: 27533782
Oligodendrocytes	L5/6-CC	SEMA3C	NRP1_PLXNA4	1.21e-05	0	SEMA3C_NRP1_PLXNA4	SEMA3C - (NRP1+PLXNA4)	SEMA3	Secreted Signaling	PMID: 27533782
L5/6	L2/3	SEMA3D	NRP1_PLXNA1	2.52e-06	0	SEMA3D_NRP1_PLXNA1	SEMA3D - (NRP1+PLXNA1)	SEMA3	Secreted Signaling	PMID: 27533782
L5/6	L5/6	SEMA3D	NRP1_PLXNA1	4.41e-05	0	SEMA3D_NRP1_PLXNA1	SEMA3D - (NRP1+PLXNA1)	SEMA3	Secreted Signaling	PMID: 27533782
L5/6	L5/6-CC	SEMA3D	NRP1_PLXNA1	7.52e-06	0	SEMA3D_NRP1_PLXNA1	SEMA3D - (NRP1+PLXNA1)	SEMA3	Secreted Signaling	PMID: 27533782
L5/6	L2/3	SEMA3D	NRP1_PLXNA2	6.95e-05	0	SEMA3D_NRP1_PLXNA2	SEMA3D - (NRP1+PLXNA2)	SEMA3	Secreted Signaling	PMID: 27533782
L5/6	L5/6	SEMA3D	NRP1_PLXNA2	0.000110107	0	SEMA3D_NRP1_PLXNA2	SEMA3D - (NRP1+PLXNA2)	SEMA3	Secreted Signaling	PMID: 27533782
L5/6	L5/6-CC	SEMA3D	NRP1_PLXNA2	7.12e-05	0	SEMA3D_NRP1_PLXNA2	SEMA3D - (NRP1+PLXNA2)	SEMA3	Secreted Signaling	PMID: 27533782
L5/6	L2/3	SEMA3D	NRP1_PLXNA4	0.000108596	0	SEMA3D_NRP1_PLXNA4	SEMA3D - (NRP1+PLXNA4)	SEMA3	Secreted Signaling	PMID: 27533782
L5/6	L5/6	SEMA3D	NRP1_PLXNA4	0.000184868	0	SEMA3D_NRP1_PLXNA4	SEMA3D - (NRP1+PLXNA4)	SEMA3	Secreted Signaling	PMID: 27533782
L5/6	L5/6-CC	SEMA3D	NRP1_PLXNA4	0.00010555	0	SEMA3D_NRP1_PLXNA4	SEMA3D - (NRP1+PLXNA4)	SEMA3	Secreted Signaling	PMID: 27533782
IN-VIP	L2/3	SEMA3C	PLXND1	4.06e-05	0	SEMA3C_PLXND1	SEMA3C - PLXND1	SEMA3	Secreted Signaling	PMID: 27533782
L2/3	L2/3	SEMA3C	PLXND1	0.00067337	0	SEMA3C_PLXND1	SEMA3C - PLXND1	SEMA3	Secreted Signaling	PMID: 27533782
L5/6	L2/3	SEMA3C	PLXND1	0.000386287	0	SEMA3C_PLXND1	SEMA3C - PLXND1	SEMA3	Secreted Signaling	PMID: 27533782
L5/6-CC	L2/3	SEMA3C	PLXND1	5.22e-06	0	SEMA3C_PLXND1	SEMA3C - PLXND1	SEMA3	Secreted Signaling	PMID: 27533782
Oligodendrocytes	L2/3	SEMA3C	PLXND1	5.35e-06	0	SEMA3C_PLXND1	SEMA3C - PLXND1	SEMA3	Secreted Signaling	PMID: 27533782
IN-VIP	L4	SEMA3C	PLXND1	1.68e-05	0	SEMA3C_PLXND1	SEMA3C - PLXND1	SEMA3	Secreted Signaling	PMID: 27533782
L2/3	L4	SEMA3C	PLXND1	0.000278858	0	SEMA3C_PLXND1	SEMA3C - PLXND1	SEMA3	Secreted Signaling	PMID: 27533782
L5/6	L4	SEMA3C	PLXND1	0.000159943	0	SEMA3C_PLXND1	SEMA3C - PLXND1	SEMA3	Secreted Signaling	PMID: 27533782
L5/6-CC	L4	SEMA3C	PLXND1	2.16e-06	0	SEMA3C_PLXND1	SEMA3C - PLXND1	SEMA3	Secreted Signaling	PMID: 27533782
Oligodendrocytes	L4	SEMA3C	PLXND1	2.21e-06	0	SEMA3C_PLXND1	SEMA3C - PLXND1	SEMA3	Secreted Signaling	PMID: 27533782
IN-VIP	L5/6-CC	SEMA3C	PLXND1	3.29e-05	0	SEMA3C_PLXND1	SEMA3C - PLXND1	SEMA3	Secreted Signaling	PMID: 27533782
L2/3	L5/6-CC	SEMA3C	PLXND1	0.000546447	0	SEMA3C_PLXND1	SEMA3C - PLXND1	SEMA3	Secreted Signaling	PMID: 27533782
L5/6	L5/6-CC	SEMA3C	PLXND1	0.000313459	0	SEMA3C_PLXND1	SEMA3C - PLXND1	SEMA3	Secreted Signaling	PMID: 27533782
L5/6-CC	L5/6-CC	SEMA3C	PLXND1	4.23e-06	0	SEMA3C_PLXND1	SEMA3C - PLXND1	SEMA3	Secreted Signaling	PMID: 27533782
Oligodendrocytes	L5/6-CC	SEMA3C	PLXND1	4.34e-06	0	SEMA3C_PLXND1	SEMA3C - PLXND1	SEMA3	Secreted Signaling	PMID: 27533782
L4	L2/3	SEMA3E	PLXND1	7.92e-05	0	SEMA3E_PLXND1	SEMA3E - PLXND1	SEMA3	Secreted Signaling	PMID: 22325954
L5/6	L2/3	SEMA3E	PLXND1	0.00520657	0	SEMA3E_PLXND1	SEMA3E - PLXND1	SEMA3	Secreted Signaling	PMID: 22325954
L5/6-CC	L2/3	SEMA3E	PLXND1	2.78e-05	0	SEMA3E_PLXND1	SEMA3E - PLXND1	SEMA3	Secreted Signaling	PMID: 22325954
L4	L4	SEMA3E	PLXND1	3.28e-05	0	SEMA3E_PLXND1	SEMA3E - PLXND1	SEMA3	Secreted Signaling	PMID: 22325954
L5/6	L4	SEMA3E	PLXND1	0.0021619	0	SEMA3E_PLXND1	SEMA3E - PLXND1	SEMA3	Secreted Signaling	PMID: 22325954
L5/6-CC	L4	SEMA3E	PLXND1	1.15e-05	0	SEMA3E_PLXND1	SEMA3E - PLXND1	SEMA3	Secreted Signaling	PMID: 22325954
L4	L5/6-CC	SEMA3E	PLXND1	6.43e-05	0	SEMA3E_PLXND1	SEMA3E - PLXND1	SEMA3	Secreted Signaling	PMID: 22325954
L5/6	L5/6-CC	SEMA3E	PLXND1	0.0042288	0	SEMA3E_PLXND1	SEMA3E - PLXND1	SEMA3	Secreted Signaling	PMID: 22325954
L5/6-CC	L5/6-CC	SEMA3E	PLXND1	2.26e-05	0	SEMA3E_PLXND1	SEMA3E - PLXND1	SEMA3	Secreted Signaling	PMID: 22325954
IN-SV2C	L2/3	CRH	CRHR1	0.000697606	0	CRH_CRHR1	CRH - CRHR1	CRH	Secreted Signaling	KEGG: hsa04080
IN-VIP	L2/3	CRH	CRHR1	0.000996019	0	CRH_CRHR1	CRH - CRHR1	CRH	Secreted Signaling	KEGG: hsa04080
L4	L2/3	CRH	CRHR1	3.03e-05	0	CRH_CRHR1	CRH - CRHR1	CRH	Secreted Signaling	KEGG: hsa04080
IN-SV2C	L5/6-CC	CRH	CRHR1	0.000268341	0	CRH_CRHR1	CRH - CRHR1	CRH	Secreted Signaling	KEGG: hsa04080
IN-VIP	L5/6-CC	CRH	CRHR1	0.000383198	0	CRH_CRHR1	CRH - CRHR1	CRH	Secreted Signaling	KEGG: hsa04080
L4	L5/6-CC	CRH	CRHR1	1.16e-05	0	CRH_CRHR1	CRH - CRHR1	CRH	Secreted Signaling	KEGG: hsa04080
IN-PV	AST-FB	GAS6	MERTK	5.9e-05	0	GAS6_MERTK	GAS6 - MERTK	GAS	Secreted Signaling	PMID: 27801848
L2/3	AST-FB	GAS6	MERTK	7.92e-05	0	GAS6_MERTK	GAS6 - MERTK	GAS	Secreted Signaling	PMID: 27801848
L5/6	AST-FB	GAS6	MERTK	0.000147896	0	GAS6_MERTK	GAS6 - MERTK	GAS	Secreted Signaling	PMID: 27801848
L5/6-CC	AST-FB	GAS6	MERTK	0.000118361	0	GAS6_MERTK	GAS6 - MERTK	GAS	Secreted Signaling	PMID: 27801848
IN-PV	AST-PP	GAS6	MERTK	0.000653403	0	GAS6_MERTK	GAS6 - MERTK	GAS	Secreted Signaling	PMID: 27801848
L2/3	AST-PP	GAS6	MERTK	0.000876754	0	GAS6_MERTK	GAS6 - MERTK	GAS	Secreted Signaling	PMID: 27801848
L5/6	AST-PP	GAS6	MERTK	0.00163704	0	GAS6_MERTK	GAS6 - MERTK	GAS	Secreted Signaling	PMID: 27801848
L5/6-CC	AST-PP	GAS6	MERTK	0.00131051	0	GAS6_MERTK	GAS6 - MERTK	GAS	Secreted Signaling	PMID: 27801848
IN-PV	Microglia	GAS6	MERTK	0.000948317	0	GAS6_MERTK	GAS6 - MERTK	GAS	Secreted Signaling	PMID: 27801848
L2/3	Microglia	GAS6	MERTK	0.00127235	0	GAS6_MERTK	GAS6 - MERTK	GAS	Secreted Signaling	PMID: 27801848
L5/6	Microglia	GAS6	MERTK	0.00237486	0	GAS6_MERTK	GAS6 - MERTK	GAS	Secreted Signaling	PMID: 27801848
L5/6-CC	Microglia	GAS6	MERTK	0.00190145	0	GAS6_MERTK	GAS6 - MERTK	GAS	Secreted Signaling	PMID: 27801848
IN-PV	L2/3	GAS6	TYRO3	0.000498452	0	GAS6_TYRO3	GAS6 - TYRO3	GAS	Secreted Signaling	PMID: 27801848
L2/3	L2/3	GAS6	TYRO3	0.000668872	0	GAS6_TYRO3	GAS6 - TYRO3	GAS	Secreted Signaling	PMID: 27801848
L5/6	L2/3	GAS6	TYRO3	0.00124911	0	GAS6_TYRO3	GAS6 - TYRO3	GAS	Secreted Signaling	PMID: 27801848
L5/6-CC	L2/3	GAS6	TYRO3	0.000999884	0	GAS6_TYRO3	GAS6 - TYRO3	GAS	Secreted Signaling	PMID: 27801848
IN-PV	L4	GAS6	TYRO3	0.000260518	0	GAS6_TYRO3	GAS6 - TYRO3	GAS	Secreted Signaling	PMID: 27801848
L2/3	L4	GAS6	TYRO3	0.000349618	0	GAS6_TYRO3	GAS6 - TYRO3	GAS	Secreted Signaling	PMID: 27801848
L5/6	L4	GAS6	TYRO3	0.00065309	0	GAS6_TYRO3	GAS6 - TYRO3	GAS	Secreted Signaling	PMID: 27801848
L5/6-CC	L4	GAS6	TYRO3	0.00052272	0	GAS6_TYRO3	GAS6 - TYRO3	GAS	Secreted Signaling	PMID: 27801848
IN-PV	L5/6	GAS6	TYRO3	0.000282026	0	GAS6_TYRO3	GAS6 - TYRO3	GAS	Secreted Signaling	PMID: 27801848
L2/3	L5/6	GAS6	TYRO3	0.000378479	0	GAS6_TYRO3	GAS6 - TYRO3	GAS	Secreted Signaling	PMID: 27801848
L5/6	L5/6	GAS6	TYRO3	0.000706985	0	GAS6_TYRO3	GAS6 - TYRO3	GAS	Secreted Signaling	PMID: 27801848
L5/6-CC	L5/6	GAS6	TYRO3	0.000565862	0	GAS6_TYRO3	GAS6 - TYRO3	GAS	Secreted Signaling	PMID: 27801848
IN-PV	L5/6-CC	GAS6	TYRO3	0.000523072	0	GAS6_TYRO3	GAS6 - TYRO3	GAS	Secreted Signaling	PMID: 27801848
L2/3	L5/6-CC	GAS6	TYRO3	0.000701904	0	GAS6_TYRO3	GAS6 - TYRO3	GAS	Secreted Signaling	PMID: 27801848
L5/6	L5/6-CC	GAS6	TYRO3	0.00131076	0	GAS6_TYRO3	GAS6 - TYRO3	GAS	Secreted Signaling	PMID: 27801848
L5/6-CC	L5/6-CC	GAS6	TYRO3	0.00104925	0	GAS6_TYRO3	GAS6 - TYRO3	GAS	Secreted Signaling	PMID: 27801848
IN-PV	Neu-NRGN-I	GAS6	TYRO3	0.00037544	0	GAS6_TYRO3	GAS6 - TYRO3	GAS	Secreted Signaling	PMID: 27801848
L2/3	Neu-NRGN-I	GAS6	TYRO3	0.000503823	0	GAS6_TYRO3	GAS6 - TYRO3	GAS	Secreted Signaling	PMID: 27801848
L5/6	Neu-NRGN-I	GAS6	TYRO3	0.000941022	0	GAS6_TYRO3	GAS6 - TYRO3	GAS	Secreted Signaling	PMID: 27801848
L5/6-CC	Neu-NRGN-I	GAS6	TYRO3	0.000753218	0	GAS6_TYRO3	GAS6 - TYRO3	GAS	Secreted Signaling	PMID: 27801848
L5/6-CC	Endothelial	GRN	SORT1	0.000214347	0	GRN_SORT1	GRN - SORT1	GRN	Secreted Signaling	PMID: 29555433
L5/6-CC	IN-PV	GRN	SORT1	0.000159885	0	GRN_SORT1	GRN - SORT1	GRN	Secreted Signaling	PMID: 29555433
L5/6-CC	IN-SST	GRN	SORT1	3.47e-05	0	GRN_SORT1	GRN - SORT1	GRN	Secreted Signaling	PMID: 29555433
L5/6-CC	IN-SV2C	GRN	SORT1	0.000166722	0	GRN_SORT1	GRN - SORT1	GRN	Secreted Signaling	PMID: 29555433
L5/6-CC	IN-VIP	GRN	SORT1	0.000306618	0	GRN_SORT1	GRN - SORT1	GRN	Secreted Signaling	PMID: 29555433
L5/6-CC	L2/3	GRN	SORT1	0.000357969	0	GRN_SORT1	GRN - SORT1	GRN	Secreted Signaling	PMID: 29555433
L5/6-CC	L4	GRN	SORT1	0.000184163	0	GRN_SORT1	GRN - SORT1	GRN	Secreted Signaling	PMID: 29555433
L5/6-CC	L5/6	GRN	SORT1	0.000346933	0	GRN_SORT1	GRN - SORT1	GRN	Secreted Signaling	PMID: 29555433
L5/6-CC	L5/6-CC	GRN	SORT1	0.000405136	0	GRN_SORT1	GRN - SORT1	GRN	Secreted Signaling	PMID: 29555433
L5/6-CC	Neu-NRGN-I	GRN	SORT1	0.000122321	0	GRN_SORT1	GRN - SORT1	GRN	Secreted Signaling	PMID: 29555433
L5/6-CC	Oligodendrocytes	GRN	SORT1	0.000595526	0	GRN_SORT1	GRN - SORT1	GRN	Secreted Signaling	PMID: 29555433
IN-PV	IN-VIP	OSTN	NPR3	0.000127176	0	OSTN_NPR3	OSTN - NPR3	OSTN	Secreted Signaling	PMID: 29326144
IN-VIP	L2/3	PROS1	TYRO3	0.000176361	0	PROS1_TYRO3	PROS1 - TYRO3	PROS	Secreted Signaling	PMID: 30501104
L2/3	L2/3	PROS1	TYRO3	0.000705485	0	PROS1_TYRO3	PROS1 - TYRO3	PROS	Secreted Signaling	PMID: 30501104
IN-VIP	L4	PROS1	TYRO3	9.22e-05	0	PROS1_TYRO3	PROS1 - TYRO3	PROS	Secreted Signaling	PMID: 30501104
L2/3	L4	PROS1	TYRO3	0.000368762	0	PROS1_TYRO3	PROS1 - TYRO3	PROS	Secreted Signaling	PMID: 30501104
IN-VIP	L5/6	PROS1	TYRO3	9.98e-05	0	PROS1_TYRO3	PROS1 - TYRO3	PROS	Secreted Signaling	PMID: 30501104
L2/3	L5/6	PROS1	TYRO3	0.000399203	0	PROS1_TYRO3	PROS1 - TYRO3	PROS	Secreted Signaling	PMID: 30501104
IN-VIP	L5/6-CC	PROS1	TYRO3	0.000185075	0	PROS1_TYRO3	PROS1 - TYRO3	PROS	Secreted Signaling	PMID: 30501104
L2/3	L5/6-CC	PROS1	TYRO3	0.000740324	0	PROS1_TYRO3	PROS1 - TYRO3	PROS	Secreted Signaling	PMID: 30501104
IN-VIP	Neu-NRGN-I	PROS1	TYRO3	0.000132826	0	PROS1_TYRO3	PROS1 - TYRO3	PROS	Secreted Signaling	PMID: 30501104
L2/3	Neu-NRGN-I	PROS1	TYRO3	0.000531407	0	PROS1_TYRO3	PROS1 - TYRO3	PROS	Secreted Signaling	PMID: 30501104
AST-FB	AST-FB	PSAP	GPR37L1	0.00639882	0	PSAP_GPR37L1	PSAP - GPR37L1	PSAP	Secreted Signaling	PMID: 23690594
AST-PP	AST-FB	PSAP	GPR37L1	0.00768036	0	PSAP_GPR37L1	PSAP - GPR37L1	PSAP	Secreted Signaling	PMID: 23690594
Endothelial	AST-FB	PSAP	GPR37L1	0.00497209	0	PSAP_GPR37L1	PSAP - GPR37L1	PSAP	Secreted Signaling	PMID: 23690594
IN-PV	AST-FB	PSAP	GPR37L1	0.00829651	0	PSAP_GPR37L1	PSAP - GPR37L1	PSAP	Secreted Signaling	PMID: 23690594
IN-SST	AST-FB	PSAP	GPR37L1	0.00823843	0	PSAP_GPR37L1	PSAP - GPR37L1	PSAP	Secreted Signaling	PMID: 23690594
IN-SV2C	AST-FB	PSAP	GPR37L1	0.00974734	0	PSAP_GPR37L1	PSAP - GPR37L1	PSAP	Secreted Signaling	PMID: 23690594
IN-VIP	AST-FB	PSAP	GPR37L1	0.00970412	0	PSAP_GPR37L1	PSAP - GPR37L1	PSAP	Secreted Signaling	PMID: 23690594
L2/3	AST-FB	PSAP	GPR37L1	0.00865071	0	PSAP_GPR37L1	PSAP - GPR37L1	PSAP	Secreted Signaling	PMID: 23690594
L4	AST-FB	PSAP	GPR37L1	0.0091223	0	PSAP_GPR37L1	PSAP - GPR37L1	PSAP	Secreted Signaling	PMID: 23690594
L5/6	AST-FB	PSAP	GPR37L1	0.0104017	0	PSAP_GPR37L1	PSAP - GPR37L1	PSAP	Secreted Signaling	PMID: 23690594
L5/6-CC	AST-FB	PSAP	GPR37L1	0.00958257	0	PSAP_GPR37L1	PSAP - GPR37L1	PSAP	Secreted Signaling	PMID: 23690594
Microglia	AST-FB	PSAP	GPR37L1	0.00718299	0	PSAP_GPR37L1	PSAP - GPR37L1	PSAP	Secreted Signaling	PMID: 23690594
Neu-mat	AST-FB	PSAP	GPR37L1	0.00231641	0	PSAP_GPR37L1	PSAP - GPR37L1	PSAP	Secreted Signaling	PMID: 23690594
Neu-NRGN-I	AST-FB	PSAP	GPR37L1	0.0228317	0	PSAP_GPR37L1	PSAP - GPR37L1	PSAP	Secreted Signaling	PMID: 23690594
Neu-NRGN-II	AST-FB	PSAP	GPR37L1	0.0182748	0	PSAP_GPR37L1	PSAP - GPR37L1	PSAP	Secreted Signaling	PMID: 23690594
Oligodendrocytes	AST-FB	PSAP	GPR37L1	0.00367018	0	PSAP_GPR37L1	PSAP - GPR37L1	PSAP	Secreted Signaling	PMID: 23690594
OPC	AST-FB	PSAP	GPR37L1	0.00510463	0	PSAP_GPR37L1	PSAP - GPR37L1	PSAP	Secreted Signaling	PMID: 23690594
AST-FB	AST-PP	PSAP	GPR37L1	0.015938	0	PSAP_GPR37L1	PSAP - GPR37L1	PSAP	Secreted Signaling	PMID: 23690594
AST-PP	AST-PP	PSAP	GPR37L1	0.0190934	0	PSAP_GPR37L1	PSAP - GPR37L1	PSAP	Secreted Signaling	PMID: 23690594
Endothelial	AST-PP	PSAP	GPR37L1	0.0124109	0	PSAP_GPR37L1	PSAP - GPR37L1	PSAP	Secreted Signaling	PMID: 23690594
IN-PV	AST-PP	PSAP	GPR37L1	0.0206061	0	PSAP_GPR37L1	PSAP - GPR37L1	PSAP	Secreted Signaling	PMID: 23690594
IN-SST	AST-PP	PSAP	GPR37L1	0.0204636	0	PSAP_GPR37L1	PSAP - GPR37L1	PSAP	Secreted Signaling	PMID: 23690594
IN-SV2C	AST-PP	PSAP	GPR37L1	0.0241571	0	PSAP_GPR37L1	PSAP - GPR37L1	PSAP	Secreted Signaling	PMID: 23690594
IN-VIP	AST-PP	PSAP	GPR37L1	0.0240515	0	PSAP_GPR37L1	PSAP - GPR37L1	PSAP	Secreted Signaling	PMID: 23690594
L2/3	AST-PP	PSAP	GPR37L1	0.0214744	0	PSAP_GPR37L1	PSAP - GPR37L1	PSAP	Secreted Signaling	PMID: 23690594
L4	AST-PP	PSAP	GPR37L1	0.0226291	0	PSAP_GPR37L1	PSAP - GPR37L1	PSAP	Secreted Signaling	PMID: 23690594
L5/6	AST-PP	PSAP	GPR37L1	0.0257536	0	PSAP_GPR37L1	PSAP - GPR37L1	PSAP	Secreted Signaling	PMID: 23690594
L5/6-CC	AST-PP	PSAP	GPR37L1	0.0237546	0	PSAP_GPR37L1	PSAP - GPR37L1	PSAP	Secreted Signaling	PMID: 23690594
Microglia	AST-PP	PSAP	GPR37L1	0.0178702	0	PSAP_GPR37L1	PSAP - GPR37L1	PSAP	Secreted Signaling	PMID: 23690594
Neu-mat	AST-PP	PSAP	GPR37L1	0.00580521	0	PSAP_GPR37L1	PSAP - GPR37L1	PSAP	Secreted Signaling	PMID: 23690594
Neu-NRGN-I	AST-PP	PSAP	GPR37L1	0.0555002	0	PSAP_GPR37L1	PSAP - GPR37L1	PSAP	Secreted Signaling	PMID: 23690594
Neu-NRGN-II	AST-PP	PSAP	GPR37L1	0.0447216	0	PSAP_GPR37L1	PSAP - GPR37L1	PSAP	Secreted Signaling	PMID: 23690594
Oligodendrocytes	AST-PP	PSAP	GPR37L1	0.00917917	0	PSAP_GPR37L1	PSAP - GPR37L1	PSAP	Secreted Signaling	PMID: 23690594
OPC	AST-PP	PSAP	GPR37L1	0.0127392	0	PSAP_GPR37L1	PSAP - GPR37L1	PSAP	Secreted Signaling	PMID: 23690594
AST-FB	OPC	PSAP	GPR37L1	0.0100927	0	PSAP_GPR37L1	PSAP - GPR37L1	PSAP	Secreted Signaling	PMID: 23690594
AST-PP	OPC	PSAP	GPR37L1	0.0121051	0	PSAP_GPR37L1	PSAP - GPR37L1	PSAP	Secreted Signaling	PMID: 23690594
Endothelial	OPC	PSAP	GPR37L1	0.00784889	0	PSAP_GPR37L1	PSAP - GPR37L1	PSAP	Secreted Signaling	PMID: 23690594
IN-PV	OPC	PSAP	GPR37L1	0.0130715	0	PSAP_GPR37L1	PSAP - GPR37L1	PSAP	Secreted Signaling	PMID: 23690594
IN-SST	OPC	PSAP	GPR37L1	0.0129804	0	PSAP_GPR37L1	PSAP - GPR37L1	PSAP	Secreted Signaling	PMID: 23690594
IN-SV2C	OPC	PSAP	GPR37L1	0.0153444	0	PSAP_GPR37L1	PSAP - GPR37L1	PSAP	Secreted Signaling	PMID: 23690594
IN-VIP	OPC	PSAP	GPR37L1	0.0152768	0	PSAP_GPR37L1	PSAP - GPR37L1	PSAP	Secreted Signaling	PMID: 23690594
L2/3	OPC	PSAP	GPR37L1	0.0136268	0	PSAP_GPR37L1	PSAP - GPR37L1	PSAP	Secreted Signaling	PMID: 23690594
L4	OPC	PSAP	GPR37L1	0.0143657	0	PSAP_GPR37L1	PSAP - GPR37L1	PSAP	Secreted Signaling	PMID: 23690594
L5/6	OPC	PSAP	GPR37L1	0.0163683	0	PSAP_GPR37L1	PSAP - GPR37L1	PSAP	Secreted Signaling	PMID: 23690594
L5/6-CC	OPC	PSAP	GPR37L1	0.0150865	0	PSAP_GPR37L1	PSAP - GPR37L1	PSAP	Secreted Signaling	PMID: 23690594
Microglia	OPC	PSAP	GPR37L1	0.0113244	0	PSAP_GPR37L1	PSAP - GPR37L1	PSAP	Secreted Signaling	PMID: 23690594
Neu-mat	OPC	PSAP	GPR37L1	0.00366231	0	PSAP_GPR37L1	PSAP - GPR37L1	PSAP	Secreted Signaling	PMID: 23690594
Neu-NRGN-I	OPC	PSAP	GPR37L1	0.0356714	0	PSAP_GPR37L1	PSAP - GPR37L1	PSAP	Secreted Signaling	PMID: 23690594
Neu-NRGN-II	OPC	PSAP	GPR37L1	0.028627	0	PSAP_GPR37L1	PSAP - GPR37L1	PSAP	Secreted Signaling	PMID: 23690594
Oligodendrocytes	OPC	PSAP	GPR37L1	0.00579809	0	PSAP_GPR37L1	PSAP - GPR37L1	PSAP	Secreted Signaling	PMID: 23690594
OPC	OPC	PSAP	GPR37L1	0.00805749	0	PSAP_GPR37L1	PSAP - GPR37L1	PSAP	Secreted Signaling	PMID: 23690594
AST-FB	L5/6-CC	PSAP	GPR37	0.00144058	0	PSAP_GPR37	PSAP - GPR37	PSAP	Secreted Signaling	PMID: 23690594
AST-PP	L5/6-CC	PSAP	GPR37	0.00173083	0	PSAP_GPR37	PSAP - GPR37	PSAP	Secreted Signaling	PMID: 23690594
Endothelial	L5/6-CC	PSAP	GPR37	0.00111813	0	PSAP_GPR37	PSAP - GPR37	PSAP	Secreted Signaling	PMID: 23690594
IN-PV	L5/6-CC	PSAP	GPR37	0.00187058	0	PSAP_GPR37	PSAP - GPR37	PSAP	Secreted Signaling	PMID: 23690594
IN-SST	L5/6-CC	PSAP	GPR37	0.0018574	0	PSAP_GPR37	PSAP - GPR37	PSAP	Secreted Signaling	PMID: 23690594
IN-SV2C	L5/6-CC	PSAP	GPR37	0.00220018	0	PSAP_GPR37	PSAP - GPR37	PSAP	Secreted Signaling	PMID: 23690594
IN-VIP	L5/6-CC	PSAP	GPR37	0.00219035	0	PSAP_GPR37	PSAP - GPR37	PSAP	Secreted Signaling	PMID: 23690594
L2/3	L5/6-CC	PSAP	GPR37	0.00195098	0	PSAP_GPR37	PSAP - GPR37	PSAP	Secreted Signaling	PMID: 23690594
L4	L5/6-CC	PSAP	GPR37	0.00205809	0	PSAP_GPR37	PSAP - GPR37	PSAP	Secreted Signaling	PMID: 23690594
L5/6	L5/6-CC	PSAP	GPR37	0.00234908	0	PSAP_GPR37	PSAP - GPR37	PSAP	Secreted Signaling	PMID: 23690594
L5/6-CC	L5/6-CC	PSAP	GPR37	0.00216271	0	PSAP_GPR37	PSAP - GPR37	PSAP	Secreted Signaling	PMID: 23690594
Microglia	L5/6-CC	PSAP	GPR37	0.00161811	0	PSAP_GPR37	PSAP - GPR37	PSAP	Secreted Signaling	PMID: 23690594
Neu-mat	L5/6-CC	PSAP	GPR37	0.000519842	0	PSAP_GPR37	PSAP - GPR37	PSAP	Secreted Signaling	PMID: 23690594
Neu-NRGN-I	L5/6-CC	PSAP	GPR37	0.00520687	0	PSAP_GPR37	PSAP - GPR37	PSAP	Secreted Signaling	PMID: 23690594
Neu-NRGN-II	L5/6-CC	PSAP	GPR37	0.0041527	0	PSAP_GPR37	PSAP - GPR37	PSAP	Secreted Signaling	PMID: 23690594
Oligodendrocytes	L5/6-CC	PSAP	GPR37	0.00082452	0	PSAP_GPR37	PSAP - GPR37	PSAP	Secreted Signaling	PMID: 23690594
OPC	L5/6-CC	PSAP	GPR37	0.00114806	0	PSAP_GPR37	PSAP - GPR37	PSAP	Secreted Signaling	PMID: 23690594
AST-FB	Oligodendrocytes	PSAP	GPR37	0.01162	0	PSAP_GPR37	PSAP - GPR37	PSAP	Secreted Signaling	PMID: 23690594
AST-PP	Oligodendrocytes	PSAP	GPR37	0.0139325	0	PSAP_GPR37	PSAP - GPR37	PSAP	Secreted Signaling	PMID: 23690594
Endothelial	Oligodendrocytes	PSAP	GPR37	0.00903969	0	PSAP_GPR37	PSAP - GPR37	PSAP	Secreted Signaling	PMID: 23690594
IN-PV	Oligodendrocytes	PSAP	GPR37	0.0150427	0	PSAP_GPR37	PSAP - GPR37	PSAP	Secreted Signaling	PMID: 23690594
IN-SST	Oligodendrocytes	PSAP	GPR37	0.0149381	0	PSAP_GPR37	PSAP - GPR37	PSAP	Secreted Signaling	PMID: 23690594
IN-SV2C	Oligodendrocytes	PSAP	GPR37	0.0176522	0	PSAP_GPR37	PSAP - GPR37	PSAP	Secreted Signaling	PMID: 23690594
IN-VIP	Oligodendrocytes	PSAP	GPR37	0.0175746	0	PSAP_GPR37	PSAP - GPR37	PSAP	Secreted Signaling	PMID: 23690594
L2/3	Oligodendrocytes	PSAP	GPR37	0.0156803	0	PSAP_GPR37	PSAP - GPR37	PSAP	Secreted Signaling	PMID: 23690594
L4	Oligodendrocytes	PSAP	GPR37	0.0165287	0	PSAP_GPR37	PSAP - GPR37	PSAP	Secreted Signaling	PMID: 23690594
L5/6	Oligodendrocytes	PSAP	GPR37	0.0188271	0	PSAP_GPR37	PSAP - GPR37	PSAP	Secreted Signaling	PMID: 23690594
L5/6-CC	Oligodendrocytes	PSAP	GPR37	0.0173562	0	PSAP_GPR37	PSAP - GPR37	PSAP	Secreted Signaling	PMID: 23690594
Microglia	Oligodendrocytes	PSAP	GPR37	0.0130356	0	PSAP_GPR37	PSAP - GPR37	PSAP	Secreted Signaling	PMID: 23690594
Neu-mat	Oligodendrocytes	PSAP	GPR37	0.00422065	0	PSAP_GPR37	PSAP - GPR37	PSAP	Secreted Signaling	PMID: 23690594
Neu-NRGN-I	Oligodendrocytes	PSAP	GPR37	0.0409093	0	PSAP_GPR37	PSAP - GPR37	PSAP	Secreted Signaling	PMID: 23690594
Neu-NRGN-II	Oligodendrocytes	PSAP	GPR37	0.0328657	0	PSAP_GPR37	PSAP - GPR37	PSAP	Secreted Signaling	PMID: 23690594
Oligodendrocytes	Oligodendrocytes	PSAP	GPR37	0.00667985	0	PSAP_GPR37	PSAP - GPR37	PSAP	Secreted Signaling	PMID: 23690594
OPC	Oligodendrocytes	PSAP	GPR37	0.00927965	0	PSAP_GPR37	PSAP - GPR37	PSAP	Secreted Signaling	PMID: 23690594
IN-VIP	Endothelial	PTHLH	PTH1R	0.000227871	0	PTHLH_PTH1R	PTHLH - PTH1R	PTH	Secreted Signaling	PMID: 29577935
IN-PV	Endothelial	COL4A1	ITGA1_ITGB1	3.12e-05	0	COL4A1_ITGA1_ITGB1	COL4A1 - (ITGA1+ITGB1)	COLLAGEN	ECM-Receptor	KEGG: hsa04512
IN-SV2C	Endothelial	COL4A1	ITGA1_ITGB1	0.000126609	0	COL4A1_ITGA1_ITGB1	COL4A1 - (ITGA1+ITGB1)	COLLAGEN	ECM-Receptor	KEGG: hsa04512
L2/3	Endothelial	COL4A1	ITGA1_ITGB1	4.35e-05	0	COL4A1_ITGA1_ITGB1	COL4A1 - (ITGA1+ITGB1)	COLLAGEN	ECM-Receptor	KEGG: hsa04512
Endothelial	Endothelial	COL4A2	ITGA1_ITGB1	6.28e-05	0	COL4A2_ITGA1_ITGB1	COL4A2 - (ITGA1+ITGB1)	COLLAGEN	ECM-Receptor	KEGG: hsa04512
IN-PV	Endothelial	COL4A2	ITGA1_ITGB1	0.000364686	0	COL4A2_ITGA1_ITGB1	COL4A2 - (ITGA1+ITGB1)	COLLAGEN	ECM-Receptor	KEGG: hsa04512
IN-SV2C	Endothelial	COL4A2	ITGA1_ITGB1	0.000518843	0	COL4A2_ITGA1_ITGB1	COL4A2 - (ITGA1+ITGB1)	COLLAGEN	ECM-Receptor	KEGG: hsa04512
L2/3	Endothelial	COL4A2	ITGA1_ITGB1	0.000200891	0	COL4A2_ITGA1_ITGB1	COL4A2 - (ITGA1+ITGB1)	COLLAGEN	ECM-Receptor	KEGG: hsa04512
Endothelial	Endothelial	COL4A3	ITGA1_ITGB1	7.52e-05	0	COL4A3_ITGA1_ITGB1	COL4A3 - (ITGA1+ITGB1)	COLLAGEN	ECM-Receptor	KEGG: hsa04512
IN-SV2C	Endothelial	COL4A3	ITGA1_ITGB1	0.000147263	0	COL4A3_ITGA1_ITGB1	COL4A3 - (ITGA1+ITGB1)	COLLAGEN	ECM-Receptor	KEGG: hsa04512
L2/3	Endothelial	COL4A3	ITGA1_ITGB1	1.01e-05	0	COL4A3_ITGA1_ITGB1	COL4A3 - (ITGA1+ITGB1)	COLLAGEN	ECM-Receptor	KEGG: hsa04512
L5/6-CC	Endothelial	COL4A3	ITGA1_ITGB1	3.27e-05	0	COL4A3_ITGA1_ITGB1	COL4A3 - (ITGA1+ITGB1)	COLLAGEN	ECM-Receptor	KEGG: hsa04512
Endothelial	Endothelial	COL4A4	ITGA1_ITGB1	9.36e-06	0	COL4A4_ITGA1_ITGB1	COL4A4 - (ITGA1+ITGB1)	COLLAGEN	ECM-Receptor	KEGG: hsa04512
Oligodendrocytes	Endothelial	COL4A5	ITGA1_ITGB1	0.00140474	0	COL4A5_ITGA1_ITGB1	COL4A5 - (ITGA1+ITGB1)	COLLAGEN	ECM-Receptor	KEGG: hsa04512
L2/3	Endothelial	COL6A1	ITGA1_ITGB1	1.85e-05	0	COL6A1_ITGA1_ITGB1	COL6A1 - (ITGA1+ITGB1)	COLLAGEN	ECM-Receptor	KEGG: hsa04512
L4	Endothelial	COL6A1	ITGA1_ITGB1	0.000145355	0	COL6A1_ITGA1_ITGB1	COL6A1 - (ITGA1+ITGB1)	COLLAGEN	ECM-Receptor	KEGG: hsa04512
L5/6	Endothelial	COL6A1	ITGA1_ITGB1	1.97e-05	0	COL6A1_ITGA1_ITGB1	COL6A1 - (ITGA1+ITGB1)	COLLAGEN	ECM-Receptor	KEGG: hsa04512
L5/6-CC	Endothelial	COL6A1	ITGA1_ITGB1	3.8e-05	0	COL6A1_ITGA1_ITGB1	COL6A1 - (ITGA1+ITGB1)	COLLAGEN	ECM-Receptor	KEGG: hsa04512
OPC	Endothelial	COL9A1	ITGA1_ITGB1	0.00103826	0	COL9A1_ITGA1_ITGB1	COL9A1 - (ITGA1+ITGB1)	COLLAGEN	ECM-Receptor	KEGG: hsa04512
AST-PP	Endothelial	LAMA1	ITGA1_ITGB1	0.000415464	0	LAMA1_ITGA1_ITGB1	LAMA1 - (ITGA1+ITGB1)	LAMININ	ECM-Receptor	KEGG: hsa04512
Endothelial	Endothelial	LAMA2	ITGA1_ITGB1	0.0016303	0	LAMA2_ITGA1_ITGB1	LAMA2 - (ITGA1+ITGB1)	LAMININ	ECM-Receptor	KEGG: hsa04512
L2/3	Endothelial	LAMA2	ITGA1_ITGB1	0.000807838	0	LAMA2_ITGA1_ITGB1	LAMA2 - (ITGA1+ITGB1)	LAMININ	ECM-Receptor	KEGG: hsa04512
L4	Endothelial	LAMA2	ITGA1_ITGB1	7.37e-05	0	LAMA2_ITGA1_ITGB1	LAMA2 - (ITGA1+ITGB1)	LAMININ	ECM-Receptor	KEGG: hsa04512
L5/6	Endothelial	LAMA2	ITGA1_ITGB1	3.15e-06	0	LAMA2_ITGA1_ITGB1	LAMA2 - (ITGA1+ITGB1)	LAMININ	ECM-Receptor	KEGG: hsa04512
L5/6-CC	Endothelial	LAMA2	ITGA1_ITGB1	0.000148681	0	LAMA2_ITGA1_ITGB1	LAMA2 - (ITGA1+ITGB1)	LAMININ	ECM-Receptor	KEGG: hsa04512
Oligodendrocytes	Endothelial	LAMA2	ITGA1_ITGB1	0.000137574	0	LAMA2_ITGA1_ITGB1	LAMA2 - (ITGA1+ITGB1)	LAMININ	ECM-Receptor	KEGG: hsa04512
Endothelial	Endothelial	LAMA3	ITGA1_ITGB1	0.000524721	0	LAMA3_ITGA1_ITGB1	LAMA3 - (ITGA1+ITGB1)	LAMININ	ECM-Receptor	KEGG: hsa04512
IN-VIP	Endothelial	LAMA3	ITGA1_ITGB1	0.000356611	0	LAMA3_ITGA1_ITGB1	LAMA3 - (ITGA1+ITGB1)	LAMININ	ECM-Receptor	KEGG: hsa04512
L2/3	Endothelial	LAMA3	ITGA1_ITGB1	1.08e-05	0	LAMA3_ITGA1_ITGB1	LAMA3 - (ITGA1+ITGB1)	LAMININ	ECM-Receptor	KEGG: hsa04512
Endothelial	Endothelial	LAMA4	ITGA1_ITGB1	0.000767577	0	LAMA4_ITGA1_ITGB1	LAMA4 - (ITGA1+ITGB1)	LAMININ	ECM-Receptor	KEGG: hsa04512
L2/3	Endothelial	LAMA4	ITGA1_ITGB1	7.27e-06	0	LAMA4_ITGA1_ITGB1	LAMA4 - (ITGA1+ITGB1)	LAMININ	ECM-Receptor	KEGG: hsa04512
L5/6-CC	Endothelial	LAMA4	ITGA1_ITGB1	0.000144245	0	LAMA4_ITGA1_ITGB1	LAMA4 - (ITGA1+ITGB1)	LAMININ	ECM-Receptor	KEGG: hsa04512
OPC	Endothelial	LAMA4	ITGA1_ITGB1	0.000404352	0	LAMA4_ITGA1_ITGB1	LAMA4 - (ITGA1+ITGB1)	LAMININ	ECM-Receptor	KEGG: hsa04512
IN-PV	Endothelial	LAMB1	ITGA1_ITGB1	0.000102059	0	LAMB1_ITGA1_ITGB1	LAMB1 - (ITGA1+ITGB1)	LAMININ	ECM-Receptor	KEGG: hsa04512
L2/3	Endothelial	LAMB1	ITGA1_ITGB1	0.000913693	0	LAMB1_ITGA1_ITGB1	LAMB1 - (ITGA1+ITGB1)	LAMININ	ECM-Receptor	KEGG: hsa04512
L4	Endothelial	LAMB1	ITGA1_ITGB1	7.8e-05	0	LAMB1_ITGA1_ITGB1	LAMB1 - (ITGA1+ITGB1)	LAMININ	ECM-Receptor	KEGG: hsa04512
L5/6-CC	Endothelial	LAMB1	ITGA1_ITGB1	0.000559229	0	LAMB1_ITGA1_ITGB1	LAMB1 - (ITGA1+ITGB1)	LAMININ	ECM-Receptor	KEGG: hsa04512
Endothelial	Endothelial	LAMC1	ITGA1_ITGB1	2.03e-05	0	LAMC1_ITGA1_ITGB1	LAMC1 - (ITGA1+ITGB1)	LAMININ	ECM-Receptor	KEGG: hsa04512
IN-PV	Endothelial	LAMC1	ITGA1_ITGB1	0.000168646	0	LAMC1_ITGA1_ITGB1	LAMC1 - (ITGA1+ITGB1)	LAMININ	ECM-Receptor	KEGG: hsa04512
IN-SV2C	Endothelial	LAMC1	ITGA1_ITGB1	0.000107123	0	LAMC1_ITGA1_ITGB1	LAMC1 - (ITGA1+ITGB1)	LAMININ	ECM-Receptor	KEGG: hsa04512
IN-VIP	Endothelial	LAMC1	ITGA1_ITGB1	4.44e-05	0	LAMC1_ITGA1_ITGB1	LAMC1 - (ITGA1+ITGB1)	LAMININ	ECM-Receptor	KEGG: hsa04512
L2/3	Endothelial	LAMC1	ITGA1_ITGB1	0.000279934	0	LAMC1_ITGA1_ITGB1	LAMC1 - (ITGA1+ITGB1)	LAMININ	ECM-Receptor	KEGG: hsa04512
L4	Endothelial	LAMC1	ITGA1_ITGB1	0.000197416	0	LAMC1_ITGA1_ITGB1	LAMC1 - (ITGA1+ITGB1)	LAMININ	ECM-Receptor	KEGG: hsa04512
L5/6	Endothelial	LAMC1	ITGA1_ITGB1	0.000271932	0	LAMC1_ITGA1_ITGB1	LAMC1 - (ITGA1+ITGB1)	LAMININ	ECM-Receptor	KEGG: hsa04512
L5/6-CC	Endothelial	LAMC1	ITGA1_ITGB1	0.000381805	0	LAMC1_ITGA1_ITGB1	LAMC1 - (ITGA1+ITGB1)	LAMININ	ECM-Receptor	KEGG: hsa04512
AST-PP	Endothelial	LAMA1	ITGA6_ITGB1	0.000969274	0	LAMA1_ITGA6_ITGB1	LAMA1 - (ITGA6+ITGB1)	LAMININ	ECM-Receptor	KEGG: hsa04512
Endothelial	Endothelial	LAMA2	ITGA6_ITGB1	0.00379731	0	LAMA2_ITGA6_ITGB1	LAMA2 - (ITGA6+ITGB1)	LAMININ	ECM-Receptor	KEGG: hsa04512
L2/3	Endothelial	LAMA2	ITGA6_ITGB1	0.00188369	0	LAMA2_ITGA6_ITGB1	LAMA2 - (ITGA6+ITGB1)	LAMININ	ECM-Receptor	KEGG: hsa04512
L4	Endothelial	LAMA2	ITGA6_ITGB1	0.000172033	0	LAMA2_ITGA6_ITGB1	LAMA2 - (ITGA6+ITGB1)	LAMININ	ECM-Receptor	KEGG: hsa04512
L5/6	Endothelial	LAMA2	ITGA6_ITGB1	7.34e-06	0	LAMA2_ITGA6_ITGB1	LAMA2 - (ITGA6+ITGB1)	LAMININ	ECM-Receptor	KEGG: hsa04512
L5/6-CC	Endothelial	LAMA2	ITGA6_ITGB1	0.000346996	0	LAMA2_ITGA6_ITGB1	LAMA2 - (ITGA6+ITGB1)	LAMININ	ECM-Receptor	KEGG: hsa04512
Oligodendrocytes	Endothelial	LAMA2	ITGA6_ITGB1	0.000321079	0	LAMA2_ITGA6_ITGB1	LAMA2 - (ITGA6+ITGB1)	LAMININ	ECM-Receptor	KEGG: hsa04512
Endothelial	Endothelial	LAMA3	ITGA6_ITGB1	0.00122399	0	LAMA3_ITGA6_ITGB1	LAMA3 - (ITGA6+ITGB1)	LAMININ	ECM-Receptor	KEGG: hsa04512
IN-VIP	Endothelial	LAMA3	ITGA6_ITGB1	0.000832036	0	LAMA3_ITGA6_ITGB1	LAMA3 - (ITGA6+ITGB1)	LAMININ	ECM-Receptor	KEGG: hsa04512
L2/3	Endothelial	LAMA3	ITGA6_ITGB1	2.51e-05	0	LAMA3_ITGA6_ITGB1	LAMA3 - (ITGA6+ITGB1)	LAMININ	ECM-Receptor	KEGG: hsa04512
Endothelial	Endothelial	LAMA4	ITGA6_ITGB1	0.00178991	0	LAMA4_ITGA6_ITGB1	LAMA4 - (ITGA6+ITGB1)	LAMININ	ECM-Receptor	KEGG: hsa04512
L2/3	Endothelial	LAMA4	ITGA6_ITGB1	1.7e-05	0	LAMA4_ITGA6_ITGB1	LAMA4 - (ITGA6+ITGB1)	LAMININ	ECM-Receptor	KEGG: hsa04512
L5/6-CC	Endothelial	LAMA4	ITGA6_ITGB1	0.000336645	0	LAMA4_ITGA6_ITGB1	LAMA4 - (ITGA6+ITGB1)	LAMININ	ECM-Receptor	KEGG: hsa04512
OPC	Endothelial	LAMA4	ITGA6_ITGB1	0.000943363	0	LAMA4_ITGA6_ITGB1	LAMA4 - (ITGA6+ITGB1)	LAMININ	ECM-Receptor	KEGG: hsa04512
IN-PV	Endothelial	LAMB1	ITGA6_ITGB1	0.000238203	0	LAMB1_ITGA6_ITGB1	LAMB1 - (ITGA6+ITGB1)	LAMININ	ECM-Receptor	KEGG: hsa04512
L2/3	Endothelial	LAMB1	ITGA6_ITGB1	0.00213022	0	LAMB1_ITGA6_ITGB1	LAMB1 - (ITGA6+ITGB1)	LAMININ	ECM-Receptor	KEGG: hsa04512
L4	Endothelial	LAMB1	ITGA6_ITGB1	0.000182072	0	LAMB1_ITGA6_ITGB1	LAMB1 - (ITGA6+ITGB1)	LAMININ	ECM-Receptor	KEGG: hsa04512
L5/6-CC	Endothelial	LAMB1	ITGA6_ITGB1	0.00130443	0	LAMB1_ITGA6_ITGB1	LAMB1 - (ITGA6+ITGB1)	LAMININ	ECM-Receptor	KEGG: hsa04512
Endothelial	Endothelial	LAMC1	ITGA6_ITGB1	4.73e-05	0	LAMC1_ITGA6_ITGB1	LAMC1 - (ITGA6+ITGB1)	LAMININ	ECM-Receptor	KEGG: hsa04512
IN-PV	Endothelial	LAMC1	ITGA6_ITGB1	0.00039358	0	LAMC1_ITGA6_ITGB1	LAMC1 - (ITGA6+ITGB1)	LAMININ	ECM-Receptor	KEGG: hsa04512
IN-SV2C	Endothelial	LAMC1	ITGA6_ITGB1	0.00025002	0	LAMC1_ITGA6_ITGB1	LAMC1 - (ITGA6+ITGB1)	LAMININ	ECM-Receptor	KEGG: hsa04512
IN-VIP	Endothelial	LAMC1	ITGA6_ITGB1	0.000103709	0	LAMC1_ITGA6_ITGB1	LAMC1 - (ITGA6+ITGB1)	LAMININ	ECM-Receptor	KEGG: hsa04512
L2/3	Endothelial	LAMC1	ITGA6_ITGB1	0.000653203	0	LAMC1_ITGA6_ITGB1	LAMC1 - (ITGA6+ITGB1)	LAMININ	ECM-Receptor	KEGG: hsa04512
L4	Endothelial	LAMC1	ITGA6_ITGB1	0.000460703	0	LAMC1_ITGA6_ITGB1	LAMC1 - (ITGA6+ITGB1)	LAMININ	ECM-Receptor	KEGG: hsa04512
L5/6	Endothelial	LAMC1	ITGA6_ITGB1	0.000634537	0	LAMC1_ITGA6_ITGB1	LAMC1 - (ITGA6+ITGB1)	LAMININ	ECM-Receptor	KEGG: hsa04512
L5/6-CC	Endothelial	LAMC1	ITGA6_ITGB1	0.000890787	0	LAMC1_ITGA6_ITGB1	LAMC1 - (ITGA6+ITGB1)	LAMININ	ECM-Receptor	KEGG: hsa04512
L4	L5/6	TNC	ITGA9_ITGB1	6.81e-07	0	TNC_ITGA9_ITGB1	TNC - (ITGA9+ITGB1)	TENASCIN	ECM-Receptor	KEGG: hsa04512
IN-PV	L5/6	TNR	ITGA9_ITGB1	3.37e-05	0	TNR_ITGA9_ITGB1	TNR - (ITGA9+ITGB1)	TENASCIN	ECM-Receptor	KEGG: hsa04512
IN-SST	L5/6	TNR	ITGA9_ITGB1	5.65e-06	0	TNR_ITGA9_ITGB1	TNR - (ITGA9+ITGB1)	TENASCIN	ECM-Receptor	KEGG: hsa04512
IN-SV2C	L5/6	TNR	ITGA9_ITGB1	6.29e-05	0	TNR_ITGA9_ITGB1	TNR - (ITGA9+ITGB1)	TENASCIN	ECM-Receptor	KEGG: hsa04512
IN-VIP	L5/6	TNR	ITGA9_ITGB1	3.43e-05	0	TNR_ITGA9_ITGB1	TNR - (ITGA9+ITGB1)	TENASCIN	ECM-Receptor	KEGG: hsa04512
L2/3	L5/6	TNR	ITGA9_ITGB1	6.48e-05	0	TNR_ITGA9_ITGB1	TNR - (ITGA9+ITGB1)	TENASCIN	ECM-Receptor	KEGG: hsa04512
L4	L5/6	TNR	ITGA9_ITGB1	5.99e-05	0	TNR_ITGA9_ITGB1	TNR - (ITGA9+ITGB1)	TENASCIN	ECM-Receptor	KEGG: hsa04512
L5/6	L5/6	TNR	ITGA9_ITGB1	4.58e-05	0	TNR_ITGA9_ITGB1	TNR - (ITGA9+ITGB1)	TENASCIN	ECM-Receptor	KEGG: hsa04512
L5/6-CC	L5/6	TNR	ITGA9_ITGB1	6.64e-05	0	TNR_ITGA9_ITGB1	TNR - (ITGA9+ITGB1)	TENASCIN	ECM-Receptor	KEGG: hsa04512
Neu-mat	L5/6	TNR	ITGA9_ITGB1	2.01e-05	0	TNR_ITGA9_ITGB1	TNR - (ITGA9+ITGB1)	TENASCIN	ECM-Receptor	KEGG: hsa04512
Neu-NRGN-I	L5/6	TNR	ITGA9_ITGB1	7.82e-06	0	TNR_ITGA9_ITGB1	TNR - (ITGA9+ITGB1)	TENASCIN	ECM-Receptor	KEGG: hsa04512
OPC	L5/6	TNR	ITGA9_ITGB1	0.000175537	0	TNR_ITGA9_ITGB1	TNR - (ITGA9+ITGB1)	TENASCIN	ECM-Receptor	KEGG: hsa04512
IN-PV	L5/6	COL4A1	ITGA9_ITGB1	1.13e-06	0	COL4A1_ITGA9_ITGB1	COL4A1 - (ITGA9+ITGB1)	COLLAGEN	ECM-Receptor	KEGG: hsa04512
IN-SV2C	L5/6	COL4A1	ITGA9_ITGB1	4.56e-06	0	COL4A1_ITGA9_ITGB1	COL4A1 - (ITGA9+ITGB1)	COLLAGEN	ECM-Receptor	KEGG: hsa04512
L2/3	L5/6	COL4A1	ITGA9_ITGB1	1.57e-06	0	COL4A1_ITGA9_ITGB1	COL4A1 - (ITGA9+ITGB1)	COLLAGEN	ECM-Receptor	KEGG: hsa04512
Endothelial	L5/6	COL4A2	ITGA9_ITGB1	2.26e-06	0	COL4A2_ITGA9_ITGB1	COL4A2 - (ITGA9+ITGB1)	COLLAGEN	ECM-Receptor	KEGG: hsa04512
IN-PV	L5/6	COL4A2	ITGA9_ITGB1	1.31e-05	0	COL4A2_ITGA9_ITGB1	COL4A2 - (ITGA9+ITGB1)	COLLAGEN	ECM-Receptor	KEGG: hsa04512
IN-SV2C	L5/6	COL4A2	ITGA9_ITGB1	1.87e-05	0	COL4A2_ITGA9_ITGB1	COL4A2 - (ITGA9+ITGB1)	COLLAGEN	ECM-Receptor	KEGG: hsa04512
L2/3	L5/6	COL4A2	ITGA9_ITGB1	7.24e-06	0	COL4A2_ITGA9_ITGB1	COL4A2 - (ITGA9+ITGB1)	COLLAGEN	ECM-Receptor	KEGG: hsa04512
Endothelial	L5/6	COL4A3	ITGA9_ITGB1	2.71e-06	0	COL4A3_ITGA9_ITGB1	COL4A3 - (ITGA9+ITGB1)	COLLAGEN	ECM-Receptor	KEGG: hsa04512
IN-SV2C	L5/6	COL4A3	ITGA9_ITGB1	5.31e-06	0	COL4A3_ITGA9_ITGB1	COL4A3 - (ITGA9+ITGB1)	COLLAGEN	ECM-Receptor	KEGG: hsa04512
L2/3	L5/6	COL4A3	ITGA9_ITGB1	3.66e-07	0	COL4A3_ITGA9_ITGB1	COL4A3 - (ITGA9+ITGB1)	COLLAGEN	ECM-Receptor	KEGG: hsa04512
L5/6-CC	L5/6	COL4A3	ITGA9_ITGB1	1.18e-06	0	COL4A3_ITGA9_ITGB1	COL4A3 - (ITGA9+ITGB1)	COLLAGEN	ECM-Receptor	KEGG: hsa04512
Endothelial	L5/6	COL4A4	ITGA9_ITGB1	3.37e-07	0	COL4A4_ITGA9_ITGB1	COL4A4 - (ITGA9+ITGB1)	COLLAGEN	ECM-Receptor	KEGG: hsa04512
Oligodendrocytes	L5/6	COL4A5	ITGA9_ITGB1	5.07e-05	0	COL4A5_ITGA9_ITGB1	COL4A5 - (ITGA9+ITGB1)	COLLAGEN	ECM-Receptor	KEGG: hsa04512
L2/3	L5/6	COL6A1	ITGA9_ITGB1	6.67e-07	0	COL6A1_ITGA9_ITGB1	COL6A1 - (ITGA9+ITGB1)	COLLAGEN	ECM-Receptor	KEGG: hsa04512
L4	L5/6	COL6A1	ITGA9_ITGB1	5.24e-06	0	COL6A1_ITGA9_ITGB1	COL6A1 - (ITGA9+ITGB1)	COLLAGEN	ECM-Receptor	KEGG: hsa04512
L5/6	L5/6	COL6A1	ITGA9_ITGB1	7.09e-07	0	COL6A1_ITGA9_ITGB1	COL6A1 - (ITGA9+ITGB1)	COLLAGEN	ECM-Receptor	KEGG: hsa04512
L5/6-CC	L5/6	COL6A1	ITGA9_ITGB1	1.37e-06	0	COL6A1_ITGA9_ITGB1	COL6A1 - (ITGA9+ITGB1)	COLLAGEN	ECM-Receptor	KEGG: hsa04512
OPC	L5/6	COL9A1	ITGA9_ITGB1	3.75e-05	0	COL9A1_ITGA9_ITGB1	COL9A1 - (ITGA9+ITGB1)	COLLAGEN	ECM-Receptor	KEGG: hsa04512
AST-PP	L5/6	LAMA1	ITGA9_ITGB1	1.5e-05	0	LAMA1_ITGA9_ITGB1	LAMA1 - (ITGA9+ITGB1)	LAMININ	ECM-Receptor	KEGG: hsa04512
Endothelial	L5/6	LAMA2	ITGA9_ITGB1	5.88e-05	0	LAMA2_ITGA9_ITGB1	LAMA2 - (ITGA9+ITGB1)	LAMININ	ECM-Receptor	KEGG: hsa04512
L2/3	L5/6	LAMA2	ITGA9_ITGB1	2.91e-05	0	LAMA2_ITGA9_ITGB1	LAMA2 - (ITGA9+ITGB1)	LAMININ	ECM-Receptor	KEGG: hsa04512
L4	L5/6	LAMA2	ITGA9_ITGB1	2.66e-06	0	LAMA2_ITGA9_ITGB1	LAMA2 - (ITGA9+ITGB1)	LAMININ	ECM-Receptor	KEGG: hsa04512
L5/6	L5/6	LAMA2	ITGA9_ITGB1	1.13e-07	0	LAMA2_ITGA9_ITGB1	LAMA2 - (ITGA9+ITGB1)	LAMININ	ECM-Receptor	KEGG: hsa04512
L5/6-CC	L5/6	LAMA2	ITGA9_ITGB1	5.36e-06	0	LAMA2_ITGA9_ITGB1	LAMA2 - (ITGA9+ITGB1)	LAMININ	ECM-Receptor	KEGG: hsa04512
Oligodendrocytes	L5/6	LAMA2	ITGA9_ITGB1	4.96e-06	0	LAMA2_ITGA9_ITGB1	LAMA2 - (ITGA9+ITGB1)	LAMININ	ECM-Receptor	KEGG: hsa04512
Endothelial	L5/6	LAMA3	ITGA9_ITGB1	1.89e-05	0	LAMA3_ITGA9_ITGB1	LAMA3 - (ITGA9+ITGB1)	LAMININ	ECM-Receptor	KEGG: hsa04512
IN-VIP	L5/6	LAMA3	ITGA9_ITGB1	1.29e-05	0	LAMA3_ITGA9_ITGB1	LAMA3 - (ITGA9+ITGB1)	LAMININ	ECM-Receptor	KEGG: hsa04512
L2/3	L5/6	LAMA3	ITGA9_ITGB1	3.88e-07	0	LAMA3_ITGA9_ITGB1	LAMA3 - (ITGA9+ITGB1)	LAMININ	ECM-Receptor	KEGG: hsa04512
Endothelial	L5/6	LAMA4	ITGA9_ITGB1	2.77e-05	0	LAMA4_ITGA9_ITGB1	LAMA4 - (ITGA9+ITGB1)	LAMININ	ECM-Receptor	KEGG: hsa04512
L2/3	L5/6	LAMA4	ITGA9_ITGB1	2.62e-07	0	LAMA4_ITGA9_ITGB1	LAMA4 - (ITGA9+ITGB1)	LAMININ	ECM-Receptor	KEGG: hsa04512
L5/6-CC	L5/6	LAMA4	ITGA9_ITGB1	5.2e-06	0	LAMA4_ITGA9_ITGB1	LAMA4 - (ITGA9+ITGB1)	LAMININ	ECM-Receptor	KEGG: hsa04512
OPC	L5/6	LAMA4	ITGA9_ITGB1	1.46e-05	0	LAMA4_ITGA9_ITGB1	LAMA4 - (ITGA9+ITGB1)	LAMININ	ECM-Receptor	KEGG: hsa04512
IN-PV	L5/6	LAMB1	ITGA9_ITGB1	3.68e-06	0	LAMB1_ITGA9_ITGB1	LAMB1 - (ITGA9+ITGB1)	LAMININ	ECM-Receptor	KEGG: hsa04512
L2/3	L5/6	LAMB1	ITGA9_ITGB1	3.3e-05	0	LAMB1_ITGA9_ITGB1	LAMB1 - (ITGA9+ITGB1)	LAMININ	ECM-Receptor	KEGG: hsa04512
L4	L5/6	LAMB1	ITGA9_ITGB1	2.81e-06	0	LAMB1_ITGA9_ITGB1	LAMB1 - (ITGA9+ITGB1)	LAMININ	ECM-Receptor	KEGG: hsa04512
L5/6-CC	L5/6	LAMB1	ITGA9_ITGB1	2.02e-05	0	LAMB1_ITGA9_ITGB1	LAMB1 - (ITGA9+ITGB1)	LAMININ	ECM-Receptor	KEGG: hsa04512
Endothelial	L5/6	LAMC1	ITGA9_ITGB1	7.3e-07	0	LAMC1_ITGA9_ITGB1	LAMC1 - (ITGA9+ITGB1)	LAMININ	ECM-Receptor	KEGG: hsa04512
IN-PV	L5/6	LAMC1	ITGA9_ITGB1	6.08e-06	0	LAMC1_ITGA9_ITGB1	LAMC1 - (ITGA9+ITGB1)	LAMININ	ECM-Receptor	KEGG: hsa04512
IN-SV2C	L5/6	LAMC1	ITGA9_ITGB1	3.86e-06	0	LAMC1_ITGA9_ITGB1	LAMC1 - (ITGA9+ITGB1)	LAMININ	ECM-Receptor	KEGG: hsa04512
IN-VIP	L5/6	LAMC1	ITGA9_ITGB1	1.6e-06	0	LAMC1_ITGA9_ITGB1	LAMC1 - (ITGA9+ITGB1)	LAMININ	ECM-Receptor	KEGG: hsa04512
L2/3	L5/6	LAMC1	ITGA9_ITGB1	1.01e-05	0	LAMC1_ITGA9_ITGB1	LAMC1 - (ITGA9+ITGB1)	LAMININ	ECM-Receptor	KEGG: hsa04512
L4	L5/6	LAMC1	ITGA9_ITGB1	7.12e-06	0	LAMC1_ITGA9_ITGB1	LAMC1 - (ITGA9+ITGB1)	LAMININ	ECM-Receptor	KEGG: hsa04512
L5/6	L5/6	LAMC1	ITGA9_ITGB1	9.8e-06	0	LAMC1_ITGA9_ITGB1	LAMC1 - (ITGA9+ITGB1)	LAMININ	ECM-Receptor	KEGG: hsa04512
L5/6-CC	L5/6	LAMC1	ITGA9_ITGB1	1.38e-05	0	LAMC1_ITGA9_ITGB1	LAMC1 - (ITGA9+ITGB1)	LAMININ	ECM-Receptor	KEGG: hsa04512
IN-PV	AST-PP	COL4A1	SDC4	0.000181099	0	COL4A1_SDC4	COL4A1 - SDC4	COLLAGEN	ECM-Receptor	KEGG: hsa04512
IN-SV2C	AST-PP	COL4A1	SDC4	0.00073402	0	COL4A1_SDC4	COL4A1 - SDC4	COLLAGEN	ECM-Receptor	KEGG: hsa04512
L2/3	AST-PP	COL4A1	SDC4	0.00025219	0	COL4A1_SDC4	COL4A1 - SDC4	COLLAGEN	ECM-Receptor	KEGG: hsa04512
Endothelial	AST-PP	COL4A2	SDC4	0.000363934	0	COL4A2_SDC4	COL4A2 - SDC4	COLLAGEN	ECM-Receptor	KEGG: hsa04512
IN-PV	AST-PP	COL4A2	SDC4	0.00211188	0	COL4A2_SDC4	COL4A2 - SDC4	COLLAGEN	ECM-Receptor	KEGG: hsa04512
IN-SV2C	AST-PP	COL4A2	SDC4	0.00300237	0	COL4A2_SDC4	COL4A2 - SDC4	COLLAGEN	ECM-Receptor	KEGG: hsa04512
L2/3	AST-PP	COL4A2	SDC4	0.00116426	0	COL4A2_SDC4	COL4A2 - SDC4	COLLAGEN	ECM-Receptor	KEGG: hsa04512
Endothelial	AST-PP	COL4A3	SDC4	0.000436188	0	COL4A3_SDC4	COL4A3 - SDC4	COLLAGEN	ECM-Receptor	KEGG: hsa04512
IN-SV2C	AST-PP	COL4A3	SDC4	0.000853682	0	COL4A3_SDC4	COL4A3 - SDC4	COLLAGEN	ECM-Receptor	KEGG: hsa04512
L2/3	AST-PP	COL4A3	SDC4	5.89e-05	0	COL4A3_SDC4	COL4A3 - SDC4	COLLAGEN	ECM-Receptor	KEGG: hsa04512
L5/6-CC	AST-PP	COL4A3	SDC4	0.000189565	0	COL4A3_SDC4	COL4A3 - SDC4	COLLAGEN	ECM-Receptor	KEGG: hsa04512
Endothelial	AST-PP	COL4A4	SDC4	5.43e-05	0	COL4A4_SDC4	COL4A4 - SDC4	COLLAGEN	ECM-Receptor	KEGG: hsa04512
Oligodendrocytes	AST-PP	COL4A5	SDC4	0.00809444	0	COL4A5_SDC4	COL4A5 - SDC4	COLLAGEN	ECM-Receptor	KEGG: hsa04512
L2/3	AST-PP	COL6A1	SDC4	0.000107447	0	COL6A1_SDC4	COL6A1 - SDC4	COLLAGEN	ECM-Receptor	KEGG: hsa04512
L4	AST-PP	COL6A1	SDC4	0.000842627	0	COL6A1_SDC4	COL6A1 - SDC4	COLLAGEN	ECM-Receptor	KEGG: hsa04512
L5/6	AST-PP	COL6A1	SDC4	0.000114174	0	COL6A1_SDC4	COL6A1 - SDC4	COLLAGEN	ECM-Receptor	KEGG: hsa04512
L5/6-CC	AST-PP	COL6A1	SDC4	0.000220282	0	COL6A1_SDC4	COL6A1 - SDC4	COLLAGEN	ECM-Receptor	KEGG: hsa04512
OPC	AST-PP	COL9A1	SDC4	0.00599317	0	COL9A1_SDC4	COL9A1 - SDC4	COLLAGEN	ECM-Receptor	KEGG: hsa04512
Endothelial	AST-PP	FN1	SDC4	0.00975817	0	FN1_SDC4	FN1 - SDC4	FN1	ECM-Receptor	KEGG: hsa04512
L2/3	AST-PP	FN1	SDC4	0.000115002	0	FN1_SDC4	FN1 - SDC4	FN1	ECM-Receptor	KEGG: hsa04512
L4	AST-PP	FN1	SDC4	5.45e-05	0	FN1_SDC4	FN1 - SDC4	FN1	ECM-Receptor	KEGG: hsa04512
L5/6	AST-PP	FN1	SDC4	0.000256844	0	FN1_SDC4	FN1 - SDC4	FN1	ECM-Receptor	KEGG: hsa04512
L5/6-CC	AST-PP	FN1	SDC4	0.000233274	0	FN1_SDC4	FN1 - SDC4	FN1	ECM-Receptor	KEGG: hsa04512
L4	AST-PP	TNC	SDC4	0.000109588	0	TNC_SDC4	TNC - SDC4	TENASCIN	ECM-Receptor	KEGG: hsa04512
IN-PV	AST-PP	TNR	SDC4	0.00539023	0	TNR_SDC4	TNR - SDC4	TENASCIN	ECM-Receptor	KEGG: hsa04512
IN-SST	AST-PP	TNR	SDC4	0.000908544	0	TNR_SDC4	TNR - SDC4	TENASCIN	ECM-Receptor	KEGG: hsa04512
IN-SV2C	AST-PP	TNR	SDC4	0.0100189	0	TNR_SDC4	TNR - SDC4	TENASCIN	ECM-Receptor	KEGG: hsa04512
IN-VIP	AST-PP	TNR	SDC4	0.00548613	0	TNR_SDC4	TNR - SDC4	TENASCIN	ECM-Receptor	KEGG: hsa04512
L2/3	AST-PP	TNR	SDC4	0.0103305	0	TNR_SDC4	TNR - SDC4	TENASCIN	ECM-Receptor	KEGG: hsa04512
L4	AST-PP	TNR	SDC4	0.00955054	0	TNR_SDC4	TNR - SDC4	TENASCIN	ECM-Receptor	KEGG: hsa04512
L5/6	AST-PP	TNR	SDC4	0.00732482	0	TNR_SDC4	TNR - SDC4	TENASCIN	ECM-Receptor	KEGG: hsa04512
L5/6-CC	AST-PP	TNR	SDC4	0.0105799	0	TNR_SDC4	TNR - SDC4	TENASCIN	ECM-Receptor	KEGG: hsa04512
Neu-mat	AST-PP	TNR	SDC4	0.00323283	0	TNR_SDC4	TNR - SDC4	TENASCIN	ECM-Receptor	KEGG: hsa04512
Neu-NRGN-I	AST-PP	TNR	SDC4	0.00125729	0	TNR_SDC4	TNR - SDC4	TENASCIN	ECM-Receptor	KEGG: hsa04512
OPC	AST-PP	TNR	SDC4	0.0274874	0	TNR_SDC4	TNR - SDC4	TENASCIN	ECM-Receptor	KEGG: hsa04512
L5/6-CC	AST-PP	THBS3	SDC4	9.57e-06	0	THBS3_SDC4	THBS3 - SDC4	THBS	ECM-Receptor	KEGG: hsa04512
L5/6-CC	AST-PP	THBS4	SDC4	1.16e-05	0	THBS4_SDC4	THBS4 - SDC4	THBS	ECM-Receptor	KEGG: hsa04512
AST-PP	IN-PV	LAMA1	SV2A	0.0109086	0	LAMA1_SV2A	LAMA1 - SV2A	LAMININ	ECM-Receptor	KEGG: hsa04512
AST-PP	IN-SST	LAMA1	SV2A	0.00761058	0	LAMA1_SV2A	LAMA1 - SV2A	LAMININ	ECM-Receptor	KEGG: hsa04512
AST-PP	IN-SV2C	LAMA1	SV2A	0.0103887	0	LAMA1_SV2A	LAMA1 - SV2A	LAMININ	ECM-Receptor	KEGG: hsa04512
AST-PP	IN-VIP	LAMA1	SV2A	0.00853325	0	LAMA1_SV2A	LAMA1 - SV2A	LAMININ	ECM-Receptor	KEGG: hsa04512
AST-PP	L2/3	LAMA1	SV2A	0.00576185	0	LAMA1_SV2A	LAMA1 - SV2A	LAMININ	ECM-Receptor	KEGG: hsa04512
AST-PP	L4	LAMA1	SV2A	0.00683401	0	LAMA1_SV2A	LAMA1 - SV2A	LAMININ	ECM-Receptor	KEGG: hsa04512
AST-PP	L5/6	LAMA1	SV2A	0.00727956	0	LAMA1_SV2A	LAMA1 - SV2A	LAMININ	ECM-Receptor	KEGG: hsa04512
AST-PP	L5/6-CC	LAMA1	SV2A	0.00724044	0	LAMA1_SV2A	LAMA1 - SV2A	LAMININ	ECM-Receptor	KEGG: hsa04512
AST-PP	Neu-NRGN-I	LAMA1	SV2A	0.0133176	0	LAMA1_SV2A	LAMA1 - SV2A	LAMININ	ECM-Receptor	KEGG: hsa04512
AST-PP	Neu-NRGN-II	LAMA1	SV2A	0.00736215	0	LAMA1_SV2A	LAMA1 - SV2A	LAMININ	ECM-Receptor	KEGG: hsa04512
Endothelial	IN-PV	LAMA2	SV2A	0.041531	0	LAMA2_SV2A	LAMA2 - SV2A	LAMININ	ECM-Receptor	KEGG: hsa04512
L2/3	IN-PV	LAMA2	SV2A	0.0210028	0	LAMA2_SV2A	LAMA2 - SV2A	LAMININ	ECM-Receptor	KEGG: hsa04512
L4	IN-PV	LAMA2	SV2A	0.00195211	0	LAMA2_SV2A	LAMA2 - SV2A	LAMININ	ECM-Receptor	KEGG: hsa04512
L5/6-CC	IN-PV	LAMA2	SV2A	0.00393034	0	LAMA2_SV2A	LAMA2 - SV2A	LAMININ	ECM-Receptor	KEGG: hsa04512
Oligodendrocytes	IN-PV	LAMA2	SV2A	0.00363776	0	LAMA2_SV2A	LAMA2 - SV2A	LAMININ	ECM-Receptor	KEGG: hsa04512
Endothelial	IN-SST	LAMA2	SV2A	0.0292486	0	LAMA2_SV2A	LAMA2 - SV2A	LAMININ	ECM-Receptor	KEGG: hsa04512
L2/3	IN-SST	LAMA2	SV2A	0.0146983	0	LAMA2_SV2A	LAMA2 - SV2A	LAMININ	ECM-Receptor	KEGG: hsa04512
L4	IN-SST	LAMA2	SV2A	0.0013582	0	LAMA2_SV2A	LAMA2 - SV2A	LAMININ	ECM-Receptor	KEGG: hsa04512
L5/6-CC	IN-SST	LAMA2	SV2A	0.00273623	0	LAMA2_SV2A	LAMA2 - SV2A	LAMININ	ECM-Receptor	KEGG: hsa04512
Oligodendrocytes	IN-SST	LAMA2	SV2A	0.00253231	0	LAMA2_SV2A	LAMA2 - SV2A	LAMININ	ECM-Receptor	KEGG: hsa04512
Endothelial	IN-SV2C	LAMA2	SV2A	0.03961	0	LAMA2_SV2A	LAMA2 - SV2A	LAMININ	ECM-Receptor	KEGG: hsa04512
L2/3	IN-SV2C	LAMA2	SV2A	0.0200114	0	LAMA2_SV2A	LAMA2 - SV2A	LAMININ	ECM-Receptor	KEGG: hsa04512
L4	IN-SV2C	LAMA2	SV2A	0.00185827	0	LAMA2_SV2A	LAMA2 - SV2A	LAMININ	ECM-Receptor	KEGG: hsa04512
L5/6-CC	IN-SV2C	LAMA2	SV2A	0.00374175	0	LAMA2_SV2A	LAMA2 - SV2A	LAMININ	ECM-Receptor	KEGG: hsa04512
Oligodendrocytes	IN-SV2C	LAMA2	SV2A	0.00346316	0	LAMA2_SV2A	LAMA2 - SV2A	LAMININ	ECM-Receptor	KEGG: hsa04512
Endothelial	IN-VIP	LAMA2	SV2A	0.0327081	0	LAMA2_SV2A	LAMA2 - SV2A	LAMININ	ECM-Receptor	KEGG: hsa04512
L2/3	IN-VIP	LAMA2	SV2A	0.016466	0	LAMA2_SV2A	LAMA2 - SV2A	LAMININ	ECM-Receptor	KEGG: hsa04512
L4	IN-VIP	LAMA2	SV2A	0.00152403	0	LAMA2_SV2A	LAMA2 - SV2A	LAMININ	ECM-Receptor	KEGG: hsa04512
L5/6-CC	IN-VIP	LAMA2	SV2A	0.00306979	0	LAMA2_SV2A	LAMA2 - SV2A	LAMININ	ECM-Receptor	KEGG: hsa04512
Oligodendrocytes	IN-VIP	LAMA2	SV2A	0.00284108	0	LAMA2_SV2A	LAMA2 - SV2A	LAMININ	ECM-Receptor	KEGG: hsa04512
Endothelial	L2/3	LAMA2	SV2A	0.0222616	0	LAMA2_SV2A	LAMA2 - SV2A	LAMININ	ECM-Receptor	KEGG: hsa04512
L2/3	L2/3	LAMA2	SV2A	0.0111472	0	LAMA2_SV2A	LAMA2 - SV2A	LAMININ	ECM-Receptor	KEGG: hsa04512
L4	L2/3	LAMA2	SV2A	0.0010267	0	LAMA2_SV2A	LAMA2 - SV2A	LAMININ	ECM-Receptor	KEGG: hsa04512
L5/6-CC	L2/3	LAMA2	SV2A	0.00206909	0	LAMA2_SV2A	LAMA2 - SV2A	LAMININ	ECM-Receptor	KEGG: hsa04512
Oligodendrocytes	L2/3	LAMA2	SV2A	0.0019148	0	LAMA2_SV2A	LAMA2 - SV2A	LAMININ	ECM-Receptor	KEGG: hsa04512
Endothelial	L4	LAMA2	SV2A	0.0263227	0	LAMA2_SV2A	LAMA2 - SV2A	LAMININ	ECM-Receptor	KEGG: hsa04512
L2/3	L4	LAMA2	SV2A	0.0132081	0	LAMA2_SV2A	LAMA2 - SV2A	LAMININ	ECM-Receptor	KEGG: hsa04512
L4	L4	LAMA2	SV2A	0.00121883	0	LAMA2_SV2A	LAMA2 - SV2A	LAMININ	ECM-Receptor	KEGG: hsa04512
L5/6-CC	L4	LAMA2	SV2A	0.0024558	0	LAMA2_SV2A	LAMA2 - SV2A	LAMININ	ECM-Receptor	KEGG: hsa04512
Oligodendrocytes	L4	LAMA2	SV2A	0.00227274	0	LAMA2_SV2A	LAMA2 - SV2A	LAMININ	ECM-Receptor	KEGG: hsa04512
Endothelial	L5/6	LAMA2	SV2A	0.028003	0	LAMA2_SV2A	LAMA2 - SV2A	LAMININ	ECM-Receptor	KEGG: hsa04512
L2/3	L5/6	LAMA2	SV2A	0.0140634	0	LAMA2_SV2A	LAMA2 - SV2A	LAMININ	ECM-Receptor	KEGG: hsa04512
L4	L5/6	LAMA2	SV2A	0.00129878	0	LAMA2_SV2A	LAMA2 - SV2A	LAMININ	ECM-Receptor	KEGG: hsa04512
L5/6-CC	L5/6	LAMA2	SV2A	0.00261666	0	LAMA2_SV2A	LAMA2 - SV2A	LAMININ	ECM-Receptor	KEGG: hsa04512
Oligodendrocytes	L5/6	LAMA2	SV2A	0.00242163	0	LAMA2_SV2A	LAMA2 - SV2A	LAMININ	ECM-Receptor	KEGG: hsa04512
Endothelial	L5/6-CC	LAMA2	SV2A	0.0278556	0	LAMA2_SV2A	LAMA2 - SV2A	LAMININ	ECM-Receptor	KEGG: hsa04512
L2/3	L5/6-CC	LAMA2	SV2A	0.0139883	0	LAMA2_SV2A	LAMA2 - SV2A	LAMININ	ECM-Receptor	KEGG: hsa04512
L4	L5/6-CC	LAMA2	SV2A	0.00129175	0	LAMA2_SV2A	LAMA2 - SV2A	LAMININ	ECM-Receptor	KEGG: hsa04512
L5/6-CC	L5/6-CC	LAMA2	SV2A	0.00260254	0	LAMA2_SV2A	LAMA2 - SV2A	LAMININ	ECM-Receptor	KEGG: hsa04512
Oligodendrocytes	L5/6-CC	LAMA2	SV2A	0.00240856	0	LAMA2_SV2A	LAMA2 - SV2A	LAMININ	ECM-Receptor	KEGG: hsa04512
Endothelial	Neu-NRGN-I	LAMA2	SV2A	0.0503583	0	LAMA2_SV2A	LAMA2 - SV2A	LAMININ	ECM-Receptor	KEGG: hsa04512
L2/3	Neu-NRGN-I	LAMA2	SV2A	0.0255833	0	LAMA2_SV2A	LAMA2 - SV2A	LAMININ	ECM-Receptor	KEGG: hsa04512
L4	Neu-NRGN-I	LAMA2	SV2A	0.00238799	0	LAMA2_SV2A	LAMA2 - SV2A	LAMININ	ECM-Receptor	KEGG: hsa04512
L5/6-CC	Neu-NRGN-I	LAMA2	SV2A	0.0048058	0	LAMA2_SV2A	LAMA2 - SV2A	LAMININ	ECM-Receptor	KEGG: hsa04512
Oligodendrocytes	Neu-NRGN-I	LAMA2	SV2A	0.00444833	0	LAMA2_SV2A	LAMA2 - SV2A	LAMININ	ECM-Receptor	KEGG: hsa04512
Endothelial	Neu-NRGN-II	LAMA2	SV2A	0.028314	0	LAMA2_SV2A	LAMA2 - SV2A	LAMININ	ECM-Receptor	KEGG: hsa04512
L2/3	Neu-NRGN-II	LAMA2	SV2A	0.0142218	0	LAMA2_SV2A	LAMA2 - SV2A	LAMININ	ECM-Receptor	KEGG: hsa04512
L4	Neu-NRGN-II	LAMA2	SV2A	0.0013136	0	LAMA2_SV2A	LAMA2 - SV2A	LAMININ	ECM-Receptor	KEGG: hsa04512
L5/6-CC	Neu-NRGN-II	LAMA2	SV2A	0.00264649	0	LAMA2_SV2A	LAMA2 - SV2A	LAMININ	ECM-Receptor	KEGG: hsa04512
Oligodendrocytes	Neu-NRGN-II	LAMA2	SV2A	0.00244925	0	LAMA2_SV2A	LAMA2 - SV2A	LAMININ	ECM-Receptor	KEGG: hsa04512
Endothelial	IN-PV	LAMA3	SV2A	0.0137394	0	LAMA3_SV2A	LAMA3 - SV2A	LAMININ	ECM-Receptor	KEGG: hsa04512
IN-VIP	IN-PV	LAMA3	SV2A	0.00937729	0	LAMA3_SV2A	LAMA3 - SV2A	LAMININ	ECM-Receptor	KEGG: hsa04512
L2/3	IN-PV	LAMA3	SV2A	0.000285568	0	LAMA3_SV2A	LAMA3 - SV2A	LAMININ	ECM-Receptor	KEGG: hsa04512
Endothelial	IN-SST	LAMA3	SV2A	0.00959381	0	LAMA3_SV2A	LAMA3 - SV2A	LAMININ	ECM-Receptor	KEGG: hsa04512
IN-VIP	IN-SST	LAMA3	SV2A	0.00653916	0	LAMA3_SV2A	LAMA3 - SV2A	LAMININ	ECM-Receptor	KEGG: hsa04512
L2/3	IN-SST	LAMA3	SV2A	0.000198586	0	LAMA3_SV2A	LAMA3 - SV2A	LAMININ	ECM-Receptor	KEGG: hsa04512
Endothelial	IN-SV2C	LAMA3	SV2A	0.0130863	0	LAMA3_SV2A	LAMA3 - SV2A	LAMININ	ECM-Receptor	KEGG: hsa04512
IN-VIP	IN-SV2C	LAMA3	SV2A	0.00892969	0	LAMA3_SV2A	LAMA3 - SV2A	LAMININ	ECM-Receptor	KEGG: hsa04512
L2/3	IN-SV2C	LAMA3	SV2A	0.000271818	0	LAMA3_SV2A	LAMA3 - SV2A	LAMININ	ECM-Receptor	KEGG: hsa04512
Endothelial	IN-VIP	LAMA3	SV2A	0.0107543	0	LAMA3_SV2A	LAMA3 - SV2A	LAMININ	ECM-Receptor	KEGG: hsa04512
IN-VIP	IN-VIP	LAMA3	SV2A	0.0073329	0	LAMA3_SV2A	LAMA3 - SV2A	LAMININ	ECM-Receptor	KEGG: hsa04512
L2/3	IN-VIP	LAMA3	SV2A	0.000222864	0	LAMA3_SV2A	LAMA3 - SV2A	LAMININ	ECM-Receptor	KEGG: hsa04512
Endothelial	L2/3	LAMA3	SV2A	0.00726686	0	LAMA3_SV2A	LAMA3 - SV2A	LAMININ	ECM-Receptor	KEGG: hsa04512
IN-VIP	L2/3	LAMA3	SV2A	0.0049494	0	LAMA3_SV2A	LAMA3 - SV2A	LAMININ	ECM-Receptor	KEGG: hsa04512
L2/3	L2/3	LAMA3	SV2A	0.000150074	0	LAMA3_SV2A	LAMA3 - SV2A	LAMININ	ECM-Receptor	KEGG: hsa04512
Endothelial	L4	LAMA3	SV2A	0.00861664	0	LAMA3_SV2A	LAMA3 - SV2A	LAMININ	ECM-Receptor	KEGG: hsa04512
IN-VIP	L4	LAMA3	SV2A	0.00587128	0	LAMA3_SV2A	LAMA3 - SV2A	LAMININ	ECM-Receptor	KEGG: hsa04512
L2/3	L4	LAMA3	SV2A	0.000178187	0	LAMA3_SV2A	LAMA3 - SV2A	LAMININ	ECM-Receptor	KEGG: hsa04512
Endothelial	L5/6	LAMA3	SV2A	0.00917734	0	LAMA3_SV2A	LAMA3 - SV2A	LAMININ	ECM-Receptor	KEGG: hsa04512
IN-VIP	L5/6	LAMA3	SV2A	0.00625446	0	LAMA3_SV2A	LAMA3 - SV2A	LAMININ	ECM-Receptor	KEGG: hsa04512
L2/3	L5/6	LAMA3	SV2A	0.000189887	0	LAMA3_SV2A	LAMA3 - SV2A	LAMININ	ECM-Receptor	KEGG: hsa04512
Endothelial	L5/6-CC	LAMA3	SV2A	0.00912811	0	LAMA3_SV2A	LAMA3 - SV2A	LAMININ	ECM-Receptor	KEGG: hsa04512
IN-VIP	L5/6-CC	LAMA3	SV2A	0.00622081	0	LAMA3_SV2A	LAMA3 - SV2A	LAMININ	ECM-Receptor	KEGG: hsa04512
L2/3	L5/6-CC	LAMA3	SV2A	0.000188859	0	LAMA3_SV2A	LAMA3 - SV2A	LAMININ	ECM-Receptor	KEGG: hsa04512
Endothelial	Neu-NRGN-I	LAMA3	SV2A	0.016763	0	LAMA3_SV2A	LAMA3 - SV2A	LAMININ	ECM-Receptor	KEGG: hsa04512
IN-VIP	Neu-NRGN-I	LAMA3	SV2A	0.0114521	0	LAMA3_SV2A	LAMA3 - SV2A	LAMININ	ECM-Receptor	KEGG: hsa04512
L2/3	Neu-NRGN-I	LAMA3	SV2A	0.000349461	0	LAMA3_SV2A	LAMA3 - SV2A	LAMININ	ECM-Receptor	KEGG: hsa04512
Endothelial	Neu-NRGN-II	LAMA3	SV2A	0.00928126	0	LAMA3_SV2A	LAMA3 - SV2A	LAMININ	ECM-Receptor	KEGG: hsa04512
IN-VIP	Neu-NRGN-II	LAMA3	SV2A	0.00632549	0	LAMA3_SV2A	LAMA3 - SV2A	LAMININ	ECM-Receptor	KEGG: hsa04512
L2/3	Neu-NRGN-II	LAMA3	SV2A	0.000192057	0	LAMA3_SV2A	LAMA3 - SV2A	LAMININ	ECM-Receptor	KEGG: hsa04512
Endothelial	IN-PV	LAMA4	SV2A	0.0199762	0	LAMA4_SV2A	LAMA4 - SV2A	LAMININ	ECM-Receptor	KEGG: hsa04512
L2/3	IN-PV	LAMA4	SV2A	0.000192765	0	LAMA4_SV2A	LAMA4 - SV2A	LAMININ	ECM-Receptor	KEGG: hsa04512
L5/6-CC	IN-PV	LAMA4	SV2A	0.00381351	0	LAMA4_SV2A	LAMA4 - SV2A	LAMININ	ECM-Receptor	KEGG: hsa04512
OPC	IN-PV	LAMA4	SV2A	0.0106198	0	LAMA4_SV2A	LAMA4 - SV2A	LAMININ	ECM-Receptor	KEGG: hsa04512
Endothelial	IN-SST	LAMA4	SV2A	0.0139754	0	LAMA4_SV2A	LAMA4 - SV2A	LAMININ	ECM-Receptor	KEGG: hsa04512
L2/3	IN-SST	LAMA4	SV2A	0.000134046	0	LAMA4_SV2A	LAMA4 - SV2A	LAMININ	ECM-Receptor	KEGG: hsa04512
L5/6-CC	IN-SST	LAMA4	SV2A	0.0026548	0	LAMA4_SV2A	LAMA4 - SV2A	LAMININ	ECM-Receptor	KEGG: hsa04512
OPC	IN-SST	LAMA4	SV2A	0.00740845	0	LAMA4_SV2A	LAMA4 - SV2A	LAMININ	ECM-Receptor	KEGG: hsa04512
Endothelial	IN-SV2C	LAMA4	SV2A	0.0190324	0	LAMA4_SV2A	LAMA4 - SV2A	LAMININ	ECM-Receptor	KEGG: hsa04512
L2/3	IN-SV2C	LAMA4	SV2A	0.000183482	0	LAMA4_SV2A	LAMA4 - SV2A	LAMININ	ECM-Receptor	KEGG: hsa04512
L5/6-CC	IN-SV2C	LAMA4	SV2A	0.00363051	0	LAMA4_SV2A	LAMA4 - SV2A	LAMININ	ECM-Receptor	KEGG: hsa04512
OPC	IN-SV2C	LAMA4	SV2A	0.0101135	0	LAMA4_SV2A	LAMA4 - SV2A	LAMININ	ECM-Receptor	KEGG: hsa04512
Endothelial	IN-VIP	LAMA4	SV2A	0.0156576	0	LAMA4_SV2A	LAMA4 - SV2A	LAMININ	ECM-Receptor	KEGG: hsa04512
L2/3	IN-VIP	LAMA4	SV2A	0.000150435	0	LAMA4_SV2A	LAMA4 - SV2A	LAMININ	ECM-Receptor	KEGG: hsa04512
L5/6-CC	IN-VIP	LAMA4	SV2A	0.00297846	0	LAMA4_SV2A	LAMA4 - SV2A	LAMININ	ECM-Receptor	KEGG: hsa04512
OPC	IN-VIP	LAMA4	SV2A	0.00830682	0	LAMA4_SV2A	LAMA4 - SV2A	LAMININ	ECM-Receptor	KEGG: hsa04512
Endothelial	L2/3	LAMA4	SV2A	0.0105971	0	LAMA4_SV2A	LAMA4 - SV2A	LAMININ	ECM-Receptor	KEGG: hsa04512
L2/3	L2/3	LAMA4	SV2A	0.000101299	0	LAMA4_SV2A	LAMA4 - SV2A	LAMININ	ECM-Receptor	KEGG: hsa04512
L5/6-CC	L2/3	LAMA4	SV2A	0.00200748	0	LAMA4_SV2A	LAMA4 - SV2A	LAMININ	ECM-Receptor	KEGG: hsa04512
OPC	L2/3	LAMA4	SV2A	0.00560855	0	LAMA4_SV2A	LAMA4 - SV2A	LAMININ	ECM-Receptor	KEGG: hsa04512
Endothelial	L4	LAMA4	SV2A	0.0125576	0	LAMA4_SV2A	LAMA4 - SV2A	LAMININ	ECM-Receptor	KEGG: hsa04512
L2/3	L4	LAMA4	SV2A	0.000120276	0	LAMA4_SV2A	LAMA4 - SV2A	LAMININ	ECM-Receptor	KEGG: hsa04512
L5/6-CC	L4	LAMA4	SV2A	0.0023827	0	LAMA4_SV2A	LAMA4 - SV2A	LAMININ	ECM-Receptor	KEGG: hsa04512
OPC	L4	LAMA4	SV2A	0.00665237	0	LAMA4_SV2A	LAMA4 - SV2A	LAMININ	ECM-Receptor	KEGG: hsa04512
Endothelial	L5/6	LAMA4	SV2A	0.0133713	0	LAMA4_SV2A	LAMA4 - SV2A	LAMININ	ECM-Receptor	KEGG: hsa04512
L2/3	L5/6	LAMA4	SV2A	0.000128174	0	LAMA4_SV2A	LAMA4 - SV2A	LAMININ	ECM-Receptor	KEGG: hsa04512
L5/6-CC	L5/6	LAMA4	SV2A	0.00253878	0	LAMA4_SV2A	LAMA4 - SV2A	LAMININ	ECM-Receptor	KEGG: hsa04512
OPC	L5/6	LAMA4	SV2A	0.00708616	0	LAMA4_SV2A	LAMA4 - SV2A	LAMININ	ECM-Receptor	KEGG: hsa04512
Endothelial	L5/6-CC	LAMA4	SV2A	0.0132999	0	LAMA4_SV2A	LAMA4 - SV2A	LAMININ	ECM-Receptor	KEGG: hsa04512
L2/3	L5/6-CC	LAMA4	SV2A	0.00012748	0	LAMA4_SV2A	LAMA4 - SV2A	LAMININ	ECM-Receptor	KEGG: hsa04512
L5/6-CC	L5/6-CC	LAMA4	SV2A	0.00252507	0	LAMA4_SV2A	LAMA4 - SV2A	LAMININ	ECM-Receptor	KEGG: hsa04512
OPC	L5/6-CC	LAMA4	SV2A	0.00704807	0	LAMA4_SV2A	LAMA4 - SV2A	LAMININ	ECM-Receptor	KEGG: hsa04512
Endothelial	Neu-NRGN-I	LAMA4	SV2A	0.0243384	0	LAMA4_SV2A	LAMA4 - SV2A	LAMININ	ECM-Receptor	KEGG: hsa04512
L2/3	Neu-NRGN-I	LAMA4	SV2A	0.000235899	0	LAMA4_SV2A	LAMA4 - SV2A	LAMININ	ECM-Receptor	KEGG: hsa04512
L5/6-CC	Neu-NRGN-I	LAMA4	SV2A	0.00466307	0	LAMA4_SV2A	LAMA4 - SV2A	LAMININ	ECM-Receptor	KEGG: hsa04512
OPC	Neu-NRGN-I	LAMA4	SV2A	0.0129659	0	LAMA4_SV2A	LAMA4 - SV2A	LAMININ	ECM-Receptor	KEGG: hsa04512
Endothelial	Neu-NRGN-II	LAMA4	SV2A	0.0135221	0	LAMA4_SV2A	LAMA4 - SV2A	LAMININ	ECM-Receptor	KEGG: hsa04512
L2/3	Neu-NRGN-II	LAMA4	SV2A	0.000129639	0	LAMA4_SV2A	LAMA4 - SV2A	LAMININ	ECM-Receptor	KEGG: hsa04512
L5/6-CC	Neu-NRGN-II	LAMA4	SV2A	0.00256773	0	LAMA4_SV2A	LAMA4 - SV2A	LAMININ	ECM-Receptor	KEGG: hsa04512
OPC	Neu-NRGN-II	LAMA4	SV2A	0.00716657	0	LAMA4_SV2A	LAMA4 - SV2A	LAMININ	ECM-Receptor	KEGG: hsa04512
IN-PV	IN-PV	LAMB1	SV2A	0.00270111	0	LAMB1_SV2A	LAMB1 - SV2A	LAMININ	ECM-Receptor	KEGG: hsa04512
L2/3	IN-PV	LAMB1	SV2A	0.0236921	0	LAMB1_SV2A	LAMB1 - SV2A	LAMININ	ECM-Receptor	KEGG: hsa04512
L4	IN-PV	LAMB1	SV2A	0.00206581	0	LAMB1_SV2A	LAMB1 - SV2A	LAMININ	ECM-Receptor	KEGG: hsa04512
L5/6-CC	IN-PV	LAMB1	SV2A	0.0146302	0	LAMB1_SV2A	LAMB1 - SV2A	LAMININ	ECM-Receptor	KEGG: hsa04512
IN-PV	IN-SST	LAMB1	SV2A	0.00187976	0	LAMB1_SV2A	LAMB1 - SV2A	LAMININ	ECM-Receptor	KEGG: hsa04512
L2/3	IN-SST	LAMB1	SV2A	0.016594	0	LAMB1_SV2A	LAMB1 - SV2A	LAMININ	ECM-Receptor	KEGG: hsa04512
L4	IN-SST	LAMB1	SV2A	0.00143736	0	LAMB1_SV2A	LAMB1 - SV2A	LAMININ	ECM-Receptor	KEGG: hsa04512
L5/6-CC	IN-SST	LAMB1	SV2A	0.0102186	0	LAMB1_SV2A	LAMB1 - SV2A	LAMININ	ECM-Receptor	KEGG: hsa04512
IN-PV	IN-SV2C	LAMB1	SV2A	0.00257135	0	LAMB1_SV2A	LAMB1 - SV2A	LAMININ	ECM-Receptor	KEGG: hsa04512
L2/3	IN-SV2C	LAMB1	SV2A	0.0225768	0	LAMB1_SV2A	LAMB1 - SV2A	LAMININ	ECM-Receptor	KEGG: hsa04512
L4	IN-SV2C	LAMB1	SV2A	0.00196651	0	LAMB1_SV2A	LAMB1 - SV2A	LAMININ	ECM-Receptor	KEGG: hsa04512
L5/6-CC	IN-SV2C	LAMB1	SV2A	0.0139354	0	LAMB1_SV2A	LAMB1 - SV2A	LAMININ	ECM-Receptor	KEGG: hsa04512
IN-PV	IN-VIP	LAMB1	SV2A	0.00210913	0	LAMB1_SV2A	LAMB1 - SV2A	LAMININ	ECM-Receptor	KEGG: hsa04512
L2/3	IN-VIP	LAMB1	SV2A	0.0185854	0	LAMB1_SV2A	LAMB1 - SV2A	LAMININ	ECM-Receptor	KEGG: hsa04512
L4	IN-VIP	LAMB1	SV2A	0.00161284	0	LAMB1_SV2A	LAMB1 - SV2A	LAMININ	ECM-Receptor	KEGG: hsa04512
L5/6-CC	IN-VIP	LAMB1	SV2A	0.0114539	0	LAMB1_SV2A	LAMB1 - SV2A	LAMININ	ECM-Receptor	KEGG: hsa04512
IN-PV	L2/3	LAMB1	SV2A	0.00142114	0	LAMB1_SV2A	LAMB1 - SV2A	LAMININ	ECM-Receptor	KEGG: hsa04512
L2/3	L2/3	LAMB1	SV2A	0.0125908	0	LAMB1_SV2A	LAMB1 - SV2A	LAMININ	ECM-Receptor	KEGG: hsa04512
L4	L2/3	LAMB1	SV2A	0.00108656	0	LAMB1_SV2A	LAMB1 - SV2A	LAMININ	ECM-Receptor	KEGG: hsa04512
L5/6-CC	L2/3	LAMB1	SV2A	0.00774133	0	LAMB1_SV2A	LAMB1 - SV2A	LAMININ	ECM-Receptor	KEGG: hsa04512
IN-PV	L4	LAMB1	SV2A	0.00168696	0	LAMB1_SV2A	LAMB1 - SV2A	LAMININ	ECM-Receptor	KEGG: hsa04512
L2/3	L4	LAMB1	SV2A	0.0149146	0	LAMB1_SV2A	LAMB1 - SV2A	LAMININ	ECM-Receptor	KEGG: hsa04512
L4	L4	LAMB1	SV2A	0.00128988	0	LAMB1_SV2A	LAMB1 - SV2A	LAMININ	ECM-Receptor	KEGG: hsa04512
L5/6-CC	L4	LAMB1	SV2A	0.00917842	0	LAMB1_SV2A	LAMB1 - SV2A	LAMININ	ECM-Receptor	KEGG: hsa04512
IN-PV	L5/6	LAMB1	SV2A	0.00179755	0	LAMB1_SV2A	LAMB1 - SV2A	LAMININ	ECM-Receptor	KEGG: hsa04512
L2/3	L5/6	LAMB1	SV2A	0.0158785	0	LAMB1_SV2A	LAMB1 - SV2A	LAMININ	ECM-Receptor	KEGG: hsa04512
L4	L5/6	LAMB1	SV2A	0.00137447	0	LAMB1_SV2A	LAMB1 - SV2A	LAMININ	ECM-Receptor	KEGG: hsa04512
L5/6-CC	L5/6	LAMB1	SV2A	0.00977531	0	LAMB1_SV2A	LAMB1 - SV2A	LAMININ	ECM-Receptor	KEGG: hsa04512
IN-PV	L5/6-CC	LAMB1	SV2A	0.00178784	0	LAMB1_SV2A	LAMB1 - SV2A	LAMININ	ECM-Receptor	KEGG: hsa04512
L2/3	L5/6-CC	LAMB1	SV2A	0.015794	0	LAMB1_SV2A	LAMB1 - SV2A	LAMININ	ECM-Receptor	KEGG: hsa04512
L4	L5/6-CC	LAMB1	SV2A	0.00136704	0	LAMB1_SV2A	LAMB1 - SV2A	LAMININ	ECM-Receptor	KEGG: hsa04512
L5/6-CC	L5/6-CC	LAMB1	SV2A	0.00972291	0	LAMB1_SV2A	LAMB1 - SV2A	LAMININ	ECM-Receptor	KEGG: hsa04512
IN-PV	Neu-NRGN-I	LAMB1	SV2A	0.00330367	0	LAMB1_SV2A	LAMB1 - SV2A	LAMININ	ECM-Receptor	KEGG: hsa04512
L2/3	Neu-NRGN-I	LAMB1	SV2A	0.0288419	0	LAMB1_SV2A	LAMB1 - SV2A	LAMININ	ECM-Receptor	KEGG: hsa04512
L4	Neu-NRGN-I	LAMB1	SV2A	0.00252701	0	LAMB1_SV2A	LAMB1 - SV2A	LAMININ	ECM-Receptor	KEGG: hsa04512
L5/6-CC	Neu-NRGN-I	LAMB1	SV2A	0.0178463	0	LAMB1_SV2A	LAMB1 - SV2A	LAMININ	ECM-Receptor	KEGG: hsa04512
IN-PV	Neu-NRGN-II	LAMB1	SV2A	0.00181806	0	LAMB1_SV2A	LAMB1 - SV2A	LAMININ	ECM-Receptor	KEGG: hsa04512
L2/3	Neu-NRGN-II	LAMB1	SV2A	0.0160571	0	LAMB1_SV2A	LAMB1 - SV2A	LAMININ	ECM-Receptor	KEGG: hsa04512
L4	Neu-NRGN-II	LAMB1	SV2A	0.00139016	0	LAMB1_SV2A	LAMB1 - SV2A	LAMININ	ECM-Receptor	KEGG: hsa04512
L5/6-CC	Neu-NRGN-II	LAMB1	SV2A	0.00988594	0	LAMB1_SV2A	LAMB1 - SV2A	LAMININ	ECM-Receptor	KEGG: hsa04512
Endothelial	IN-PV	LAMC1	SV2A	0.000537405	0	LAMC1_SV2A	LAMC1 - SV2A	LAMININ	ECM-Receptor	KEGG: hsa04512
IN-PV	IN-PV	LAMC1	SV2A	0.00445585	0	LAMC1_SV2A	LAMC1 - SV2A	LAMININ	ECM-Receptor	KEGG: hsa04512
IN-SV2C	IN-PV	LAMC1	SV2A	0.00283476	0	LAMC1_SV2A	LAMC1 - SV2A	LAMININ	ECM-Receptor	KEGG: hsa04512
IN-VIP	IN-PV	LAMC1	SV2A	0.00117765	0	LAMC1_SV2A	LAMC1 - SV2A	LAMININ	ECM-Receptor	KEGG: hsa04512
L2/3	IN-PV	LAMC1	SV2A	0.00737535	0	LAMC1_SV2A	LAMC1 - SV2A	LAMININ	ECM-Receptor	KEGG: hsa04512
L4	IN-PV	LAMC1	SV2A	0.00521216	0	LAMC1_SV2A	LAMC1 - SV2A	LAMININ	ECM-Receptor	KEGG: hsa04512
L5/6	IN-PV	LAMC1	SV2A	0.00716596	0	LAMC1_SV2A	LAMC1 - SV2A	LAMININ	ECM-Receptor	KEGG: hsa04512
L5/6-CC	IN-PV	LAMC1	SV2A	0.0100334	0	LAMC1_SV2A	LAMC1 - SV2A	LAMININ	ECM-Receptor	KEGG: hsa04512
Endothelial	IN-SST	LAMC1	SV2A	0.000373745	0	LAMC1_SV2A	LAMC1 - SV2A	LAMININ	ECM-Receptor	KEGG: hsa04512
IN-PV	IN-SST	LAMC1	SV2A	0.00310258	0	LAMC1_SV2A	LAMC1 - SV2A	LAMININ	ECM-Receptor	KEGG: hsa04512
IN-SV2C	IN-SST	LAMC1	SV2A	0.00197285	0	LAMC1_SV2A	LAMC1 - SV2A	LAMININ	ECM-Receptor	KEGG: hsa04512
IN-VIP	IN-SST	LAMC1	SV2A	0.000819173	0	LAMC1_SV2A	LAMC1 - SV2A	LAMININ	ECM-Receptor	KEGG: hsa04512
L2/3	IN-SST	LAMC1	SV2A	0.00513998	0	LAMC1_SV2A	LAMC1 - SV2A	LAMININ	ECM-Receptor	KEGG: hsa04512
L4	IN-SST	LAMC1	SV2A	0.00363003	0	LAMC1_SV2A	LAMC1 - SV2A	LAMININ	ECM-Receptor	KEGG: hsa04512
L5/6	IN-SST	LAMC1	SV2A	0.00499374	0	LAMC1_SV2A	LAMC1 - SV2A	LAMININ	ECM-Receptor	KEGG: hsa04512
L5/6-CC	IN-SST	LAMC1	SV2A	0.00699808	0	LAMC1_SV2A	LAMC1 - SV2A	LAMININ	ECM-Receptor	KEGG: hsa04512
Endothelial	IN-SV2C	LAMC1	SV2A	0.000511535	0	LAMC1_SV2A	LAMC1 - SV2A	LAMININ	ECM-Receptor	KEGG: hsa04512
IN-PV	IN-SV2C	LAMC1	SV2A	0.00424215	0	LAMC1_SV2A	LAMC1 - SV2A	LAMININ	ECM-Receptor	KEGG: hsa04512
IN-SV2C	IN-SV2C	LAMC1	SV2A	0.0026986	0	LAMC1_SV2A	LAMC1 - SV2A	LAMININ	ECM-Receptor	KEGG: hsa04512
IN-VIP	IN-SV2C	LAMC1	SV2A	0.001121	0	LAMC1_SV2A	LAMC1 - SV2A	LAMININ	ECM-Receptor	KEGG: hsa04512
L2/3	IN-SV2C	LAMC1	SV2A	0.00702263	0	LAMC1_SV2A	LAMC1 - SV2A	LAMININ	ECM-Receptor	KEGG: hsa04512
L4	IN-SV2C	LAMC1	SV2A	0.00496237	0	LAMC1_SV2A	LAMC1 - SV2A	LAMININ	ECM-Receptor	KEGG: hsa04512
L5/6	IN-SV2C	LAMC1	SV2A	0.00682319	0	LAMC1_SV2A	LAMC1 - SV2A	LAMININ	ECM-Receptor	KEGG: hsa04512
L5/6-CC	IN-SV2C	LAMC1	SV2A	0.00955475	0	LAMC1_SV2A	LAMC1 - SV2A	LAMININ	ECM-Receptor	KEGG: hsa04512
Endothelial	IN-VIP	LAMC1	SV2A	0.000419427	0	LAMC1_SV2A	LAMC1 - SV2A	LAMININ	ECM-Receptor	KEGG: hsa04512
IN-PV	IN-VIP	LAMC1	SV2A	0.00348064	0	LAMC1_SV2A	LAMC1 - SV2A	LAMININ	ECM-Receptor	KEGG: hsa04512
IN-SV2C	IN-VIP	LAMC1	SV2A	0.00221355	0	LAMC1_SV2A	LAMC1 - SV2A	LAMININ	ECM-Receptor	KEGG: hsa04512
IN-VIP	IN-VIP	LAMC1	SV2A	0.000919248	0	LAMC1_SV2A	LAMC1 - SV2A	LAMININ	ECM-Receptor	KEGG: hsa04512
L2/3	IN-VIP	LAMC1	SV2A	0.00576487	0	LAMC1_SV2A	LAMC1 - SV2A	LAMININ	ECM-Receptor	KEGG: hsa04512
L4	IN-VIP	LAMC1	SV2A	0.0040721	0	LAMC1_SV2A	LAMC1 - SV2A	LAMININ	ECM-Receptor	KEGG: hsa04512
L5/6	IN-VIP	LAMC1	SV2A	0.00560095	0	LAMC1_SV2A	LAMC1 - SV2A	LAMININ	ECM-Receptor	KEGG: hsa04512
L5/6-CC	IN-VIP	LAMC1	SV2A	0.00784708	0	LAMC1_SV2A	LAMC1 - SV2A	LAMININ	ECM-Receptor	KEGG: hsa04512
Endothelial	L2/3	LAMC1	SV2A	0.000282456	0	LAMC1_SV2A	LAMC1 - SV2A	LAMININ	ECM-Receptor	KEGG: hsa04512
IN-PV	L2/3	LAMC1	SV2A	0.00234632	0	LAMC1_SV2A	LAMC1 - SV2A	LAMININ	ECM-Receptor	KEGG: hsa04512
IN-SV2C	L2/3	LAMC1	SV2A	0.00149156	0	LAMC1_SV2A	LAMC1 - SV2A	LAMININ	ECM-Receptor	KEGG: hsa04512
IN-VIP	L2/3	LAMC1	SV2A	0.000619154	0	LAMC1_SV2A	LAMC1 - SV2A	LAMININ	ECM-Receptor	KEGG: hsa04512
L2/3	L2/3	LAMC1	SV2A	0.00388905	0	LAMC1_SV2A	LAMC1 - SV2A	LAMININ	ECM-Receptor	KEGG: hsa04512
L4	L2/3	LAMC1	SV2A	0.00274557	0	LAMC1_SV2A	LAMC1 - SV2A	LAMININ	ECM-Receptor	KEGG: hsa04512
L5/6	L2/3	LAMC1	SV2A	0.00377827	0	LAMC1_SV2A	LAMC1 - SV2A	LAMININ	ECM-Receptor	KEGG: hsa04512
L5/6-CC	L2/3	LAMC1	SV2A	0.00529735	0	LAMC1_SV2A	LAMC1 - SV2A	LAMININ	ECM-Receptor	KEGG: hsa04512
Endothelial	L4	LAMC1	SV2A	0.000335359	0	LAMC1_SV2A	LAMC1 - SV2A	LAMININ	ECM-Receptor	KEGG: hsa04512
IN-PV	L4	LAMC1	SV2A	0.00278471	0	LAMC1_SV2A	LAMC1 - SV2A	LAMININ	ECM-Receptor	KEGG: hsa04512
IN-SV2C	L4	LAMC1	SV2A	0.00177052	0	LAMC1_SV2A	LAMC1 - SV2A	LAMININ	ECM-Receptor	KEGG: hsa04512
IN-VIP	L4	LAMC1	SV2A	0.000735073	0	LAMC1_SV2A	LAMC1 - SV2A	LAMININ	ECM-Receptor	KEGG: hsa04512
L2/3	L4	LAMC1	SV2A	0.00461434	0	LAMC1_SV2A	LAMC1 - SV2A	LAMININ	ECM-Receptor	KEGG: hsa04512
L4	L4	LAMC1	SV2A	0.0032583	0	LAMC1_SV2A	LAMC1 - SV2A	LAMININ	ECM-Receptor	KEGG: hsa04512
L5/6	L4	LAMC1	SV2A	0.00448299	0	LAMC1_SV2A	LAMC1 - SV2A	LAMININ	ECM-Receptor	KEGG: hsa04512
L5/6-CC	L4	LAMC1	SV2A	0.00628362	0	LAMC1_SV2A	LAMC1 - SV2A	LAMININ	ECM-Receptor	KEGG: hsa04512
Endothelial	L5/6	LAMC1	SV2A	0.000357376	0	LAMC1_SV2A	LAMC1 - SV2A	LAMININ	ECM-Receptor	KEGG: hsa04512
IN-PV	L5/6	LAMC1	SV2A	0.00296705	0	LAMC1_SV2A	LAMC1 - SV2A	LAMININ	ECM-Receptor	KEGG: hsa04512
IN-SV2C	L5/6	LAMC1	SV2A	0.00188658	0	LAMC1_SV2A	LAMC1 - SV2A	LAMININ	ECM-Receptor	KEGG: hsa04512
IN-VIP	L5/6	LAMC1	SV2A	0.000783311	0	LAMC1_SV2A	LAMC1 - SV2A	LAMININ	ECM-Receptor	KEGG: hsa04512
L2/3	L5/6	LAMC1	SV2A	0.00491589	0	LAMC1_SV2A	LAMC1 - SV2A	LAMININ	ECM-Receptor	KEGG: hsa04512
L4	L5/6	LAMC1	SV2A	0.00347154	0	LAMC1_SV2A	LAMC1 - SV2A	LAMININ	ECM-Receptor	KEGG: hsa04512
L5/6	L5/6	LAMC1	SV2A	0.004776	0	LAMC1_SV2A	LAMC1 - SV2A	LAMININ	ECM-Receptor	KEGG: hsa04512
L5/6-CC	L5/6	LAMC1	SV2A	0.00669352	0	LAMC1_SV2A	LAMC1 - SV2A	LAMININ	ECM-Receptor	KEGG: hsa04512
Endothelial	L5/6-CC	LAMC1	SV2A	0.000355442	0	LAMC1_SV2A	LAMC1 - SV2A	LAMININ	ECM-Receptor	KEGG: hsa04512
IN-PV	L5/6-CC	LAMC1	SV2A	0.00295103	0	LAMC1_SV2A	LAMC1 - SV2A	LAMININ	ECM-Receptor	KEGG: hsa04512
IN-SV2C	L5/6-CC	LAMC1	SV2A	0.00187638	0	LAMC1_SV2A	LAMC1 - SV2A	LAMININ	ECM-Receptor	KEGG: hsa04512
IN-VIP	L5/6-CC	LAMC1	SV2A	0.000779074	0	LAMC1_SV2A	LAMC1 - SV2A	LAMININ	ECM-Receptor	KEGG: hsa04512
L2/3	L5/6-CC	LAMC1	SV2A	0.00488941	0	LAMC1_SV2A	LAMC1 - SV2A	LAMININ	ECM-Receptor	KEGG: hsa04512
L4	L5/6-CC	LAMC1	SV2A	0.00345281	0	LAMC1_SV2A	LAMC1 - SV2A	LAMININ	ECM-Receptor	KEGG: hsa04512
L5/6	L5/6-CC	LAMC1	SV2A	0.00475027	0	LAMC1_SV2A	LAMC1 - SV2A	LAMININ	ECM-Receptor	KEGG: hsa04512
L5/6-CC	L5/6-CC	LAMC1	SV2A	0.00665753	0	LAMC1_SV2A	LAMC1 - SV2A	LAMININ	ECM-Receptor	KEGG: hsa04512
Endothelial	Neu-NRGN-I	LAMC1	SV2A	0.000657607	0	LAMC1_SV2A	LAMC1 - SV2A	LAMININ	ECM-Receptor	KEGG: hsa04512
IN-PV	Neu-NRGN-I	LAMC1	SV2A	0.00544771	0	LAMC1_SV2A	LAMC1 - SV2A	LAMININ	ECM-Receptor	KEGG: hsa04512
IN-SV2C	Neu-NRGN-I	LAMC1	SV2A	0.00346703	0	LAMC1_SV2A	LAMC1 - SV2A	LAMININ	ECM-Receptor	KEGG: hsa04512
IN-VIP	Neu-NRGN-I	LAMC1	SV2A	0.00144085	0	LAMC1_SV2A	LAMC1 - SV2A	LAMININ	ECM-Receptor	KEGG: hsa04512
L2/3	Neu-NRGN-I	LAMC1	SV2A	0.00901121	0	LAMC1_SV2A	LAMC1 - SV2A	LAMININ	ECM-Receptor	KEGG: hsa04512
L4	Neu-NRGN-I	LAMC1	SV2A	0.0063713	0	LAMC1_SV2A	LAMC1 - SV2A	LAMININ	ECM-Receptor	KEGG: hsa04512
L5/6	Neu-NRGN-I	LAMC1	SV2A	0.0087558	0	LAMC1_SV2A	LAMC1 - SV2A	LAMININ	ECM-Receptor	KEGG: hsa04512
L5/6-CC	Neu-NRGN-I	LAMC1	SV2A	0.0122515	0	LAMC1_SV2A	LAMC1 - SV2A	LAMININ	ECM-Receptor	KEGG: hsa04512
Endothelial	Neu-NRGN-II	LAMC1	SV2A	0.000361459	0	LAMC1_SV2A	LAMC1 - SV2A	LAMININ	ECM-Receptor	KEGG: hsa04512
IN-PV	Neu-NRGN-II	LAMC1	SV2A	0.00300086	0	LAMC1_SV2A	LAMC1 - SV2A	LAMININ	ECM-Receptor	KEGG: hsa04512
IN-SV2C	Neu-NRGN-II	LAMC1	SV2A	0.0019081	0	LAMC1_SV2A	LAMC1 - SV2A	LAMININ	ECM-Receptor	KEGG: hsa04512
IN-VIP	Neu-NRGN-II	LAMC1	SV2A	0.000792257	0	LAMC1_SV2A	LAMC1 - SV2A	LAMININ	ECM-Receptor	KEGG: hsa04512
L2/3	Neu-NRGN-II	LAMC1	SV2A	0.0049718	0	LAMC1_SV2A	LAMC1 - SV2A	LAMININ	ECM-Receptor	KEGG: hsa04512
L4	Neu-NRGN-II	LAMC1	SV2A	0.00351108	0	LAMC1_SV2A	LAMC1 - SV2A	LAMININ	ECM-Receptor	KEGG: hsa04512
L5/6	Neu-NRGN-II	LAMC1	SV2A	0.00483032	0	LAMC1_SV2A	LAMC1 - SV2A	LAMININ	ECM-Receptor	KEGG: hsa04512
L5/6-CC	Neu-NRGN-II	LAMC1	SV2A	0.00676951	0	LAMC1_SV2A	LAMC1 - SV2A	LAMININ	ECM-Receptor	KEGG: hsa04512
AST-PP	IN-PV	LAMA1	SV2B	0.000166529	0	LAMA1_SV2B	LAMA1 - SV2B	LAMININ	ECM-Receptor	KEGG: hsa04512
AST-PP	L2/3	LAMA1	SV2B	0.0146401	0	LAMA1_SV2B	LAMA1 - SV2B	LAMININ	ECM-Receptor	KEGG: hsa04512
AST-PP	L4	LAMA1	SV2B	0.0163735	0	LAMA1_SV2B	LAMA1 - SV2B	LAMININ	ECM-Receptor	KEGG: hsa04512
AST-PP	L5/6	LAMA1	SV2B	0.0174896	0	LAMA1_SV2B	LAMA1 - SV2B	LAMININ	ECM-Receptor	KEGG: hsa04512
AST-PP	L5/6-CC	LAMA1	SV2B	0.0173616	0	LAMA1_SV2B	LAMA1 - SV2B	LAMININ	ECM-Receptor	KEGG: hsa04512
AST-PP	Neu-mat	LAMA1	SV2B	0.00485374	0	LAMA1_SV2B	LAMA1 - SV2B	LAMININ	ECM-Receptor	KEGG: hsa04512
AST-PP	Neu-NRGN-I	LAMA1	SV2B	0.0149808	0	LAMA1_SV2B	LAMA1 - SV2B	LAMININ	ECM-Receptor	KEGG: hsa04512
AST-PP	Neu-NRGN-II	LAMA1	SV2B	0.0063504	0	LAMA1_SV2B	LAMA1 - SV2B	LAMININ	ECM-Receptor	KEGG: hsa04512
Endothelial	IN-PV	LAMA2	SV2B	0.000653941	0	LAMA2_SV2B	LAMA2 - SV2B	LAMININ	ECM-Receptor	KEGG: hsa04512
L2/3	IN-PV	LAMA2	SV2B	0.000323878	0	LAMA2_SV2B	LAMA2 - SV2B	LAMININ	ECM-Receptor	KEGG: hsa04512
Endothelial	L2/3	LAMA2	SV2B	0.0551532	0	LAMA2_SV2B	LAMA2 - SV2B	LAMININ	ECM-Receptor	KEGG: hsa04512
L2/3	L2/3	LAMA2	SV2B	0.028089	0	LAMA2_SV2B	LAMA2 - SV2B	LAMININ	ECM-Receptor	KEGG: hsa04512
L4	L2/3	LAMA2	SV2B	0.002628	0	LAMA2_SV2B	LAMA2 - SV2B	LAMININ	ECM-Receptor	KEGG: hsa04512
L5/6-CC	L2/3	LAMA2	SV2B	0.00528753	0	LAMA2_SV2B	LAMA2 - SV2B	LAMININ	ECM-Receptor	KEGG: hsa04512
Oligodendrocytes	L2/3	LAMA2	SV2B	0.00489441	0	LAMA2_SV2B	LAMA2 - SV2B	LAMININ	ECM-Receptor	KEGG: hsa04512
Endothelial	L4	LAMA2	SV2B	0.0613848	0	LAMA2_SV2B	LAMA2 - SV2B	LAMININ	ECM-Receptor	KEGG: hsa04512
L2/3	L4	LAMA2	SV2B	0.0313642	0	LAMA2_SV2B	LAMA2 - SV2B	LAMININ	ECM-Receptor	KEGG: hsa04512
L4	L4	LAMA2	SV2B	0.00294342	0	LAMA2_SV2B	LAMA2 - SV2B	LAMININ	ECM-Receptor	KEGG: hsa04512
L5/6-CC	L4	LAMA2	SV2B	0.00592026	0	LAMA2_SV2B	LAMA2 - SV2B	LAMININ	ECM-Receptor	KEGG: hsa04512
Oligodendrocytes	L4	LAMA2	SV2B	0.00548036	0	LAMA2_SV2B	LAMA2 - SV2B	LAMININ	ECM-Receptor	KEGG: hsa04512
Endothelial	L5/6	LAMA2	SV2B	0.0653651	0	LAMA2_SV2B	LAMA2 - SV2B	LAMININ	ECM-Receptor	KEGG: hsa04512
L2/3	L5/6	LAMA2	SV2B	0.0334673	0	LAMA2_SV2B	LAMA2 - SV2B	LAMININ	ECM-Receptor	KEGG: hsa04512
L4	L5/6	LAMA2	SV2B	0.00314698	0	LAMA2_SV2B	LAMA2 - SV2B	LAMININ	ECM-Receptor	KEGG: hsa04512
L5/6-CC	L5/6	LAMA2	SV2B	0.00632839	0	LAMA2_SV2B	LAMA2 - SV2B	LAMININ	ECM-Receptor	KEGG: hsa04512
Oligodendrocytes	L5/6	LAMA2	SV2B	0.00585834	0	LAMA2_SV2B	LAMA2 - SV2B	LAMININ	ECM-Receptor	KEGG: hsa04512
Endothelial	L5/6-CC	LAMA2	SV2B	0.0649099	0	LAMA2_SV2B	LAMA2 - SV2B	LAMININ	ECM-Receptor	KEGG: hsa04512
L2/3	L5/6-CC	LAMA2	SV2B	0.0332264	0	LAMA2_SV2B	LAMA2 - SV2B	LAMININ	ECM-Receptor	KEGG: hsa04512
L4	L5/6-CC	LAMA2	SV2B	0.00312362	0	LAMA2_SV2B	LAMA2 - SV2B	LAMININ	ECM-Receptor	KEGG: hsa04512
L5/6-CC	L5/6-CC	LAMA2	SV2B	0.00628156	0	LAMA2_SV2B	LAMA2 - SV2B	LAMININ	ECM-Receptor	KEGG: hsa04512
Oligodendrocytes	L5/6-CC	LAMA2	SV2B	0.00581496	0	LAMA2_SV2B	LAMA2 - SV2B	LAMININ	ECM-Receptor	KEGG: hsa04512
Endothelial	Neu-mat	LAMA2	SV2B	0.0188021	0	LAMA2_SV2B	LAMA2 - SV2B	LAMININ	ECM-Receptor	KEGG: hsa04512
L2/3	Neu-mat	LAMA2	SV2B	0.00939832	0	LAMA2_SV2B	LAMA2 - SV2B	LAMININ	ECM-Receptor	KEGG: hsa04512
L4	Neu-mat	LAMA2	SV2B	0.000864239	0	LAMA2_SV2B	LAMA2 - SV2B	LAMININ	ECM-Receptor	KEGG: hsa04512
L5/6-CC	Neu-mat	LAMA2	SV2B	0.00174197	0	LAMA2_SV2B	LAMA2 - SV2B	LAMININ	ECM-Receptor	KEGG: hsa04512
Oligodendrocytes	Neu-mat	LAMA2	SV2B	0.00161203	0	LAMA2_SV2B	LAMA2 - SV2B	LAMININ	ECM-Receptor	KEGG: hsa04512
Endothelial	Neu-NRGN-I	LAMA2	SV2B	0.056383	0	LAMA2_SV2B	LAMA2 - SV2B	LAMININ	ECM-Receptor	KEGG: hsa04512
L2/3	Neu-NRGN-I	LAMA2	SV2B	0.0287337	0	LAMA2_SV2B	LAMA2 - SV2B	LAMININ	ECM-Receptor	KEGG: hsa04512
L4	Neu-NRGN-I	LAMA2	SV2B	0.00268993	0	LAMA2_SV2B	LAMA2 - SV2B	LAMININ	ECM-Receptor	KEGG: hsa04512
L5/6-CC	Neu-NRGN-I	LAMA2	SV2B	0.0054118	0	LAMA2_SV2B	LAMA2 - SV2B	LAMININ	ECM-Receptor	KEGG: hsa04512
Oligodendrocytes	Neu-NRGN-I	LAMA2	SV2B	0.00500949	0	LAMA2_SV2B	LAMA2 - SV2B	LAMININ	ECM-Receptor	KEGG: hsa04512
Endothelial	Neu-NRGN-II	LAMA2	SV2B	0.024494	0	LAMA2_SV2B	LAMA2 - SV2B	LAMININ	ECM-Receptor	KEGG: hsa04512
L2/3	Neu-NRGN-II	LAMA2	SV2B	0.012279	0	LAMA2_SV2B	LAMA2 - SV2B	LAMININ	ECM-Receptor	KEGG: hsa04512
L4	Neu-NRGN-II	LAMA2	SV2B	0.00113213	0	LAMA2_SV2B	LAMA2 - SV2B	LAMININ	ECM-Receptor	KEGG: hsa04512
L5/6-CC	Neu-NRGN-II	LAMA2	SV2B	0.0022813	0	LAMA2_SV2B	LAMA2 - SV2B	LAMININ	ECM-Receptor	KEGG: hsa04512
Oligodendrocytes	Neu-NRGN-II	LAMA2	SV2B	0.00211122	0	LAMA2_SV2B	LAMA2 - SV2B	LAMININ	ECM-Receptor	KEGG: hsa04512
Endothelial	IN-PV	LAMA3	SV2B	0.000210335	0	LAMA3_SV2B	LAMA3 - SV2B	LAMININ	ECM-Receptor	KEGG: hsa04512
IN-VIP	IN-PV	LAMA3	SV2B	0.000142934	0	LAMA3_SV2B	LAMA3 - SV2B	LAMININ	ECM-Receptor	KEGG: hsa04512
L2/3	IN-PV	LAMA3	SV2B	4.31e-06	0	LAMA3_SV2B	LAMA3 - SV2B	LAMININ	ECM-Receptor	KEGG: hsa04512
Endothelial	L2/3	LAMA3	SV2B	0.0184211	0	LAMA3_SV2B	LAMA3 - SV2B	LAMININ	ECM-Receptor	KEGG: hsa04512
IN-VIP	L2/3	LAMA3	SV2B	0.0125916	0	LAMA3_SV2B	LAMA3 - SV2B	LAMININ	ECM-Receptor	KEGG: hsa04512
L2/3	L2/3	LAMA3	SV2B	0.000384663	0	LAMA3_SV2B	LAMA3 - SV2B	LAMININ	ECM-Receptor	KEGG: hsa04512
Endothelial	L4	LAMA3	SV2B	0.0205929	0	LAMA3_SV2B	LAMA3 - SV2B	LAMININ	ECM-Receptor	KEGG: hsa04512
IN-VIP	L4	LAMA3	SV2B	0.014086	0	LAMA3_SV2B	LAMA3 - SV2B	LAMININ	ECM-Receptor	KEGG: hsa04512
L2/3	L4	LAMA3	SV2B	0.000430948	0	LAMA3_SV2B	LAMA3 - SV2B	LAMININ	ECM-Receptor	KEGG: hsa04512
Endothelial	L5/6	LAMA3	SV2B	0.0219902	0	LAMA3_SV2B	LAMA3 - SV2B	LAMININ	ECM-Receptor	KEGG: hsa04512
IN-VIP	L5/6	LAMA3	SV2B	0.0150485	0	LAMA3_SV2B	LAMA3 - SV2B	LAMININ	ECM-Receptor	KEGG: hsa04512
L2/3	L5/6	LAMA3	SV2B	0.000460832	0	LAMA3_SV2B	LAMA3 - SV2B	LAMININ	ECM-Receptor	KEGG: hsa04512
Endothelial	L5/6-CC	LAMA3	SV2B	0.02183	0	LAMA3_SV2B	LAMA3 - SV2B	LAMININ	ECM-Receptor	KEGG: hsa04512
IN-VIP	L5/6-CC	LAMA3	SV2B	0.0149381	0	LAMA3_SV2B	LAMA3 - SV2B	LAMININ	ECM-Receptor	KEGG: hsa04512
L2/3	L5/6-CC	LAMA3	SV2B	0.000457401	0	LAMA3_SV2B	LAMA3 - SV2B	LAMININ	ECM-Receptor	KEGG: hsa04512
Endothelial	Neu-mat	LAMA3	SV2B	0.006123	0	LAMA3_SV2B	LAMA3 - SV2B	LAMININ	ECM-Receptor	KEGG: hsa04512
IN-VIP	Neu-mat	LAMA3	SV2B	0.0041688	0	LAMA3_SV2B	LAMA3 - SV2B	LAMININ	ECM-Receptor	KEGG: hsa04512
L2/3	Neu-mat	LAMA3	SV2B	0.000126309	0	LAMA3_SV2B	LAMA3 - SV2B	LAMININ	ECM-Receptor	KEGG: hsa04512
Endothelial	Neu-NRGN-I	LAMA3	SV2B	0.0188482	0	LAMA3_SV2B	LAMA3 - SV2B	LAMININ	ECM-Receptor	KEGG: hsa04512
IN-VIP	Neu-NRGN-I	LAMA3	SV2B	0.0128853	0	LAMA3_SV2B	LAMA3 - SV2B	LAMININ	ECM-Receptor	KEGG: hsa04512
L2/3	Neu-NRGN-I	LAMA3	SV2B	0.000393749	0	LAMA3_SV2B	LAMA3 - SV2B	LAMININ	ECM-Receptor	KEGG: hsa04512
Endothelial	Neu-NRGN-II	LAMA3	SV2B	0.00800789	0	LAMA3_SV2B	LAMA3 - SV2B	LAMININ	ECM-Receptor	KEGG: hsa04512
IN-VIP	Neu-NRGN-II	LAMA3	SV2B	0.00545542	0	LAMA3_SV2B	LAMA3 - SV2B	LAMININ	ECM-Receptor	KEGG: hsa04512
L2/3	Neu-NRGN-II	LAMA3	SV2B	0.000165499	0	LAMA3_SV2B	LAMA3 - SV2B	LAMININ	ECM-Receptor	KEGG: hsa04512
Endothelial	IN-PV	LAMA4	SV2B	0.00030773	0	LAMA4_SV2B	LAMA4 - SV2B	LAMININ	ECM-Receptor	KEGG: hsa04512
L2/3	IN-PV	LAMA4	SV2B	2.91e-06	0	LAMA4_SV2B	LAMA4 - SV2B	LAMININ	ECM-Receptor	KEGG: hsa04512
L5/6-CC	IN-PV	LAMA4	SV2B	5.78e-05	0	LAMA4_SV2B	LAMA4 - SV2B	LAMININ	ECM-Receptor	KEGG: hsa04512
OPC	IN-PV	LAMA4	SV2B	0.000162073	0	LAMA4_SV2B	LAMA4 - SV2B	LAMININ	ECM-Receptor	KEGG: hsa04512
Endothelial	L2/3	LAMA4	SV2B	0.0267255	0	LAMA4_SV2B	LAMA4 - SV2B	LAMININ	ECM-Receptor	KEGG: hsa04512
L2/3	L2/3	LAMA4	SV2B	0.000259665	0	LAMA4_SV2B	LAMA4 - SV2B	LAMININ	ECM-Receptor	KEGG: hsa04512
L5/6-CC	L2/3	LAMA4	SV2B	0.00513057	0	LAMA4_SV2B	LAMA4 - SV2B	LAMININ	ECM-Receptor	KEGG: hsa04512
OPC	L2/3	LAMA4	SV2B	0.0142539	0	LAMA4_SV2B	LAMA4 - SV2B	LAMININ	ECM-Receptor	KEGG: hsa04512
Endothelial	L4	LAMA4	SV2B	0.0298466	0	LAMA4_SV2B	LAMA4 - SV2B	LAMININ	ECM-Receptor	KEGG: hsa04512
L2/3	L4	LAMA4	SV2B	0.000290913	0	LAMA4_SV2B	LAMA4 - SV2B	LAMININ	ECM-Receptor	KEGG: hsa04512
L5/6-CC	L4	LAMA4	SV2B	0.00574462	0	LAMA4_SV2B	LAMA4 - SV2B	LAMININ	ECM-Receptor	KEGG: hsa04512
OPC	L4	LAMA4	SV2B	0.0159424	0	LAMA4_SV2B	LAMA4 - SV2B	LAMININ	ECM-Receptor	KEGG: hsa04512
Endothelial	L5/6	LAMA4	SV2B	0.0318513	0	LAMA4_SV2B	LAMA4 - SV2B	LAMININ	ECM-Receptor	KEGG: hsa04512
L2/3	L5/6	LAMA4	SV2B	0.00031109	0	LAMA4_SV2B	LAMA4 - SV2B	LAMININ	ECM-Receptor	KEGG: hsa04512
L5/6-CC	L5/6	LAMA4	SV2B	0.00614071	0	LAMA4_SV2B	LAMA4 - SV2B	LAMININ	ECM-Receptor	KEGG: hsa04512
OPC	L5/6	LAMA4	SV2B	0.0170296	0	LAMA4_SV2B	LAMA4 - SV2B	LAMININ	ECM-Receptor	KEGG: hsa04512
[truncated: 4,435 more rows]

## Sheet: Table S2B
Table S2B. Complete list of L-R interactions found in PFC ASD dataset.
source	target	ligand	receptor	prob	pval	interaction_name	interaction_name_2	pathway_name	annotation	evidence
IN-SV2C	L2/3	BMP6	ACVR1_ACVR2A	2.58e-05	0	BMP6_ACVR1_ACVR2A	BMP6 - (ACVR1+ACVR2A)	BMP	Secreted Signaling	KEGG: hsa04350; PMID:26893264
IN-SV2C	L5/6-CC	BMP6	ACVR1_ACVR2A	7.66e-05	0	BMP6_ACVR1_ACVR2A	BMP6 - (ACVR1+ACVR2A)	BMP	Secreted Signaling	KEGG: hsa04350; PMID:26893264
IN-SV2C	Endothelial	BMP6	ACVR1_BMPR2	0.000410711	0	BMP6_ACVR1_BMPR2	BMP6 - (ACVR1+BMPR2)	BMP	Secreted Signaling	KEGG: hsa04350; PMID:26893264
IN-SV2C	IN-PV	BMP6	ACVR1_BMPR2	1.16e-05	0	BMP6_ACVR1_BMPR2	BMP6 - (ACVR1+BMPR2)	BMP	Secreted Signaling	KEGG: hsa04350; PMID:26893264
IN-SV2C	L2/3	BMP6	ACVR1_BMPR2	0.000303146	0	BMP6_ACVR1_BMPR2	BMP6 - (ACVR1+BMPR2)	BMP	Secreted Signaling	KEGG: hsa04350; PMID:26893264
IN-SV2C	L5/6	BMP6	ACVR1_BMPR2	0.000162058	0	BMP6_ACVR1_BMPR2	BMP6 - (ACVR1+BMPR2)	BMP	Secreted Signaling	KEGG: hsa04350; PMID:26893264
IN-SV2C	L5/6-CC	BMP6	ACVR1_BMPR2	0.000480662	0	BMP6_ACVR1_BMPR2	BMP6 - (ACVR1+BMPR2)	BMP	Secreted Signaling	KEGG: hsa04350; PMID:26893264
IN-SV2C	IN-PV	BMP6	BMPR1A_ACVR2A	6.79e-06	0	BMP6_BMPR1A_ACVR2A	BMP6 - (BMPR1A+ACVR2A)	BMP	Secreted Signaling	KEGG: hsa04350; PMID:26893264
IN-SV2C	L2/3	BMP6	BMPR1A_ACVR2A	0.00037313	0	BMP6_BMPR1A_ACVR2A	BMP6 - (BMPR1A+ACVR2A)	BMP	Secreted Signaling	KEGG: hsa04350; PMID:26893264
IN-SV2C	L4	BMP6	BMPR1A_ACVR2A	0.000126156	0	BMP6_BMPR1A_ACVR2A	BMP6 - (BMPR1A+ACVR2A)	BMP	Secreted Signaling	KEGG: hsa04350; PMID:26893264
IN-SV2C	L5/6	BMP6	BMPR1A_ACVR2A	0.00045591	0	BMP6_BMPR1A_ACVR2A	BMP6 - (BMPR1A+ACVR2A)	BMP	Secreted Signaling	KEGG: hsa04350; PMID:26893264
IN-SV2C	L5/6-CC	BMP6	BMPR1A_ACVR2A	0.000398537	0	BMP6_BMPR1A_ACVR2A	BMP6 - (BMPR1A+ACVR2A)	BMP	Secreted Signaling	KEGG: hsa04350; PMID:26893264
IN-SV2C	IN-PV	BMP6	BMPR1A_BMPR2	0.000854506	0	BMP6_BMPR1A_BMPR2	BMP6 - (BMPR1A+BMPR2)	BMP	Secreted Signaling	KEGG: hsa04350; PMID:26893264
IN-SV2C	IN-SV2C	BMP6	BMPR1A_BMPR2	0.000188219	0	BMP6_BMPR1A_BMPR2	BMP6 - (BMPR1A+BMPR2)	BMP	Secreted Signaling	KEGG: hsa04350; PMID:26893264
IN-SV2C	IN-VIP	BMP6	BMPR1A_BMPR2	0.000231496	0	BMP6_BMPR1A_BMPR2	BMP6 - (BMPR1A+BMPR2)	BMP	Secreted Signaling	KEGG: hsa04350; PMID:26893264
IN-SV2C	L2/3	BMP6	BMPR1A_BMPR2	0.00106346	0	BMP6_BMPR1A_BMPR2	BMP6 - (BMPR1A+BMPR2)	BMP	Secreted Signaling	KEGG: hsa04350; PMID:26893264
IN-SV2C	L4	BMP6	BMPR1A_BMPR2	0.000396227	0	BMP6_BMPR1A_BMPR2	BMP6 - (BMPR1A+BMPR2)	BMP	Secreted Signaling	KEGG: hsa04350; PMID:26893264
IN-SV2C	L5/6	BMP6	BMPR1A_BMPR2	0.00113368	0	BMP6_BMPR1A_BMPR2	BMP6 - (BMPR1A+BMPR2)	BMP	Secreted Signaling	KEGG: hsa04350; PMID:26893264
IN-SV2C	L5/6-CC	BMP6	BMPR1A_BMPR2	0.00123955	0	BMP6_BMPR1A_BMPR2	BMP6 - (BMPR1A+BMPR2)	BMP	Secreted Signaling	KEGG: hsa04350; PMID:26893264
IN-SV2C	AST-PP	BMP6	BMPR1B_BMPR2	1.75e-05	0	BMP6_BMPR1B_BMPR2	BMP6 - (BMPR1B+BMPR2)	BMP	Secreted Signaling	KEGG: hsa04350; PMID:26893264
L5/6-CC	IN-PV	WNT10B	FZD3_LRP6	1.63e-05	0	WNT10B_FZD3_LRP6	WNT10B - (FZD3+LRP6)	WNT	Secreted Signaling	KEGG: hsa04310; PMID: 23209147
L5/6-CC	IN-SV2C	WNT10B	FZD3_LRP6	1.23e-05	0	WNT10B_FZD3_LRP6	WNT10B - (FZD3+LRP6)	WNT	Secreted Signaling	KEGG: hsa04310; PMID: 23209147
L5/6-CC	L2/3	WNT10B	FZD3_LRP6	0.000139355	0	WNT10B_FZD3_LRP6	WNT10B - (FZD3+LRP6)	WNT	Secreted Signaling	KEGG: hsa04310; PMID: 23209147
L5/6-CC	L4	WNT10B	FZD3_LRP6	6.25e-05	0	WNT10B_FZD3_LRP6	WNT10B - (FZD3+LRP6)	WNT	Secreted Signaling	KEGG: hsa04310; PMID: 23209147
L5/6-CC	L5/6	WNT10B	FZD3_LRP6	0.000102128	0	WNT10B_FZD3_LRP6	WNT10B - (FZD3+LRP6)	WNT	Secreted Signaling	KEGG: hsa04310; PMID: 23209147
L5/6-CC	L5/6-CC	WNT10B	FZD3_LRP6	0.000153637	0	WNT10B_FZD3_LRP6	WNT10B - (FZD3+LRP6)	WNT	Secreted Signaling	KEGG: hsa04310; PMID: 23209147
IN-SV2C	AST-FB	NRG1	ERBB4	0.211162	0	NRG1_ERBB4	NRG1 - ERBB4	NRG	Secreted Signaling	KEGG: hsa04012
IN-VIP	AST-FB	NRG1	ERBB4	0.0674788	0	NRG1_ERBB4	NRG1 - ERBB4	NRG	Secreted Signaling	KEGG: hsa04012
L2/3	AST-FB	NRG1	ERBB4	0.167089	0	NRG1_ERBB4	NRG1 - ERBB4	NRG	Secreted Signaling	KEGG: hsa04012
L4	AST-FB	NRG1	ERBB4	0.213838	0	NRG1_ERBB4	NRG1 - ERBB4	NRG	Secreted Signaling	KEGG: hsa04012
L5/6	AST-FB	NRG1	ERBB4	0.181199	0	NRG1_ERBB4	NRG1 - ERBB4	NRG	Secreted Signaling	KEGG: hsa04012
L5/6-CC	AST-FB	NRG1	ERBB4	0.238699	0	NRG1_ERBB4	NRG1 - ERBB4	NRG	Secreted Signaling	KEGG: hsa04012
Neu-mat	AST-FB	NRG1	ERBB4	0.0820318	0	NRG1_ERBB4	NRG1 - ERBB4	NRG	Secreted Signaling	KEGG: hsa04012
IN-SV2C	AST-PP	NRG1	ERBB4	0.231172	0	NRG1_ERBB4	NRG1 - ERBB4	NRG	Secreted Signaling	KEGG: hsa04012
IN-VIP	AST-PP	NRG1	ERBB4	0.0751705	0	NRG1_ERBB4	NRG1 - ERBB4	NRG	Secreted Signaling	KEGG: hsa04012
L2/3	AST-PP	NRG1	ERBB4	0.183896	0	NRG1_ERBB4	NRG1 - ERBB4	NRG	Secreted Signaling	KEGG: hsa04012
L4	AST-PP	NRG1	ERBB4	0.234027	0	NRG1_ERBB4	NRG1 - ERBB4	NRG	Secreted Signaling	KEGG: hsa04012
L5/6	AST-PP	NRG1	ERBB4	0.199086	0	NRG1_ERBB4	NRG1 - ERBB4	NRG	Secreted Signaling	KEGG: hsa04012
L5/6-CC	AST-PP	NRG1	ERBB4	0.260456	0	NRG1_ERBB4	NRG1 - ERBB4	NRG	Secreted Signaling	KEGG: hsa04012
Neu-mat	AST-PP	NRG1	ERBB4	0.0912201	0	NRG1_ERBB4	NRG1 - ERBB4	NRG	Secreted Signaling	KEGG: hsa04012
IN-SV2C	IN-PV	NRG1	ERBB4	0.303783	0	NRG1_ERBB4	NRG1 - ERBB4	NRG	Secreted Signaling	KEGG: hsa04012
IN-VIP	IN-PV	NRG1	ERBB4	0.105506	0	NRG1_ERBB4	NRG1 - ERBB4	NRG	Secreted Signaling	KEGG: hsa04012
L2/3	IN-PV	NRG1	ERBB4	0.246417	0	NRG1_ERBB4	NRG1 - ERBB4	NRG	Secreted Signaling	KEGG: hsa04012
L4	IN-PV	NRG1	ERBB4	0.307176	0	NRG1_ERBB4	NRG1 - ERBB4	NRG	Secreted Signaling	KEGG: hsa04012
L5/6	IN-PV	NRG1	ERBB4	0.265094	0	NRG1_ERBB4	NRG1 - ERBB4	NRG	Secreted Signaling	KEGG: hsa04012
L5/6-CC	IN-PV	NRG1	ERBB4	0.33822	0	NRG1_ERBB4	NRG1 - ERBB4	NRG	Secreted Signaling	KEGG: hsa04012
Neu-mat	IN-PV	NRG1	ERBB4	0.127142	0	NRG1_ERBB4	NRG1 - ERBB4	NRG	Secreted Signaling	KEGG: hsa04012
IN-SV2C	IN-SST	NRG1	ERBB4	0.0704404	0	NRG1_ERBB4	NRG1 - ERBB4	NRG	Secreted Signaling	KEGG: hsa04012
L2/3	IN-SST	NRG1	ERBB4	0.0537373	0	NRG1_ERBB4	NRG1 - ERBB4	NRG	Secreted Signaling	KEGG: hsa04012
L4	IN-SST	NRG1	ERBB4	0.0714948	0	NRG1_ERBB4	NRG1 - ERBB4	NRG	Secreted Signaling	KEGG: hsa04012
L5/6	IN-SST	NRG1	ERBB4	0.0589529	0	NRG1_ERBB4	NRG1 - ERBB4	NRG	Secreted Signaling	KEGG: hsa04012
L5/6-CC	IN-SST	NRG1	ERBB4	0.0815227	0	NRG1_ERBB4	NRG1 - ERBB4	NRG	Secreted Signaling	KEGG: hsa04012
IN-SV2C	IN-SV2C	NRG1	ERBB4	0.255239	0	NRG1_ERBB4	NRG1 - ERBB4	NRG	Secreted Signaling	KEGG: hsa04012
IN-VIP	IN-SV2C	NRG1	ERBB4	0.0847876	0	NRG1_ERBB4	NRG1 - ERBB4	NRG	Secreted Signaling	KEGG: hsa04012
L2/3	IN-SV2C	NRG1	ERBB4	0.204349	0	NRG1_ERBB4	NRG1 - ERBB4	NRG	Secreted Signaling	KEGG: hsa04012
L4	IN-SV2C	NRG1	ERBB4	0.258291	0	NRG1_ERBB4	NRG1 - ERBB4	NRG	Secreted Signaling	KEGG: hsa04012
L5/6	IN-SV2C	NRG1	ERBB4	0.220772	0	NRG1_ERBB4	NRG1 - ERBB4	NRG	Secreted Signaling	KEGG: hsa04012
L5/6-CC	IN-SV2C	NRG1	ERBB4	0.286436	0	NRG1_ERBB4	NRG1 - ERBB4	NRG	Secreted Signaling	KEGG: hsa04012
Neu-mat	IN-SV2C	NRG1	ERBB4	0.102663	0	NRG1_ERBB4	NRG1 - ERBB4	NRG	Secreted Signaling	KEGG: hsa04012
IN-SV2C	IN-VIP	NRG1	ERBB4	0.287418	0	NRG1_ERBB4	NRG1 - ERBB4	NRG	Secreted Signaling	KEGG: hsa04012
IN-VIP	IN-VIP	NRG1	ERBB4	0.0983139	0	NRG1_ERBB4	NRG1 - ERBB4	NRG	Secreted Signaling	KEGG: hsa04012
L2/3	IN-VIP	NRG1	ERBB4	0.232112	0	NRG1_ERBB4	NRG1 - ERBB4	NRG	Secreted Signaling	KEGG: hsa04012
L4	IN-VIP	NRG1	ERBB4	0.290705	0	NRG1_ERBB4	NRG1 - ERBB4	NRG	Secreted Signaling	KEGG: hsa04012
L5/6	IN-VIP	NRG1	ERBB4	0.250065	0	NRG1_ERBB4	NRG1 - ERBB4	NRG	Secreted Signaling	KEGG: hsa04012
L5/6-CC	IN-VIP	NRG1	ERBB4	0.320854	0	NRG1_ERBB4	NRG1 - ERBB4	NRG	Secreted Signaling	KEGG: hsa04012
Neu-mat	IN-VIP	NRG1	ERBB4	0.118671	0	NRG1_ERBB4	NRG1 - ERBB4	NRG	Secreted Signaling	KEGG: hsa04012
IN-SV2C	L5/6	NRG1	ERBB4	0.0866773	0	NRG1_ERBB4	NRG1 - ERBB4	NRG	Secreted Signaling	KEGG: hsa04012
L2/3	L5/6	NRG1	ERBB4	0.0663991	0	NRG1_ERBB4	NRG1 - ERBB4	NRG	Secreted Signaling	KEGG: hsa04012
L4	L5/6	NRG1	ERBB4	0.0879517	0	NRG1_ERBB4	NRG1 - ERBB4	NRG	Secreted Signaling	KEGG: hsa04012
L5/6	L5/6	NRG1	ERBB4	0.072749	0	NRG1_ERBB4	NRG1 - ERBB4	NRG	Secreted Signaling	KEGG: hsa04012
L5/6-CC	L5/6	NRG1	ERBB4	0.100039	0	NRG1_ERBB4	NRG1 - ERBB4	NRG	Secreted Signaling	KEGG: hsa04012
IN-SV2C	L5/6-CC	NRG1	ERBB4	0.0496674	0	NRG1_ERBB4	NRG1 - ERBB4	NRG	Secreted Signaling	KEGG: hsa04012
L2/3	L5/6-CC	NRG1	ERBB4	0.0376904	0	NRG1_ERBB4	NRG1 - ERBB4	NRG	Secreted Signaling	KEGG: hsa04012
L4	L5/6-CC	NRG1	ERBB4	0.0504277	0	NRG1_ERBB4	NRG1 - ERBB4	NRG	Secreted Signaling	KEGG: hsa04012
L5/6	L5/6-CC	NRG1	ERBB4	0.0414166	0.01	NRG1_ERBB4	NRG1 - ERBB4	NRG	Secreted Signaling	KEGG: hsa04012
L5/6-CC	L5/6-CC	NRG1	ERBB4	0.0576843	0	NRG1_ERBB4	NRG1 - ERBB4	NRG	Secreted Signaling	KEGG: hsa04012
IN-SV2C	Oligodendrocytes	NRG1	ERBB4	0.203129	0	NRG1_ERBB4	NRG1 - ERBB4	NRG	Secreted Signaling	KEGG: hsa04012
IN-VIP	Oligodendrocytes	NRG1	ERBB4	0.0644649	0	NRG1_ERBB4	NRG1 - ERBB4	NRG	Secreted Signaling	KEGG: hsa04012
L2/3	Oligodendrocytes	NRG1	ERBB4	0.160391	0	NRG1_ERBB4	NRG1 - ERBB4	NRG	Secreted Signaling	KEGG: hsa04012
L4	Oligodendrocytes	NRG1	ERBB4	0.20573	0	NRG1_ERBB4	NRG1 - ERBB4	NRG	Secreted Signaling	KEGG: hsa04012
L5/6	Oligodendrocytes	NRG1	ERBB4	0.174054	0	NRG1_ERBB4	NRG1 - ERBB4	NRG	Secreted Signaling	KEGG: hsa04012
L5/6-CC	Oligodendrocytes	NRG1	ERBB4	0.229923	0	NRG1_ERBB4	NRG1 - ERBB4	NRG	Secreted Signaling	KEGG: hsa04012
Neu-mat	Oligodendrocytes	NRG1	ERBB4	0.0784226	0	NRG1_ERBB4	NRG1 - ERBB4	NRG	Secreted Signaling	KEGG: hsa04012
IN-SV2C	OPC	NRG1	ERBB4	0.219922	0	NRG1_ERBB4	NRG1 - ERBB4	NRG	Secreted Signaling	KEGG: hsa04012
IN-VIP	OPC	NRG1	ERBB4	0.0708132	0	NRG1_ERBB4	NRG1 - ERBB4	NRG	Secreted Signaling	KEGG: hsa04012
L2/3	OPC	NRG1	ERBB4	0.174424	0	NRG1_ERBB4	NRG1 - ERBB4	NRG	Secreted Signaling	KEGG: hsa04012
L4	OPC	NRG1	ERBB4	0.222678	0	NRG1_ERBB4	NRG1 - ERBB4	NRG	Secreted Signaling	KEGG: hsa04012
L5/6	OPC	NRG1	ERBB4	0.189014	0	NRG1_ERBB4	NRG1 - ERBB4	NRG	Secreted Signaling	KEGG: hsa04012
L5/6-CC	OPC	NRG1	ERBB4	0.248242	0	NRG1_ERBB4	NRG1 - ERBB4	NRG	Secreted Signaling	KEGG: hsa04012
Neu-mat	OPC	NRG1	ERBB4	0.086019	0	NRG1_ERBB4	NRG1 - ERBB4	NRG	Secreted Signaling	KEGG: hsa04012
IN-PV	AST-FB	NRG2	ERBB4	0.0581229	0	NRG2_ERBB4	NRG2 - ERBB4	NRG	Secreted Signaling	KEGG: hsa04012
IN-SST	AST-FB	NRG2	ERBB4	0.0275842	0	NRG2_ERBB4	NRG2 - ERBB4	NRG	Secreted Signaling	KEGG: hsa04012
IN-SV2C	AST-FB	NRG2	ERBB4	0.0558827	0	NRG2_ERBB4	NRG2 - ERBB4	NRG	Secreted Signaling	KEGG: hsa04012
IN-VIP	AST-FB	NRG2	ERBB4	0.0420678	0	NRG2_ERBB4	NRG2 - ERBB4	NRG	Secreted Signaling	KEGG: hsa04012
L2/3	AST-FB	NRG2	ERBB4	0.038983	0	NRG2_ERBB4	NRG2 - ERBB4	NRG	Secreted Signaling	KEGG: hsa04012
L4	AST-FB	NRG2	ERBB4	0.0232341	0	NRG2_ERBB4	NRG2 - ERBB4	NRG	Secreted Signaling	KEGG: hsa04012
L5/6	AST-FB	NRG2	ERBB4	0.0476174	0	NRG2_ERBB4	NRG2 - ERBB4	NRG	Secreted Signaling	KEGG: hsa04012
L5/6-CC	AST-FB	NRG2	ERBB4	0.0463755	0	NRG2_ERBB4	NRG2 - ERBB4	NRG	Secreted Signaling	KEGG: hsa04012
OPC	AST-FB	NRG2	ERBB4	0.00706423	0.02	NRG2_ERBB4	NRG2 - ERBB4	NRG	Secreted Signaling	KEGG: hsa04012
IN-PV	AST-PP	NRG2	ERBB4	0.0648223	0	NRG2_ERBB4	NRG2 - ERBB4	NRG	Secreted Signaling	KEGG: hsa04012
IN-SST	AST-PP	NRG2	ERBB4	0.0308791	0	NRG2_ERBB4	NRG2 - ERBB4	NRG	Secreted Signaling	KEGG: hsa04012
IN-SV2C	AST-PP	NRG2	ERBB4	0.062341	0	NRG2_ERBB4	NRG2 - ERBB4	NRG	Secreted Signaling	KEGG: hsa04012
IN-VIP	AST-PP	NRG2	ERBB4	0.0470091	0	NRG2_ERBB4	NRG2 - ERBB4	NRG	Secreted Signaling	KEGG: hsa04012
L2/3	AST-PP	NRG2	ERBB4	0.0435783	0	NRG2_ERBB4	NRG2 - ERBB4	NRG	Secreted Signaling	KEGG: hsa04012
L4	AST-PP	NRG2	ERBB4	0.0260233	0	NRG2_ERBB4	NRG2 - ERBB4	NRG	Secreted Signaling	KEGG: hsa04012
L5/6	AST-PP	NRG2	ERBB4	0.0531743	0	NRG2_ERBB4	NRG2 - ERBB4	NRG	Secreted Signaling	KEGG: hsa04012
L5/6-CC	AST-PP	NRG2	ERBB4	0.0517954	0	NRG2_ERBB4	NRG2 - ERBB4	NRG	Secreted Signaling	KEGG: hsa04012
OPC	AST-PP	NRG2	ERBB4	0.00792801	0	NRG2_ERBB4	NRG2 - ERBB4	NRG	Secreted Signaling	KEGG: hsa04012
IN-PV	IN-PV	NRG2	ERBB4	0.0913944	0	NRG2_ERBB4	NRG2 - ERBB4	NRG	Secreted Signaling	KEGG: hsa04012
IN-SST	IN-PV	NRG2	ERBB4	0.0441946	0	NRG2_ERBB4	NRG2 - ERBB4	NRG	Secreted Signaling	KEGG: hsa04012
IN-SV2C	IN-PV	NRG2	ERBB4	0.0879916	0	NRG2_ERBB4	NRG2 - ERBB4	NRG	Secreted Signaling	KEGG: hsa04012
IN-VIP	IN-PV	NRG2	ERBB4	0.0668007	0	NRG2_ERBB4	NRG2 - ERBB4	NRG	Secreted Signaling	KEGG: hsa04012
L2/3	IN-PV	NRG2	ERBB4	0.0620196	0	NRG2_ERBB4	NRG2 - ERBB4	NRG	Secreted Signaling	KEGG: hsa04012
L4	IN-PV	NRG2	ERBB4	0.0373255	0	NRG2_ERBB4	NRG2 - ERBB4	NRG	Secreted Signaling	KEGG: hsa04012
L5/6	IN-PV	NRG2	ERBB4	0.0753564	0	NRG2_ERBB4	NRG2 - ERBB4	NRG	Secreted Signaling	KEGG: hsa04012
L5/6-CC	IN-PV	NRG2	ERBB4	0.0734468	0	NRG2_ERBB4	NRG2 - ERBB4	NRG	Secreted Signaling	KEGG: hsa04012
OPC	IN-PV	NRG2	ERBB4	0.0114638	0	NRG2_ERBB4	NRG2 - ERBB4	NRG	Secreted Signaling	KEGG: hsa04012
IN-PV	IN-SST	NRG2	ERBB4	0.0171691	0	NRG2_ERBB4	NRG2 - ERBB4	NRG	Secreted Signaling	KEGG: hsa04012
IN-SST	IN-SST	NRG2	ERBB4	0.00796621	0	NRG2_ERBB4	NRG2 - ERBB4	NRG	Secreted Signaling	KEGG: hsa04012
IN-SV2C	IN-SST	NRG2	ERBB4	0.0164798	0	NRG2_ERBB4	NRG2 - ERBB4	NRG	Secreted Signaling	KEGG: hsa04012
IN-VIP	IN-SST	NRG2	ERBB4	0.0122791	0	NRG2_ERBB4	NRG2 - ERBB4	NRG	Secreted Signaling	KEGG: hsa04012
L2/3	IN-SST	NRG2	ERBB4	0.0113528	0	NRG2_ERBB4	NRG2 - ERBB4	NRG	Secreted Signaling	KEGG: hsa04012
L4	IN-SST	NRG2	ERBB4	0.00668863	0.04	NRG2_ERBB4	NRG2 - ERBB4	NRG	Secreted Signaling	KEGG: hsa04012
L5/6	IN-SST	NRG2	ERBB4	0.0139562	0	NRG2_ERBB4	NRG2 - ERBB4	NRG	Secreted Signaling	KEGG: hsa04012
L5/6-CC	IN-SST	NRG2	ERBB4	0.0135797	0	NRG2_ERBB4	NRG2 - ERBB4	NRG	Secreted Signaling	KEGG: hsa04012
IN-PV	IN-SV2C	NRG2	ERBB4	0.0732203	0	NRG2_ERBB4	NRG2 - ERBB4	NRG	Secreted Signaling	KEGG: hsa04012
IN-SST	IN-SV2C	NRG2	ERBB4	0.0350444	0	NRG2_ERBB4	NRG2 - ERBB4	NRG	Secreted Signaling	KEGG: hsa04012
IN-SV2C	IN-SV2C	NRG2	ERBB4	0.0704417	0	NRG2_ERBB4	NRG2 - ERBB4	NRG	Secreted Signaling	KEGG: hsa04012
IN-VIP	IN-SV2C	NRG2	ERBB4	0.0532306	0	NRG2_ERBB4	NRG2 - ERBB4	NRG	Secreted Signaling	KEGG: hsa04012
L2/3	IN-SV2C	NRG2	ERBB4	0.0493693	0	NRG2_ERBB4	NRG2 - ERBB4	NRG	Secreted Signaling	KEGG: hsa04012
L4	IN-SV2C	NRG2	ERBB4	0.0295535	0	NRG2_ERBB4	NRG2 - ERBB4	NRG	Secreted Signaling	KEGG: hsa04012
L5/6	IN-SV2C	NRG2	ERBB4	0.0601603	0	NRG2_ERBB4	NRG2 - ERBB4	NRG	Secreted Signaling	KEGG: hsa04012
L5/6-CC	IN-SV2C	NRG2	ERBB4	0.0586114	0	NRG2_ERBB4	NRG2 - ERBB4	NRG	Secreted Signaling	KEGG: hsa04012
OPC	IN-SV2C	NRG2	ERBB4	0.00902625	0	NRG2_ERBB4	NRG2 - ERBB4	NRG	Secreted Signaling	KEGG: hsa04012
IN-PV	IN-VIP	NRG2	ERBB4	0.0850728	0	NRG2_ERBB4	NRG2 - ERBB4	NRG	Secreted Signaling	KEGG: hsa04012
IN-SST	IN-VIP	NRG2	ERBB4	0.0409905	0	NRG2_ERBB4	NRG2 - ERBB4	NRG	Secreted Signaling	KEGG: hsa04012
IN-SV2C	IN-VIP	NRG2	ERBB4	0.0818842	0	NRG2_ERBB4	NRG2 - ERBB4	NRG	Secreted Signaling	KEGG: hsa04012
IN-VIP	IN-VIP	NRG2	ERBB4	0.062064	0	NRG2_ERBB4	NRG2 - ERBB4	NRG	Secreted Signaling	KEGG: hsa04012
L2/3	IN-VIP	NRG2	ERBB4	0.057601	0	NRG2_ERBB4	NRG2 - ERBB4	NRG	Secreted Signaling	KEGG: hsa04012
L4	IN-VIP	NRG2	ERBB4	0.0346014	0	NRG2_ERBB4	NRG2 - ERBB4	NRG	Secreted Signaling	KEGG: hsa04012
L5/6	IN-VIP	NRG2	ERBB4	0.0700586	0	NRG2_ERBB4	NRG2 - ERBB4	NRG	Secreted Signaling	KEGG: hsa04012
L5/6-CC	IN-VIP	NRG2	ERBB4	0.0682733	0	NRG2_ERBB4	NRG2 - ERBB4	NRG	Secreted Signaling	KEGG: hsa04012
OPC	IN-VIP	NRG2	ERBB4	0.0106063	0	NRG2_ERBB4	NRG2 - ERBB4	NRG	Secreted Signaling	KEGG: hsa04012
IN-PV	L2/3	NRG2	ERBB4	0.00748734	0.04	NRG2_ERBB4	NRG2 - ERBB4	NRG	Secreted Signaling	KEGG: hsa04012
IN-PV	L5/6	NRG2	ERBB4	0.0214095	0	NRG2_ERBB4	NRG2 - ERBB4	NRG	Secreted Signaling	KEGG: hsa04012
IN-SST	L5/6	NRG2	ERBB4	0.00995671	0	NRG2_ERBB4	NRG2 - ERBB4	NRG	Secreted Signaling	KEGG: hsa04012
IN-SV2C	L5/6	NRG2	ERBB4	0.0205535	0	NRG2_ERBB4	NRG2 - ERBB4	NRG	Secreted Signaling	KEGG: hsa04012
IN-VIP	L5/6	NRG2	ERBB4	0.0153306	0	NRG2_ERBB4	NRG2 - ERBB4	NRG	Secreted Signaling	KEGG: hsa04012
L2/3	L5/6	NRG2	ERBB4	0.0141774	0	NRG2_ERBB4	NRG2 - ERBB4	NRG	Secreted Signaling	KEGG: hsa04012
L4	L5/6	NRG2	ERBB4	0.0083626	0	NRG2_ERBB4	NRG2 - ERBB4	NRG	Secreted Signaling	KEGG: hsa04012
L5/6	L5/6	NRG2	ERBB4	0.0174171	0	NRG2_ERBB4	NRG2 - ERBB4	NRG	Secreted Signaling	KEGG: hsa04012
L5/6-CC	L5/6	NRG2	ERBB4	0.0169489	0	NRG2_ERBB4	NRG2 - ERBB4	NRG	Secreted Signaling	KEGG: hsa04012
IN-PV	L5/6-CC	NRG2	ERBB4	0.0119047	0	NRG2_ERBB4	NRG2 - ERBB4	NRG	Secreted Signaling	KEGG: hsa04012
IN-SV2C	L5/6-CC	NRG2	ERBB4	0.0114243	0	NRG2_ERBB4	NRG2 - ERBB4	NRG	Secreted Signaling	KEGG: hsa04012
IN-VIP	L5/6-CC	NRG2	ERBB4	0.0085011	0	NRG2_ERBB4	NRG2 - ERBB4	NRG	Secreted Signaling	KEGG: hsa04012
L2/3	L5/6-CC	NRG2	ERBB4	0.00785752	0	NRG2_ERBB4	NRG2 - ERBB4	NRG	Secreted Signaling	KEGG: hsa04012
L5/6	L5/6-CC	NRG2	ERBB4	0.00966726	0	NRG2_ERBB4	NRG2 - ERBB4	NRG	Secreted Signaling	KEGG: hsa04012
L5/6-CC	L5/6-CC	NRG2	ERBB4	0.00940535	0	NRG2_ERBB4	NRG2 - ERBB4	NRG	Secreted Signaling	KEGG: hsa04012
IN-PV	Oligodendrocytes	NRG2	ERBB4	0.055502	0	NRG2_ERBB4	NRG2 - ERBB4	NRG	Secreted Signaling	KEGG: hsa04012
IN-SST	Oligodendrocytes	NRG2	ERBB4	0.026302	0	NRG2_ERBB4	NRG2 - ERBB4	NRG	Secreted Signaling	KEGG: hsa04012
IN-SV2C	Oligodendrocytes	NRG2	ERBB4	0.0533571	0	NRG2_ERBB4	NRG2 - ERBB4	NRG	Secreted Signaling	KEGG: hsa04012
IN-VIP	Oligodendrocytes	NRG2	ERBB4	0.0401401	0	NRG2_ERBB4	NRG2 - ERBB4	NRG	Secreted Signaling	KEGG: hsa04012
L2/3	Oligodendrocytes	NRG2	ERBB4	0.0371911	0	NRG2_ERBB4	NRG2 - ERBB4	NRG	Secreted Signaling	KEGG: hsa04012
L4	Oligodendrocytes	NRG2	ERBB4	0.0221494	0	NRG2_ERBB4	NRG2 - ERBB4	NRG	Secreted Signaling	KEGG: hsa04012
L5/6	Oligodendrocytes	NRG2	ERBB4	0.0454474	0	NRG2_ERBB4	NRG2 - ERBB4	NRG	Secreted Signaling	KEGG: hsa04012
L5/6-CC	Oligodendrocytes	NRG2	ERBB4	0.0442595	0	NRG2_ERBB4	NRG2 - ERBB4	NRG	Secreted Signaling	KEGG: hsa04012
IN-PV	OPC	NRG2	ERBB4	0.0610252	0	NRG2_ERBB4	NRG2 - ERBB4	NRG	Secreted Signaling	KEGG: hsa04012
IN-SST	OPC	NRG2	ERBB4	0.0290086	0	NRG2_ERBB4	NRG2 - ERBB4	NRG	Secreted Signaling	KEGG: hsa04012
IN-SV2C	OPC	NRG2	ERBB4	0.0586802	0	NRG2_ERBB4	NRG2 - ERBB4	NRG	Secreted Signaling	KEGG: hsa04012
IN-VIP	OPC	NRG2	ERBB4	0.0442061	0	NRG2_ERBB4	NRG2 - ERBB4	NRG	Secreted Signaling	KEGG: hsa04012
L2/3	OPC	NRG2	ERBB4	0.0409711	0	NRG2_ERBB4	NRG2 - ERBB4	NRG	Secreted Signaling	KEGG: hsa04012
L4	OPC	NRG2	ERBB4	0.0244395	0	NRG2_ERBB4	NRG2 - ERBB4	NRG	Secreted Signaling	KEGG: hsa04012
L5/6	OPC	NRG2	ERBB4	0.0500231	0	NRG2_ERBB4	NRG2 - ERBB4	NRG	Secreted Signaling	KEGG: hsa04012
L5/6-CC	OPC	NRG2	ERBB4	0.0487216	0	NRG2_ERBB4	NRG2 - ERBB4	NRG	Secreted Signaling	KEGG: hsa04012
OPC	OPC	NRG2	ERBB4	0.00743711	0.01	NRG2_ERBB4	NRG2 - ERBB4	NRG	Secreted Signaling	KEGG: hsa04012
AST-FB	AST-FB	NRG3	ERBB4	0.277122	0	NRG3_ERBB4	NRG3 - ERBB4	NRG	Secreted Signaling	KEGG: hsa04012
AST-PP	AST-FB	NRG3	ERBB4	0.293297	0	NRG3_ERBB4	NRG3 - ERBB4	NRG	Secreted Signaling	KEGG: hsa04012
IN-PV	AST-FB	NRG3	ERBB4	0.282558	0	NRG3_ERBB4	NRG3 - ERBB4	NRG	Secreted Signaling	KEGG: hsa04012
IN-SST	AST-FB	NRG3	ERBB4	0.282625	0	NRG3_ERBB4	NRG3 - ERBB4	NRG	Secreted Signaling	KEGG: hsa04012
IN-SV2C	AST-FB	NRG3	ERBB4	0.265048	0	NRG3_ERBB4	NRG3 - ERBB4	NRG	Secreted Signaling	KEGG: hsa04012
IN-VIP	AST-FB	NRG3	ERBB4	0.28499	0	NRG3_ERBB4	NRG3 - ERBB4	NRG	Secreted Signaling	KEGG: hsa04012
L2/3	AST-FB	NRG3	ERBB4	0.288828	0	NRG3_ERBB4	NRG3 - ERBB4	NRG	Secreted Signaling	KEGG: hsa04012
L4	AST-FB	NRG3	ERBB4	0.284089	0	NRG3_ERBB4	NRG3 - ERBB4	NRG	Secreted Signaling	KEGG: hsa04012
L5/6	AST-FB	NRG3	ERBB4	0.293207	0	NRG3_ERBB4	NRG3 - ERBB4	NRG	Secreted Signaling	KEGG: hsa04012
L5/6-CC	AST-FB	NRG3	ERBB4	0.277938	0	NRG3_ERBB4	NRG3 - ERBB4	NRG	Secreted Signaling	KEGG: hsa04012
Neu-mat	AST-FB	NRG3	ERBB4	0.274369	0	NRG3_ERBB4	NRG3 - ERBB4	NRG	Secreted Signaling	KEGG: hsa04012
OPC	AST-FB	NRG3	ERBB4	0.21225	0	NRG3_ERBB4	NRG3 - ERBB4	NRG	Secreted Signaling	KEGG: hsa04012
AST-FB	AST-PP	NRG3	ERBB4	0.300997	0	NRG3_ERBB4	NRG3 - ERBB4	NRG	Secreted Signaling	KEGG: hsa04012
AST-PP	AST-PP	NRG3	ERBB4	0.317953	0	NRG3_ERBB4	NRG3 - ERBB4	NRG	Secreted Signaling	KEGG: hsa04012
IN-PV	AST-PP	NRG3	ERBB4	0.306703	0	NRG3_ERBB4	NRG3 - ERBB4	NRG	Secreted Signaling	KEGG: hsa04012
IN-SST	AST-PP	NRG3	ERBB4	0.306773	0	NRG3_ERBB4	NRG3 - ERBB4	NRG	Secreted Signaling	KEGG: hsa04012
IN-SV2C	AST-PP	NRG3	ERBB4	0.288298	0	NRG3_ERBB4	NRG3 - ERBB4	NRG	Secreted Signaling	KEGG: hsa04012
IN-VIP	AST-PP	NRG3	ERBB4	0.309253	0	NRG3_ERBB4	NRG3 - ERBB4	NRG	Secreted Signaling	KEGG: hsa04012
L2/3	AST-PP	NRG3	ERBB4	0.313274	0	NRG3_ERBB4	NRG3 - ERBB4	NRG	Secreted Signaling	KEGG: hsa04012
L4	AST-PP	NRG3	ERBB4	0.308309	0	NRG3_ERBB4	NRG3 - ERBB4	NRG	Secreted Signaling	KEGG: hsa04012
L5/6	AST-PP	NRG3	ERBB4	0.317858	0	NRG3_ERBB4	NRG3 - ERBB4	NRG	Secreted Signaling	KEGG: hsa04012
L5/6-CC	AST-PP	NRG3	ERBB4	0.301854	0	NRG3_ERBB4	NRG3 - ERBB4	NRG	Secreted Signaling	KEGG: hsa04012
Neu-mat	AST-PP	NRG3	ERBB4	0.298105	0	NRG3_ERBB4	NRG3 - ERBB4	NRG	Secreted Signaling	KEGG: hsa04012
OPC	AST-PP	NRG3	ERBB4	0.232332	0	NRG3_ERBB4	NRG3 - ERBB4	NRG	Secreted Signaling	KEGG: hsa04012
AST-FB	IN-PV	NRG3	ERBB4	0.384571	0	NRG3_ERBB4	NRG3 - ERBB4	NRG	Secreted Signaling	KEGG: hsa04012
AST-PP	IN-PV	NRG3	ERBB4	0.403516	0	NRG3_ERBB4	NRG3 - ERBB4	NRG	Secreted Signaling	KEGG: hsa04012
IN-PV	IN-PV	NRG3	ERBB4	0.390974	0	NRG3_ERBB4	NRG3 - ERBB4	NRG	Secreted Signaling	KEGG: hsa04012
IN-SST	IN-PV	NRG3	ERBB4	0.391053	0	NRG3_ERBB4	NRG3 - ERBB4	NRG	Secreted Signaling	KEGG: hsa04012
IN-SV2C	IN-PV	NRG3	ERBB4	0.370212	0	NRG3_ERBB4	NRG3 - ERBB4	NRG	Secreted Signaling	KEGG: hsa04012
IN-VIP	IN-PV	NRG3	ERBB4	0.393827	0	NRG3_ERBB4	NRG3 - ERBB4	NRG	Secreted Signaling	KEGG: hsa04012
L2/3	IN-PV	NRG3	ERBB4	0.398314	0	NRG3_ERBB4	NRG3 - ERBB4	NRG	Secreted Signaling	KEGG: hsa04012
L4	IN-PV	NRG3	ERBB4	0.392771	0	NRG3_ERBB4	NRG3 - ERBB4	NRG	Secreted Signaling	KEGG: hsa04012
L5/6	IN-PV	NRG3	ERBB4	0.403411	0	NRG3_ERBB4	NRG3 - ERBB4	NRG	Secreted Signaling	KEGG: hsa04012
L5/6-CC	IN-PV	NRG3	ERBB4	0.385534	0	NRG3_ERBB4	NRG3 - ERBB4	NRG	Secreted Signaling	KEGG: hsa04012
Neu-mat	IN-PV	NRG3	ERBB4	0.381313	0	NRG3_ERBB4	NRG3 - ERBB4	NRG	Secreted Signaling	KEGG: hsa04012
OPC	IN-PV	NRG3	ERBB4	0.305163	0	NRG3_ERBB4	NRG3 - ERBB4	NRG	Secreted Signaling	KEGG: hsa04012
AST-FB	IN-SV2C	NRG3	ERBB4	0.329221	0	NRG3_ERBB4	NRG3 - ERBB4	NRG	Secreted Signaling	KEGG: hsa04012
AST-PP	IN-SV2C	NRG3	ERBB4	0.346977	0	NRG3_ERBB4	NRG3 - ERBB4	NRG	Secreted Signaling	KEGG: hsa04012
IN-PV	IN-SV2C	NRG3	ERBB4	0.335205	0	NRG3_ERBB4	NRG3 - ERBB4	NRG	Secreted Signaling	KEGG: hsa04012
IN-SST	IN-SV2C	NRG3	ERBB4	0.335279	0	NRG3_ERBB4	NRG3 - ERBB4	NRG	Secreted Signaling	KEGG: hsa04012
IN-SV2C	IN-SV2C	NRG3	ERBB4	0.315868	0	NRG3_ERBB4	NRG3 - ERBB4	NRG	Secreted Signaling	KEGG: hsa04012
IN-VIP	IN-SV2C	NRG3	ERBB4	0.337877	0	NRG3_ERBB4	NRG3 - ERBB4	NRG	Secreted Signaling	KEGG: hsa04012
L2/3	IN-SV2C	NRG3	ERBB4	0.342086	0	NRG3_ERBB4	NRG3 - ERBB4	NRG	Secreted Signaling	KEGG: hsa04012
L4	IN-SV2C	NRG3	ERBB4	0.336888	0	NRG3_ERBB4	NRG3 - ERBB4	NRG	Secreted Signaling	KEGG: hsa04012
L5/6	IN-SV2C	NRG3	ERBB4	0.346878	0	NRG3_ERBB4	NRG3 - ERBB4	NRG	Secreted Signaling	KEGG: hsa04012
L5/6-CC	IN-SV2C	NRG3	ERBB4	0.33012	0	NRG3_ERBB4	NRG3 - ERBB4	NRG	Secreted Signaling	KEGG: hsa04012
Neu-mat	IN-SV2C	NRG3	ERBB4	0.326184	0	NRG3_ERBB4	NRG3 - ERBB4	NRG	Secreted Signaling	KEGG: hsa04012
OPC	IN-SV2C	NRG3	ERBB4	0.25648	0	NRG3_ERBB4	NRG3 - ERBB4	NRG	Secreted Signaling	KEGG: hsa04012
AST-FB	IN-VIP	NRG3	ERBB4	0.366142	0	NRG3_ERBB4	NRG3 - ERBB4	NRG	Secreted Signaling	KEGG: hsa04012
AST-PP	IN-VIP	NRG3	ERBB4	0.384747	0	NRG3_ERBB4	NRG3 - ERBB4	NRG	Secreted Signaling	KEGG: hsa04012
IN-PV	IN-VIP	NRG3	ERBB4	0.372425	0	NRG3_ERBB4	NRG3 - ERBB4	NRG	Secreted Signaling	KEGG: hsa04012
IN-SST	IN-VIP	NRG3	ERBB4	0.372502	0	NRG3_ERBB4	NRG3 - ERBB4	NRG	Secreted Signaling	KEGG: hsa04012
IN-SV2C	IN-VIP	NRG3	ERBB4	0.352078	0	NRG3_ERBB4	NRG3 - ERBB4	NRG	Secreted Signaling	KEGG: hsa04012
IN-VIP	IN-VIP	NRG3	ERBB4	0.375226	0	NRG3_ERBB4	NRG3 - ERBB4	NRG	Secreted Signaling	KEGG: hsa04012
L2/3	IN-VIP	NRG3	ERBB4	0.379633	0	NRG3_ERBB4	NRG3 - ERBB4	NRG	Secreted Signaling	KEGG: hsa04012
L4	IN-VIP	NRG3	ERBB4	0.374189	0	NRG3_ERBB4	NRG3 - ERBB4	NRG	Secreted Signaling	KEGG: hsa04012
L5/6	IN-VIP	NRG3	ERBB4	0.384644	0	NRG3_ERBB4	NRG3 - ERBB4	NRG	Secreted Signaling	KEGG: hsa04012
L5/6-CC	IN-VIP	NRG3	ERBB4	0.367086	0	NRG3_ERBB4	NRG3 - ERBB4	NRG	Secreted Signaling	KEGG: hsa04012
Neu-mat	IN-VIP	NRG3	ERBB4	0.362949	0	NRG3_ERBB4	NRG3 - ERBB4	NRG	Secreted Signaling	KEGG: hsa04012
OPC	IN-VIP	NRG3	ERBB4	0.288755	0	NRG3_ERBB4	NRG3 - ERBB4	NRG	Secreted Signaling	KEGG: hsa04012
AST-FB	Oligodendrocytes	NRG3	ERBB4	0.26743	0	NRG3_ERBB4	NRG3 - ERBB4	NRG	Secreted Signaling	KEGG: hsa04012
AST-PP	Oligodendrocytes	NRG3	ERBB4	0.283261	0	NRG3_ERBB4	NRG3 - ERBB4	NRG	Secreted Signaling	KEGG: hsa04012
IN-PV	Oligodendrocytes	NRG3	ERBB4	0.272748	0	NRG3_ERBB4	NRG3 - ERBB4	NRG	Secreted Signaling	KEGG: hsa04012
IN-SST	Oligodendrocytes	NRG3	ERBB4	0.272813	0	NRG3_ERBB4	NRG3 - ERBB4	NRG	Secreted Signaling	KEGG: hsa04012
IN-SV2C	Oligodendrocytes	NRG3	ERBB4	0.255629	0	NRG3_ERBB4	NRG3 - ERBB4	NRG	Secreted Signaling	KEGG: hsa04012
IN-VIP	Oligodendrocytes	NRG3	ERBB4	0.275128	0	NRG3_ERBB4	NRG3 - ERBB4	NRG	Secreted Signaling	KEGG: hsa04012
L2/3	Oligodendrocytes	NRG3	ERBB4	0.278884	0	NRG3_ERBB4	NRG3 - ERBB4	NRG	Secreted Signaling	KEGG: hsa04012
L4	Oligodendrocytes	NRG3	ERBB4	0.274246	0	NRG3_ERBB4	NRG3 - ERBB4	NRG	Secreted Signaling	KEGG: hsa04012
L5/6	Oligodendrocytes	NRG3	ERBB4	0.283172	0	NRG3_ERBB4	NRG3 - ERBB4	NRG	Secreted Signaling	KEGG: hsa04012
L5/6-CC	Oligodendrocytes	NRG3	ERBB4	0.268228	0	NRG3_ERBB4	NRG3 - ERBB4	NRG	Secreted Signaling	KEGG: hsa04012
Neu-mat	Oligodendrocytes	NRG3	ERBB4	0.264738	0	NRG3_ERBB4	NRG3 - ERBB4	NRG	Secreted Signaling	KEGG: hsa04012
OPC	Oligodendrocytes	NRG3	ERBB4	0.204186	0	NRG3_ERBB4	NRG3 - ERBB4	NRG	Secreted Signaling	KEGG: hsa04012
AST-FB	OPC	NRG3	ERBB4	0.287621	0	NRG3_ERBB4	NRG3 - ERBB4	NRG	Secreted Signaling	KEGG: hsa04012
AST-PP	OPC	NRG3	ERBB4	0.304151	0	NRG3_ERBB4	NRG3 - ERBB4	NRG	Secreted Signaling	KEGG: hsa04012
IN-PV	OPC	NRG3	ERBB4	0.293179	0	NRG3_ERBB4	NRG3 - ERBB4	NRG	Secreted Signaling	KEGG: hsa04012
IN-SST	OPC	NRG3	ERBB4	0.293248	0	NRG3_ERBB4	NRG3 - ERBB4	NRG	Secreted Signaling	KEGG: hsa04012
IN-SV2C	OPC	NRG3	ERBB4	0.275263	0	NRG3_ERBB4	NRG3 - ERBB4	NRG	Secreted Signaling	KEGG: hsa04012
IN-VIP	OPC	NRG3	ERBB4	0.295665	0	NRG3_ERBB4	NRG3 - ERBB4	NRG	Secreted Signaling	KEGG: hsa04012
L2/3	OPC	NRG3	ERBB4	0.299586	0	NRG3_ERBB4	NRG3 - ERBB4	NRG	Secreted Signaling	KEGG: hsa04012
L4	OPC	NRG3	ERBB4	0.294744	0	NRG3_ERBB4	NRG3 - ERBB4	NRG	Secreted Signaling	KEGG: hsa04012
L5/6	OPC	NRG3	ERBB4	0.304058	0	NRG3_ERBB4	NRG3 - ERBB4	NRG	Secreted Signaling	KEGG: hsa04012
L5/6-CC	OPC	NRG3	ERBB4	0.288455	0	NRG3_ERBB4	NRG3 - ERBB4	NRG	Secreted Signaling	KEGG: hsa04012
Neu-mat	OPC	NRG3	ERBB4	0.284805	0	NRG3_ERBB4	NRG3 - ERBB4	NRG	Secreted Signaling	KEGG: hsa04012
OPC	OPC	NRG3	ERBB4	0.221042	0	NRG3_ERBB4	NRG3 - ERBB4	NRG	Secreted Signaling	KEGG: hsa04012
L2/3	AST-FB	NRG4	ERBB4	0.00588621	0	NRG4_ERBB4	NRG4 - ERBB4	NRG	Secreted Signaling	KEGG: hsa04012
L5/6	AST-FB	NRG4	ERBB4	0.00138425	0	NRG4_ERBB4	NRG4 - ERBB4	NRG	Secreted Signaling	KEGG: hsa04012
L2/3	AST-PP	NRG4	ERBB4	0.00660691	0	NRG4_ERBB4	NRG4 - ERBB4	NRG	Secreted Signaling	KEGG: hsa04012
L5/6	AST-PP	NRG4	ERBB4	0.0015546	0	NRG4_ERBB4	NRG4 - ERBB4	NRG	Secreted Signaling	KEGG: hsa04012
L2/3	Endothelial	NRG4	ERBB4	0.000380693	0	NRG4_ERBB4	NRG4 - ERBB4	NRG	Secreted Signaling	KEGG: hsa04012
L5/6	Endothelial	NRG4	ERBB4	8.91e-05	0	NRG4_ERBB4	NRG4 - ERBB4	NRG	Secreted Signaling	KEGG: hsa04012
L2/3	IN-PV	NRG4	ERBB4	0.00955915	0	NRG4_ERBB4	NRG4 - ERBB4	NRG	Secreted Signaling	KEGG: hsa04012
L5/6	IN-PV	NRG4	ERBB4	0.00225438	0	NRG4_ERBB4	NRG4 - ERBB4	NRG	Secreted Signaling	KEGG: hsa04012
L2/3	IN-SST	NRG4	ERBB4	0.00167336	0	NRG4_ERBB4	NRG4 - ERBB4	NRG	Secreted Signaling	KEGG: hsa04012
L5/6	IN-SST	NRG4	ERBB4	0.000392249	0	NRG4_ERBB4	NRG4 - ERBB4	NRG	Secreted Signaling	KEGG: hsa04012
L2/3	IN-SV2C	NRG4	ERBB4	0.00752353	0	NRG4_ERBB4	NRG4 - ERBB4	NRG	Secreted Signaling	KEGG: hsa04012
L5/6	IN-SV2C	NRG4	ERBB4	0.00177152	0	NRG4_ERBB4	NRG4 - ERBB4	NRG	Secreted Signaling	KEGG: hsa04012
L2/3	IN-VIP	NRG4	ERBB4	0.00884287	0	NRG4_ERBB4	NRG4 - ERBB4	NRG	Secreted Signaling	KEGG: hsa04012
L5/6	IN-VIP	NRG4	ERBB4	0.0020843	0	NRG4_ERBB4	NRG4 - ERBB4	NRG	Secreted Signaling	KEGG: hsa04012
L2/3	L2/3	NRG4	ERBB4	0.000723309	0	NRG4_ERBB4	NRG4 - ERBB4	NRG	Secreted Signaling	KEGG: hsa04012
L5/6	L2/3	NRG4	ERBB4	0.000169426	0	NRG4_ERBB4	NRG4 - ERBB4	NRG	Secreted Signaling	KEGG: hsa04012
L2/3	L4	NRG4	ERBB4	0.000681721	0	NRG4_ERBB4	NRG4 - ERBB4	NRG	Secreted Signaling	KEGG: hsa04012
L5/6	L4	NRG4	ERBB4	0.00015968	0	NRG4_ERBB4	NRG4 - ERBB4	NRG	Secreted Signaling	KEGG: hsa04012
L2/3	L5/6	NRG4	ERBB4	0.0020948	0	NRG4_ERBB4	NRG4 - ERBB4	NRG	Secreted Signaling	KEGG: hsa04012
L5/6	L5/6	NRG4	ERBB4	0.000491196	0	NRG4_ERBB4	NRG4 - ERBB4	NRG	Secreted Signaling	KEGG: hsa04012
L2/3	L5/6-CC	NRG4	ERBB4	0.00115469	0	NRG4_ERBB4	NRG4 - ERBB4	NRG	Secreted Signaling	KEGG: hsa04012
L5/6	L5/6-CC	NRG4	ERBB4	0.000270561	0	NRG4_ERBB4	NRG4 - ERBB4	NRG	Secreted Signaling	KEGG: hsa04012
L2/3	Neu-mat	NRG4	ERBB4	5.29e-06	0	NRG4_ERBB4	NRG4 - ERBB4	NRG	Secreted Signaling	KEGG: hsa04012
L5/6	Neu-mat	NRG4	ERBB4	1.24e-06	0	NRG4_ERBB4	NRG4 - ERBB4	NRG	Secreted Signaling	KEGG: hsa04012
L2/3	Neu-NRGN-I	NRG4	ERBB4	0.000232241	0	NRG4_ERBB4	NRG4 - ERBB4	NRG	Secreted Signaling	KEGG: hsa04012
L5/6	Neu-NRGN-I	NRG4	ERBB4	5.44e-05	0	NRG4_ERBB4	NRG4 - ERBB4	NRG	Secreted Signaling	KEGG: hsa04012
L2/3	Neu-NRGN-II	NRG4	ERBB4	9.8e-05	0	NRG4_ERBB4	NRG4 - ERBB4	NRG	Secreted Signaling	KEGG: hsa04012
L5/6	Neu-NRGN-II	NRG4	ERBB4	2.29e-05	0	NRG4_ERBB4	NRG4 - ERBB4	NRG	Secreted Signaling	KEGG: hsa04012
L2/3	Oligodendrocytes	NRG4	ERBB4	0.00560677	0	NRG4_ERBB4	NRG4 - ERBB4	NRG	Secreted Signaling	KEGG: hsa04012
L5/6	Oligodendrocytes	NRG4	ERBB4	0.00131825	0	NRG4_ERBB4	NRG4 - ERBB4	NRG	Secreted Signaling	KEGG: hsa04012
L2/3	OPC	NRG4	ERBB4	0.0061973	0	NRG4_ERBB4	NRG4 - ERBB4	NRG	Secreted Signaling	KEGG: hsa04012
L5/6	OPC	NRG4	ERBB4	0.00145776	0	NRG4_ERBB4	NRG4 - ERBB4	NRG	Secreted Signaling	KEGG: hsa04012
IN-PV	IN-PV	FGF1	FGFR1	2.68e-05	0	FGF1_FGFR1	FGF1 - FGFR1	FGF	Secreted Signaling	PMC: 4393358
IN-SST	IN-PV	FGF1	FGFR1	7.19e-06	0	FGF1_FGFR1	FGF1 - FGFR1	FGF	Secreted Signaling	PMC: 4393358
L2/3	IN-PV	FGF1	FGFR1	8.03e-05	0	FGF1_FGFR1	FGF1 - FGFR1	FGF	Secreted Signaling	PMC: 4393358
L4	IN-PV	FGF1	FGFR1	2.89e-05	0	FGF1_FGFR1	FGF1 - FGFR1	FGF	Secreted Signaling	PMC: 4393358
L5/6	IN-PV	FGF1	FGFR1	6.16e-05	0	FGF1_FGFR1	FGF1 - FGFR1	FGF	Secreted Signaling	PMC: 4393358
L5/6-CC	IN-PV	FGF1	FGFR1	8.13e-05	0	FGF1_FGFR1	FGF1 - FGFR1	FGF	Secreted Signaling	PMC: 4393358
IN-PV	L5/6	FGF1	FGFR1	0.000199414	0	FGF1_FGFR1	FGF1 - FGFR1	FGF	Secreted Signaling	PMC: 4393358
IN-SST	L5/6	FGF1	FGFR1	5.36e-05	0	FGF1_FGFR1	FGF1 - FGFR1	FGF	Secreted Signaling	PMC: 4393358
L2/3	L5/6	FGF1	FGFR1	0.00059816	0	FGF1_FGFR1	FGF1 - FGFR1	FGF	Secreted Signaling	PMC: 4393358
L4	L5/6	FGF1	FGFR1	0.000215304	0	FGF1_FGFR1	FGF1 - FGFR1	FGF	Secreted Signaling	PMC: 4393358
L5/6	L5/6	FGF1	FGFR1	0.000458622	0	FGF1_FGFR1	FGF1 - FGFR1	FGF	Secreted Signaling	PMC: 4393358
L5/6-CC	L5/6	FGF1	FGFR1	0.000605729	0	FGF1_FGFR1	FGF1 - FGFR1	FGF	Secreted Signaling	PMC: 4393358
IN-PV	OPC	FGF1	FGFR1	0.000522327	0	FGF1_FGFR1	FGF1 - FGFR1	FGF	Secreted Signaling	PMC: 4393358
IN-SST	OPC	FGF1	FGFR1	0.000140393	0	FGF1_FGFR1	FGF1 - FGFR1	FGF	Secreted Signaling	PMC: 4393358
L2/3	OPC	FGF1	FGFR1	0.00156576	0	FGF1_FGFR1	FGF1 - FGFR1	FGF	Secreted Signaling	PMC: 4393358
L4	OPC	FGF1	FGFR1	0.000563934	0	FGF1_FGFR1	FGF1 - FGFR1	FGF	Secreted Signaling	PMC: 4393358
L5/6	OPC	FGF1	FGFR1	0.00120077	0	FGF1_FGFR1	FGF1 - FGFR1	FGF	Secreted Signaling	PMC: 4393358
L5/6-CC	OPC	FGF1	FGFR1	0.00158555	0	FGF1_FGFR1	FGF1 - FGFR1	FGF	Secreted Signaling	PMC: 4393358
IN-PV	AST-FB	FGF1	FGFR2	0.000308716	0	FGF1_FGFR2	FGF1 - FGFR2	FGF	Secreted Signaling	PMC: 4393358
IN-SST	AST-FB	FGF1	FGFR2	8.3e-05	0	FGF1_FGFR2	FGF1 - FGFR2	FGF	Secreted Signaling	PMC: 4393358
L2/3	AST-FB	FGF1	FGFR2	0.000925822	0	FGF1_FGFR2	FGF1 - FGFR2	FGF	Secreted Signaling	PMC: 4393358
L4	AST-FB	FGF1	FGFR2	0.000333314	0	FGF1_FGFR2	FGF1 - FGFR2	FGF	Secreted Signaling	PMC: 4393358
L5/6	AST-FB	FGF1	FGFR2	0.000709902	0	FGF1_FGFR2	FGF1 - FGFR2	FGF	Secreted Signaling	PMC: 4393358
L5/6-CC	AST-FB	FGF1	FGFR2	0.000937533	0	FGF1_FGFR2	FGF1 - FGFR2	FGF	Secreted Signaling	PMC: 4393358
IN-PV	AST-PP	FGF1	FGFR2	0.00128186	0	FGF1_FGFR2	FGF1 - FGFR2	FGF	Secreted Signaling	PMC: 4393358
IN-SST	AST-PP	FGF1	FGFR2	0.000344733	0	FGF1_FGFR2	FGF1 - FGFR2	FGF	Secreted Signaling	PMC: 4393358
L2/3	AST-PP	FGF1	FGFR2	0.00383675	0	FGF1_FGFR2	FGF1 - FGFR2	FGF	Secreted Signaling	PMC: 4393358
L4	AST-PP	FGF1	FGFR2	0.00138388	0	FGF1_FGFR2	FGF1 - FGFR2	FGF	Secreted Signaling	PMC: 4393358
L5/6	AST-PP	FGF1	FGFR2	0.00294394	0	FGF1_FGFR2	FGF1 - FGFR2	FGF	Secreted Signaling	PMC: 4393358
L5/6-CC	AST-PP	FGF1	FGFR2	0.00388514	0	FGF1_FGFR2	FGF1 - FGFR2	FGF	Secreted Signaling	PMC: 4393358
IN-PV	IN-PV	FGF1	FGFR2	6.46e-05	0	FGF1_FGFR2	FGF1 - FGFR2	FGF	Secreted Signaling	PMC: 4393358
IN-SST	IN-PV	FGF1	FGFR2	1.74e-05	0	FGF1_FGFR2	FGF1 - FGFR2	FGF	Secreted Signaling	PMC: 4393358
L2/3	IN-PV	FGF1	FGFR2	0.000193961	0	FGF1_FGFR2	FGF1 - FGFR2	FGF	Secreted Signaling	PMC: 4393358
L4	IN-PV	FGF1	FGFR2	6.98e-05	0	FGF1_FGFR2	FGF1 - FGFR2	FGF	Secreted Signaling	PMC: 4393358
L5/6	IN-PV	FGF1	FGFR2	0.0001487	0	FGF1_FGFR2	FGF1 - FGFR2	FGF	Secreted Signaling	PMC: 4393358
L5/6-CC	IN-PV	FGF1	FGFR2	0.000196417	0	FGF1_FGFR2	FGF1 - FGFR2	FGF	Secreted Signaling	PMC: 4393358
IN-PV	L2/3	FGF1	FGFR2	6.84e-06	0	FGF1_FGFR2	FGF1 - FGFR2	FGF	Secreted Signaling	PMC: 4393358
IN-SST	L2/3	FGF1	FGFR2	1.84e-06	0	FGF1_FGFR2	FGF1 - FGFR2	FGF	Secreted Signaling	PMC: 4393358
L2/3	L2/3	FGF1	FGFR2	2.05e-05	0	FGF1_FGFR2	FGF1 - FGFR2	FGF	Secreted Signaling	PMC: 4393358
L4	L2/3	FGF1	FGFR2	7.39e-06	0	FGF1_FGFR2	FGF1 - FGFR2	FGF	Secreted Signaling	PMC: 4393358
L5/6	L2/3	FGF1	FGFR2	1.57e-05	0	FGF1_FGFR2	FGF1 - FGFR2	FGF	Secreted Signaling	PMC: 4393358
L5/6-CC	L2/3	FGF1	FGFR2	2.08e-05	0	FGF1_FGFR2	FGF1 - FGFR2	FGF	Secreted Signaling	PMC: 4393358
IN-PV	Oligodendrocytes	FGF1	FGFR2	0.000944628	0	FGF1_FGFR2	FGF1 - FGFR2	FGF	Secreted Signaling	PMC: 4393358
IN-SST	Oligodendrocytes	FGF1	FGFR2	0.000253979	0	FGF1_FGFR2	FGF1 - FGFR2	FGF	Secreted Signaling	PMC: 4393358
L2/3	Oligodendrocytes	FGF1	FGFR2	0.00282929	0	FGF1_FGFR2	FGF1 - FGFR2	FGF	Secreted Signaling	PMC: 4393358
L4	Oligodendrocytes	FGF1	FGFR2	0.00101984	0	FGF1_FGFR2	FGF1 - FGFR2	FGF	Secreted Signaling	PMC: 4393358
L5/6	Oligodendrocytes	FGF1	FGFR2	0.00217041	0	FGF1_FGFR2	FGF1 - FGFR2	FGF	Secreted Signaling	PMC: 4393358
L5/6-CC	Oligodendrocytes	FGF1	FGFR2	0.00286501	0	FGF1_FGFR2	FGF1 - FGFR2	FGF	Secreted Signaling	PMC: 4393358
IN-PV	AST-FB	FGF1	FGFR3	0.00217214	0	FGF1_FGFR3	FGF1 - FGFR3	FGF	Secreted Signaling	PMC: 4393358
IN-SST	AST-FB	FGF1	FGFR3	0.000584541	0	FGF1_FGFR3	FGF1 - FGFR3	FGF	Secreted Signaling	PMC: 4393358
L2/3	AST-FB	FGF1	FGFR3	0.00648994	0	FGF1_FGFR3	FGF1 - FGFR3	FGF	Secreted Signaling	PMC: 4393358
L4	AST-FB	FGF1	FGFR3	0.00234486	0	FGF1_FGFR3	FGF1 - FGFR3	FGF	Secreted Signaling	PMC: 4393358
L5/6	AST-FB	FGF1	FGFR3	0.00498283	0	FGF1_FGFR3	FGF1 - FGFR3	FGF	Secreted Signaling	PMC: 4393358
L5/6-CC	AST-FB	FGF1	FGFR3	0.00657157	0	FGF1_FGFR3	FGF1 - FGFR3	FGF	Secreted Signaling	PMC: 4393358
IN-PV	AST-PP	FGF1	FGFR3	0.00192273	0	FGF1_FGFR3	FGF1 - FGFR3	FGF	Secreted Signaling	PMC: 4393358
IN-SST	AST-PP	FGF1	FGFR3	0.000517328	0	FGF1_FGFR3	FGF1 - FGFR3	FGF	Secreted Signaling	PMC: 4393358
L2/3	AST-PP	FGF1	FGFR3	0.0057476	0	FGF1_FGFR3	FGF1 - FGFR3	FGF	Secreted Signaling	PMC: 4393358
L4	AST-PP	FGF1	FGFR3	0.00207566	0	FGF1_FGFR3	FGF1 - FGFR3	FGF	Secreted Signaling	PMC: 4393358
L5/6	AST-PP	FGF1	FGFR3	0.00441211	0	FGF1_FGFR3	FGF1 - FGFR3	FGF	Secreted Signaling	PMC: 4393358
L5/6-CC	AST-PP	FGF1	FGFR3	0.00581995	0	FGF1_FGFR3	FGF1 - FGFR3	FGF	Secreted Signaling	PMC: 4393358
AST-PP	IN-PV	FGF2	FGFR1	6.89e-05	0	FGF2_FGFR1	FGF2 - FGFR1	FGF	Secreted Signaling	PMC: 4393358
AST-PP	L5/6	FGF2	FGFR1	0.00051297	0	FGF2_FGFR1	FGF2 - FGFR1	FGF	Secreted Signaling	PMC: 4393358
AST-PP	OPC	FGF2	FGFR1	0.00134295	0	FGF2_FGFR1	FGF2 - FGFR1	FGF	Secreted Signaling	PMC: 4393358
AST-PP	AST-FB	FGF2	FGFR2	0.000794003	0	FGF2_FGFR2	FGF2 - FGFR2	FGF	Secreted Signaling	PMC: 4393358
AST-PP	AST-PP	FGF2	FGFR2	0.00329183	0	FGF2_FGFR2	FGF2 - FGFR2	FGF	Secreted Signaling	PMC: 4393358
AST-PP	IN-PV	FGF2	FGFR2	0.000166328	0	FGF2_FGFR2	FGF2 - FGFR2	FGF	Secreted Signaling	PMC: 4393358
AST-PP	L2/3	FGF2	FGFR2	1.76e-05	0	FGF2_FGFR2	FGF2 - FGFR2	FGF	Secreted Signaling	PMC: 4393358
AST-PP	Oligodendrocytes	FGF2	FGFR2	0.00242711	0	FGF2_FGFR2	FGF2 - FGFR2	FGF	Secreted Signaling	PMC: 4393358
AST-PP	AST-FB	FGF2	FGFR3	0.00557032	0	FGF2_FGFR3	FGF2 - FGFR3	FGF	Secreted Signaling	PMC: 4393358
AST-PP	AST-PP	FGF2	FGFR3	0.00493265	0	FGF2_FGFR3	FGF2 - FGFR3	FGF	Secreted Signaling	PMC: 4393358
L2/3	IN-PV	FGF5	FGFR1	2.81e-06	0	FGF5_FGFR1	FGF5 - FGFR1	FGF	Secreted Signaling	PMC: 4393358
L5/6-CC	IN-PV	FGF5	FGFR1	1.24e-05	0	FGF5_FGFR1	FGF5 - FGFR1	FGF	Secreted Signaling	PMC: 4393358
L2/3	L5/6	FGF5	FGFR1	2.1e-05	0	FGF5_FGFR1	FGF5 - FGFR1	FGF	Secreted Signaling	PMC: 4393358
L5/6-CC	L5/6	FGF5	FGFR1	9.25e-05	0	FGF5_FGFR1	FGF5 - FGFR1	FGF	Secreted Signaling	PMC: 4393358
L2/3	OPC	FGF5	FGFR1	5.49e-05	0	FGF5_FGFR1	FGF5 - FGFR1	FGF	Secreted Signaling	PMC: 4393358
L5/6-CC	OPC	FGF5	FGFR1	0.000242459	0	FGF5_FGFR1	FGF5 - FGFR1	FGF	Secreted Signaling	PMC: 4393358
L2/3	AST-FB	FGF5	FGFR2	3.24e-05	0	FGF5_FGFR2	FGF5 - FGFR2	FGF	Secreted Signaling	PMC: 4393358
L5/6-CC	AST-FB	FGF5	FGFR2	0.000143287	0	FGF5_FGFR2	FGF5 - FGFR2	FGF	Secreted Signaling	PMC: 4393358
L2/3	AST-PP	FGF5	FGFR2	0.000134803	0	FGF5_FGFR2	FGF5 - FGFR2	FGF	Secreted Signaling	PMC: 4393358
L5/6-CC	AST-PP	FGF5	FGFR2	0.000595269	0	FGF5_FGFR2	FGF5 - FGFR2	FGF	Secreted Signaling	PMC: 4393358
L2/3	IN-PV	FGF5	FGFR2	6.79e-06	0	FGF5_FGFR2	FGF5 - FGFR2	FGF	Secreted Signaling	PMC: 4393358
L5/6-CC	IN-PV	FGF5	FGFR2	3e-05	0	FGF5_FGFR2	FGF5 - FGFR2	FGF	Secreted Signaling	PMC: 4393358
L2/3	L2/3	FGF5	FGFR2	7.19e-07	0	FGF5_FGFR2	FGF5 - FGFR2	FGF	Secreted Signaling	PMC: 4393358
L5/6-CC	L2/3	FGF5	FGFR2	3.18e-06	0	FGF5_FGFR2	FGF5 - FGFR2	FGF	Secreted Signaling	PMC: 4393358
L2/3	Oligodendrocytes	FGF5	FGFR2	9.93e-05	0	FGF5_FGFR2	FGF5 - FGFR2	FGF	Secreted Signaling	PMC: 4393358
L5/6-CC	Oligodendrocytes	FGF5	FGFR2	0.000438587	0	FGF5_FGFR2	FGF5 - FGFR2	FGF	Secreted Signaling	PMC: 4393358
L2/3	AST-FB	FGF5	FGFR3	0.000228611	0	FGF5_FGFR3	FGF5 - FGFR3	FGF	Secreted Signaling	PMC: 4393358
L5/6-CC	AST-FB	FGF5	FGFR3	0.00100918	0	FGF5_FGFR3	FGF5 - FGFR3	FGF	Secreted Signaling	PMC: 4393358
L2/3	AST-PP	FGF5	FGFR3	0.000202316	0	FGF5_FGFR3	FGF5 - FGFR3	FGF	Secreted Signaling	PMC: 4393358
L5/6-CC	AST-PP	FGF5	FGFR3	0.000893184	0	FGF5_FGFR3	FGF5 - FGFR3	FGF	Secreted Signaling	PMC: 4393358
IN-PV	IN-PV	FGF9	FGFR1	0.00013003	0	FGF9_FGFR1	FGF9 - FGFR1	FGF	Secreted Signaling	PMC: 4393358
IN-SV2C	IN-PV	FGF9	FGFR1	0.000121859	0	FGF9_FGFR1	FGF9 - FGFR1	FGF	Secreted Signaling	PMC: 4393358
L2/3	IN-PV	FGF9	FGFR1	2.13e-05	0	FGF9_FGFR1	FGF9 - FGFR1	FGF	Secreted Signaling	PMC: 4393358
L5/6-CC	IN-PV	FGF9	FGFR1	2.99e-05	0	FGF9_FGFR1	FGF9 - FGFR1	FGF	Secreted Signaling	PMC: 4393358
IN-PV	L5/6	FGF9	FGFR1	0.000968024	0	FGF9_FGFR1	FGF9 - FGFR1	FGF	Secreted Signaling	PMC: 4393358
IN-SV2C	L5/6	FGF9	FGFR1	0.000907241	0	FGF9_FGFR1	FGF9 - FGFR1	FGF	Secreted Signaling	PMC: 4393358
L2/3	L5/6	FGF9	FGFR1	0.000158633	0	FGF9_FGFR1	FGF9 - FGFR1	FGF	Secreted Signaling	PMC: 4393358
L5/6-CC	L5/6	FGF9	FGFR1	0.000222798	0	FGF9_FGFR1	FGF9 - FGFR1	FGF	Secreted Signaling	PMC: 4393358
IN-PV	OPC	FGF9	FGFR1	0.00253241	0	FGF9_FGFR1	FGF9 - FGFR1	FGF	Secreted Signaling	PMC: 4393358
IN-SV2C	OPC	FGF9	FGFR1	0.00237363	0	FGF9_FGFR1	FGF9 - FGFR1	FGF	Secreted Signaling	PMC: 4393358
L2/3	OPC	FGF9	FGFR1	0.000415538	0	FGF9_FGFR1	FGF9 - FGFR1	FGF	Secreted Signaling	PMC: 4393358
L5/6-CC	OPC	FGF9	FGFR1	0.000583557	0	FGF9_FGFR1	FGF9 - FGFR1	FGF	Secreted Signaling	PMC: 4393358
IN-PV	AST-FB	FGF9	FGFR2	0.00149799	0	FGF9_FGFR2	FGF9 - FGFR2	FGF	Secreted Signaling	PMC: 4393358
IN-SV2C	AST-FB	FGF9	FGFR2	0.00140397	0	FGF9_FGFR2	FGF9 - FGFR2	FGF	Secreted Signaling	PMC: 4393358
L2/3	AST-FB	FGF9	FGFR2	0.000245589	0	FGF9_FGFR2	FGF9 - FGFR2	FGF	Secreted Signaling	PMC: 4393358
L5/6-CC	AST-FB	FGF9	FGFR2	0.000344915	0	FGF9_FGFR2	FGF9 - FGFR2	FGF	Secreted Signaling	PMC: 4393358
IN-PV	AST-PP	FGF9	FGFR2	0.00619672	0	FGF9_FGFR2	FGF9 - FGFR2	FGF	Secreted Signaling	PMC: 4393358
IN-SV2C	AST-PP	FGF9	FGFR2	0.00580954	0	FGF9_FGFR2	FGF9 - FGFR2	FGF	Secreted Signaling	PMC: 4393358
L2/3	AST-PP	FGF9	FGFR2	0.00101994	0	FGF9_FGFR2	FGF9 - FGFR2	FGF	Secreted Signaling	PMC: 4393358
L5/6-CC	AST-PP	FGF9	FGFR2	0.001432	0	FGF9_FGFR2	FGF9 - FGFR2	FGF	Secreted Signaling	PMC: 4393358
IN-PV	IN-PV	FGF9	FGFR2	0.000313973	0	FGF9_FGFR2	FGF9 - FGFR2	FGF	Secreted Signaling	PMC: 4393358
IN-SV2C	IN-PV	FGF9	FGFR2	0.000294246	0	FGF9_FGFR2	FGF9 - FGFR2	FGF	Secreted Signaling	PMC: 4393358
L2/3	IN-PV	FGF9	FGFR2	5.14e-05	0	FGF9_FGFR2	FGF9 - FGFR2	FGF	Secreted Signaling	PMC: 4393358
L5/6-CC	IN-PV	FGF9	FGFR2	7.22e-05	0	FGF9_FGFR2	FGF9 - FGFR2	FGF	Secreted Signaling	PMC: 4393358
IN-PV	L2/3	FGF9	FGFR2	3.32e-05	0	FGF9_FGFR2	FGF9 - FGFR2	FGF	Secreted Signaling	PMC: 4393358
IN-SV2C	L2/3	FGF9	FGFR2	3.12e-05	0	FGF9_FGFR2	FGF9 - FGFR2	FGF	Secreted Signaling	PMC: 4393358
L2/3	L2/3	FGF9	FGFR2	5.44e-06	0	FGF9_FGFR2	FGF9 - FGFR2	FGF	Secreted Signaling	PMC: 4393358
L5/6-CC	L2/3	FGF9	FGFR2	7.65e-06	0	FGF9_FGFR2	FGF9 - FGFR2	FGF	Secreted Signaling	PMC: 4393358
IN-PV	Oligodendrocytes	FGF9	FGFR2	0.00457242	0	FGF9_FGFR2	FGF9 - FGFR2	FGF	Secreted Signaling	PMC: 4393358
IN-SV2C	Oligodendrocytes	FGF9	FGFR2	0.00428629	0	FGF9_FGFR2	FGF9 - FGFR2	FGF	Secreted Signaling	PMC: 4393358
L2/3	Oligodendrocytes	FGF9	FGFR2	0.000751565	0	FGF9_FGFR2	FGF9 - FGFR2	FGF	Secreted Signaling	PMC: 4393358
L5/6-CC	Oligodendrocytes	FGF9	FGFR2	0.00105531	0	FGF9_FGFR2	FGF9 - FGFR2	FGF	Secreted Signaling	PMC: 4393358
IN-PV	AST-FB	FGF9	FGFR3	0.0104647	0	FGF9_FGFR3	FGF9 - FGFR3	FGF	Secreted Signaling	PMC: 4393358
IN-SV2C	AST-FB	FGF9	FGFR3	0.00981352	0	FGF9_FGFR3	FGF9 - FGFR3	FGF	Secreted Signaling	PMC: 4393358
L2/3	AST-FB	FGF9	FGFR3	0.00172863	0	FGF9_FGFR3	FGF9 - FGFR3	FGF	Secreted Signaling	PMC: 4393358
L5/6-CC	AST-FB	FGF9	FGFR3	0.0024263	0	FGF9_FGFR3	FGF9 - FGFR3	FGF	Secreted Signaling	PMC: 4393358
IN-PV	AST-PP	FGF9	FGFR3	0.00927201	0	FGF9_FGFR3	FGF9 - FGFR3	FGF	Secreted Signaling	PMC: 4393358
IN-SV2C	AST-PP	FGF9	FGFR3	0.00869435	0	FGF9_FGFR3	FGF9 - FGFR3	FGF	Secreted Signaling	PMC: 4393358
L2/3	AST-PP	FGF9	FGFR3	0.00153007	0	FGF9_FGFR3	FGF9 - FGFR3	FGF	Secreted Signaling	PMC: 4393358
L5/6-CC	AST-PP	FGF9	FGFR3	0.00214777	0	FGF9_FGFR3	FGF9 - FGFR3	FGF	Secreted Signaling	PMC: 4393358
L5/6-CC	OPC	PDGFA	PDGFRA	0.000894316	0	PDGFA_PDGFRA	PDGFA - PDGFRA	PDGF	Secreted Signaling	PMID: 15207812
L5/6-CC	AST-PP	PDGFA	PDGFRB	7.13e-05	0	PDGFA_PDGFRB	PDGFA - PDGFRB	PDGF	Secreted Signaling	PMID: 15207812
L5/6-CC	Endothelial	PDGFA	PDGFRB	0.000769198	0	PDGFA_PDGFRB	PDGFA - PDGFRB	PDGF	Secreted Signaling	PMID: 15207812
AST-PP	OPC	PDGFC	PDGFRA	0.00155744	0	PDGFC_PDGFRA	PDGFC - PDGFRA	PDGF	Secreted Signaling	PMID: 15207812
IN-PV	OPC	PDGFC	PDGFRA	0.00421194	0	PDGFC_PDGFRA	PDGFC - PDGFRA	PDGF	Secreted Signaling	PMID: 15207812
L2/3	OPC	PDGFC	PDGFRA	0.00173606	0	PDGFC_PDGFRA	PDGFC - PDGFRA	PDGF	Secreted Signaling	PMID: 15207812
L4	OPC	PDGFC	PDGFRA	0.00272325	0	PDGFC_PDGFRA	PDGFC - PDGFRA	PDGF	Secreted Signaling	PMID: 15207812
L5/6	OPC	PDGFC	PDGFRA	0.0054138	0	PDGFC_PDGFRA	PDGFC - PDGFRA	PDGF	Secreted Signaling	PMID: 15207812
L5/6-CC	OPC	PDGFC	PDGFRA	0.00887664	0	PDGFC_PDGFRA	PDGFC - PDGFRA	PDGF	Secreted Signaling	PMID: 15207812
OPC	OPC	PDGFC	PDGFRA	0.00265936	0	PDGFC_PDGFRA	PDGFC - PDGFRA	PDGF	Secreted Signaling	PMID: 15207812
IN-SV2C	AST-PP	PDGFD	PDGFRB	0.00138116	0	PDGFD_PDGFRB	PDGFD - PDGFRB	PDGF	Secreted Signaling	PMID: 15207812
L2/3	AST-PP	PDGFD	PDGFRB	0.000144956	0	PDGFD_PDGFRB	PDGFD - PDGFRB	PDGF	Secreted Signaling	PMID: 15207812
IN-SV2C	Endothelial	PDGFD	PDGFRB	0.0146787	0	PDGFD_PDGFRB	PDGFD - PDGFRB	PDGF	Secreted Signaling	PMID: 15207812
L2/3	Endothelial	PDGFD	PDGFRB	0.00156298	0	PDGFD_PDGFRB	PDGFD - PDGFRB	PDGF	Secreted Signaling	PMID: 15207812
AST-PP	Endothelial	VEGFA	FLT1	0.00782647	0	VEGFA_VEGFR1	VEGFA - VEGFR1	VEGF	Secreted Signaling	KEGG: hsa04370; PMID: 16633338
IN-PV	AST-PP	IGF1	IGF1R	0.00471754	0	IGF1_IGF1R	IGF1 - IGF1R	IGF	Secreted Signaling	PMID: 14604834
IN-SST	AST-PP	IGF1	IGF1R	0.00286438	0	IGF1_IGF1R	IGF1 - IGF1R	IGF	Secreted Signaling	PMID: 14604834
IN-SV2C	AST-PP	IGF1	IGF1R	0.00797413	0	IGF1_IGF1R	IGF1 - IGF1R	IGF	Secreted Signaling	PMID: 14604834
IN-VIP	AST-PP	IGF1	IGF1R	0.00630866	0	IGF1_IGF1R	IGF1 - IGF1R	IGF	Secreted Signaling	PMID: 14604834
IN-PV	Endothelial	IGF1	IGF1R	0.0241532	0	IGF1_IGF1R	IGF1 - IGF1R	IGF	Secreted Signaling	PMID: 14604834
IN-SST	Endothelial	IGF1	IGF1R	0.0147786	0	IGF1_IGF1R	IGF1 - IGF1R	IGF	Secreted Signaling	PMID: 14604834
IN-SV2C	Endothelial	IGF1	IGF1R	0.0402835	0	IGF1_IGF1R	IGF1 - IGF1R	IGF	Secreted Signaling	PMID: 14604834
IN-VIP	Endothelial	IGF1	IGF1R	0.0320674	0	IGF1_IGF1R	IGF1 - IGF1R	IGF	Secreted Signaling	PMID: 14604834
IN-PV	IN-PV	IGF1	IGF1R	0.0116467	0	IGF1_IGF1R	IGF1 - IGF1R	IGF	Secreted Signaling	PMID: 14604834
IN-SST	IN-PV	IGF1	IGF1R	0.00709096	0	IGF1_IGF1R	IGF1 - IGF1R	IGF	Secreted Signaling	PMID: 14604834
IN-SV2C	IN-PV	IGF1	IGF1R	0.0195924	0	IGF1_IGF1R	IGF1 - IGF1R	IGF	Secreted Signaling	PMID: 14604834
IN-VIP	IN-PV	IGF1	IGF1R	0.0155347	0	IGF1_IGF1R	IGF1 - IGF1R	IGF	Secreted Signaling	PMID: 14604834
IN-PV	IN-SST	IGF1	IGF1R	0.00665254	0	IGF1_IGF1R	IGF1 - IGF1R	IGF	Secreted Signaling	PMID: 14604834
IN-SST	IN-SST	IGF1	IGF1R	0.00404234	0	IGF1_IGF1R	IGF1 - IGF1R	IGF	Secreted Signaling	PMID: 14604834
IN-SV2C	IN-SST	IGF1	IGF1R	0.0112298	0	IGF1_IGF1R	IGF1 - IGF1R	IGF	Secreted Signaling	PMID: 14604834
IN-VIP	IN-SST	IGF1	IGF1R	0.00888987	0	IGF1_IGF1R	IGF1 - IGF1R	IGF	Secreted Signaling	PMID: 14604834
IN-PV	IN-SV2C	IGF1	IGF1R	0.00732289	0	IGF1_IGF1R	IGF1 - IGF1R	IGF	Secreted Signaling	PMID: 14604834
IN-SST	IN-SV2C	IGF1	IGF1R	0.00445085	0	IGF1_IGF1R	IGF1 - IGF1R	IGF	Secreted Signaling	PMID: 14604834
IN-SV2C	IN-SV2C	IGF1	IGF1R	0.0123557	0	IGF1_IGF1R	IGF1 - IGF1R	IGF	Secreted Signaling	PMID: 14604834
IN-VIP	IN-SV2C	IGF1	IGF1R	0.00978323	0	IGF1_IGF1R	IGF1 - IGF1R	IGF	Secreted Signaling	PMID: 14604834
IN-PV	IN-VIP	IGF1	IGF1R	0.0101327	0	IGF1_IGF1R	IGF1 - IGF1R	IGF	Secreted Signaling	PMID: 14604834
IN-SST	IN-VIP	IGF1	IGF1R	0.00616614	0	IGF1_IGF1R	IGF1 - IGF1R	IGF	Secreted Signaling	PMID: 14604834
IN-SV2C	IN-VIP	IGF1	IGF1R	0.0170604	0	IGF1_IGF1R	IGF1 - IGF1R	IGF	Secreted Signaling	PMID: 14604834
IN-VIP	IN-VIP	IGF1	IGF1R	0.0135217	0	IGF1_IGF1R	IGF1 - IGF1R	IGF	Secreted Signaling	PMID: 14604834
IN-PV	L2/3	IGF1	IGF1R	0.0171166	0	IGF1_IGF1R	IGF1 - IGF1R	IGF	Secreted Signaling	PMID: 14604834
IN-SST	L2/3	IGF1	IGF1R	0.0104446	0	IGF1_IGF1R	IGF1 - IGF1R	IGF	Secreted Signaling	PMID: 14604834
IN-SV2C	L2/3	IGF1	IGF1R	0.028682	0	IGF1_IGF1R	IGF1 - IGF1R	IGF	Secreted Signaling	PMID: 14604834
IN-VIP	L2/3	IGF1	IGF1R	0.0227828	0	IGF1_IGF1R	IGF1 - IGF1R	IGF	Secreted Signaling	PMID: 14604834
IN-PV	L4	IGF1	IGF1R	0.0102118	0	IGF1_IGF1R	IGF1 - IGF1R	IGF	Secreted Signaling	PMID: 14604834
IN-SST	L4	IGF1	IGF1R	0.00621381	0	IGF1_IGF1R	IGF1 - IGF1R	IGF	Secreted Signaling	PMID: 14604834
IN-SV2C	L4	IGF1	IGF1R	0.0171956	0	IGF1_IGF1R	IGF1 - IGF1R	IGF	Secreted Signaling	PMID: 14604834
IN-VIP	L4	IGF1	IGF1R	0.0136281	0	IGF1_IGF1R	IGF1 - IGF1R	IGF	Secreted Signaling	PMID: 14604834
IN-PV	L5/6	IGF1	IGF1R	0.0161767	0	IGF1_IGF1R	IGF1 - IGF1R	IGF	Secreted Signaling	PMID: 14604834
IN-SST	L5/6	IGF1	IGF1R	0.00986671	0	IGF1_IGF1R	IGF1 - IGF1R	IGF	Secreted Signaling	PMID: 14604834
IN-SV2C	L5/6	IGF1	IGF1R	0.0271281	0	IGF1_IGF1R	IGF1 - IGF1R	IGF	Secreted Signaling	PMID: 14604834
IN-VIP	L5/6	IGF1	IGF1R	0.0215408	0	IGF1_IGF1R	IGF1 - IGF1R	IGF	Secreted Signaling	PMID: 14604834
IN-PV	L5/6-CC	IGF1	IGF1R	0.016163	0	IGF1_IGF1R	IGF1 - IGF1R	IGF	Secreted Signaling	PMID: 14604834
IN-SST	L5/6-CC	IGF1	IGF1R	0.0098594	0	IGF1_IGF1R	IGF1 - IGF1R	IGF	Secreted Signaling	PMID: 14604834
IN-SV2C	L5/6-CC	IGF1	IGF1R	0.0271002	0	IGF1_IGF1R	IGF1 - IGF1R	IGF	Secreted Signaling	PMID: 14604834
IN-VIP	L5/6-CC	IGF1	IGF1R	0.0215205	0	IGF1_IGF1R	IGF1 - IGF1R	IGF	Secreted Signaling	PMID: 14604834
IN-PV	Neu-mat	IGF1	IGF1R	0.00201463	0	IGF1_IGF1R	IGF1 - IGF1R	IGF	Secreted Signaling	PMID: 14604834
IN-SST	Neu-mat	IGF1	IGF1R	0.00122193	0	IGF1_IGF1R	IGF1 - IGF1R	IGF	Secreted Signaling	PMID: 14604834
IN-SV2C	Neu-mat	IGF1	IGF1R	0.00341176	0	IGF1_IGF1R	IGF1 - IGF1R	IGF	Secreted Signaling	PMID: 14604834
IN-VIP	Neu-mat	IGF1	IGF1R	0.00269683	0	IGF1_IGF1R	IGF1 - IGF1R	IGF	Secreted Signaling	PMID: 14604834
IN-PV	OPC	IGF1	IGF1R	0.00526694	0	IGF1_IGF1R	IGF1 - IGF1R	IGF	Secreted Signaling	PMID: 14604834
IN-SST	OPC	IGF1	IGF1R	0.00319865	0	IGF1_IGF1R	IGF1 - IGF1R	IGF	Secreted Signaling	PMID: 14604834
IN-SV2C	OPC	IGF1	IGF1R	0.0088994	0	IGF1_IGF1R	IGF1 - IGF1R	IGF	Secreted Signaling	PMID: 14604834
IN-VIP	OPC	IGF1	IGF1R	0.00704192	0	IGF1_IGF1R	IGF1 - IGF1R	IGF	Secreted Signaling	PMID: 14604834
IN-PV	Microglia	CX3CL1	CX3CR1	0.00729147	0	CX3CL1_CX3CR1	CX3CL1 - CX3CR1	CX3C	Secreted Signaling	KEGG: hsa04060
IN-SST	Microglia	CX3CL1	CX3CR1	0.00264432	0	CX3CL1_CX3CR1	CX3CL1 - CX3CR1	CX3C	Secreted Signaling	KEGG: hsa04060
IN-SV2C	Microglia	CX3CL1	CX3CR1	0.00629918	0	CX3CL1_CX3CR1	CX3CL1 - CX3CR1	CX3C	Secreted Signaling	KEGG: hsa04060
IN-VIP	Microglia	CX3CL1	CX3CR1	0.000768826	0	CX3CL1_CX3CR1	CX3CL1 - CX3CR1	CX3C	Secreted Signaling	KEGG: hsa04060
L2/3	Microglia	CX3CL1	CX3CR1	0.0131269	0	CX3CL1_CX3CR1	CX3CL1 - CX3CR1	CX3C	Secreted Signaling	KEGG: hsa04060
L4	Microglia	CX3CL1	CX3CR1	0.0102606	0	CX3CL1_CX3CR1	CX3CL1 - CX3CR1	CX3C	Secreted Signaling	KEGG: hsa04060
L5/6	Microglia	CX3CL1	CX3CR1	0.0200134	0	CX3CL1_CX3CR1	CX3CL1 - CX3CR1	CX3C	Secreted Signaling	KEGG: hsa04060
L5/6-CC	Microglia	CX3CL1	CX3CR1	0.0192057	0	CX3CL1_CX3CR1	CX3CL1 - CX3CR1	CX3C	Secreted Signaling	KEGG: hsa04060
Neu-NRGN-I	Microglia	CX3CL1	CX3CR1	0.0324318	0	CX3CL1_CX3CR1	CX3CL1 - CX3CR1	CX3C	Secreted Signaling	KEGG: hsa04060
Neu-NRGN-II	Microglia	CX3CL1	CX3CR1	0.00576719	0	CX3CL1_CX3CR1	CX3CL1 - CX3CR1	CX3C	Secreted Signaling	KEGG: hsa04060
L2/3	Microglia	IL34	CSF1R	0.00230811	0	IL34_CSF1R	IL34 - CSF1R	CSF	Secreted Signaling	KEGG: hsa04060
L5/6	Microglia	IL34	CSF1R	0.000496423	0	IL34_CSF1R	IL34 - CSF1R	CSF	Secreted Signaling	KEGG: hsa04060
L5/6-CC	Microglia	IL34	CSF1R	0.0046939	0	IL34_CSF1R	IL34 - CSF1R	CSF	Secreted Signaling	KEGG: hsa04060
Endothelial	AST-PP	NAMPT	INSR	0.000293702	0	NAMPT_INSR	NAMPT - INSR	VISFATIN	Secreted Signaling	PMID: 28490838
L2/3	AST-PP	NAMPT	INSR	2.75e-05	0	NAMPT_INSR	NAMPT - INSR	VISFATIN	Secreted Signaling	PMID: 28490838
L4	AST-PP	NAMPT	INSR	6.58e-06	0	NAMPT_INSR	NAMPT - INSR	VISFATIN	Secreted Signaling	PMID: 28490838
L5/6	AST-PP	NAMPT	INSR	3.51e-06	0	NAMPT_INSR	NAMPT - INSR	VISFATIN	Secreted Signaling	PMID: 28490838
L5/6-CC	AST-PP	NAMPT	INSR	3.31e-05	0	NAMPT_INSR	NAMPT - INSR	VISFATIN	Secreted Signaling	PMID: 28490838
Endothelial	Endothelial	NAMPT	INSR	0.0069564	0	NAMPT_INSR	NAMPT - INSR	VISFATIN	Secreted Signaling	PMID: 28490838
L2/3	Endothelial	NAMPT	INSR	0.000656092	0	NAMPT_INSR	NAMPT - INSR	VISFATIN	Secreted Signaling	PMID: 28490838
L4	Endothelial	NAMPT	INSR	0.000156869	0	NAMPT_INSR	NAMPT - INSR	VISFATIN	Secreted Signaling	PMID: 28490838
L5/6	Endothelial	NAMPT	INSR	8.37e-05	0	NAMPT_INSR	NAMPT - INSR	VISFATIN	Secreted Signaling	PMID: 28490838
L5/6-CC	Endothelial	NAMPT	INSR	0.000788195	0	NAMPT_INSR	NAMPT - INSR	VISFATIN	Secreted Signaling	PMID: 28490838
Endothelial	IN-PV	NAMPT	INSR	0.0107895	0	NAMPT_INSR	NAMPT - INSR	VISFATIN	Secreted Signaling	PMID: 28490838
L2/3	IN-PV	NAMPT	INSR	0.00102118	0	NAMPT_INSR	NAMPT - INSR	VISFATIN	Secreted Signaling	PMID: 28490838
L4	IN-PV	NAMPT	INSR	0.000244228	0	NAMPT_INSR	NAMPT - INSR	VISFATIN	Secreted Signaling	PMID: 28490838
L5/6	IN-PV	NAMPT	INSR	0.000130262	0	NAMPT_INSR	NAMPT - INSR	VISFATIN	Secreted Signaling	PMID: 28490838
L5/6-CC	IN-PV	NAMPT	INSR	0.00122671	0	NAMPT_INSR	NAMPT - INSR	VISFATIN	Secreted Signaling	PMID: 28490838
Endothelial	IN-SST	NAMPT	INSR	0.00695853	0	NAMPT_INSR	NAMPT - INSR	VISFATIN	Secreted Signaling	PMID: 28490838
L2/3	IN-SST	NAMPT	INSR	0.000656294	0	NAMPT_INSR	NAMPT - INSR	VISFATIN	Secreted Signaling	PMID: 28490838
L4	IN-SST	NAMPT	INSR	0.000156917	0	NAMPT_INSR	NAMPT - INSR	VISFATIN	Secreted Signaling	PMID: 28490838
L5/6	IN-SST	NAMPT	INSR	8.37e-05	0	NAMPT_INSR	NAMPT - INSR	VISFATIN	Secreted Signaling	PMID: 28490838
L5/6-CC	IN-SST	NAMPT	INSR	0.000788438	0	NAMPT_INSR	NAMPT - INSR	VISFATIN	Secreted Signaling	PMID: 28490838
Endothelial	IN-SV2C	NAMPT	INSR	0.0124349	0	NAMPT_INSR	NAMPT - INSR	VISFATIN	Secreted Signaling	PMID: 28490838
L2/3	IN-SV2C	NAMPT	INSR	0.00117869	0	NAMPT_INSR	NAMPT - INSR	VISFATIN	Secreted Signaling	PMID: 28490838
L4	IN-SV2C	NAMPT	INSR	0.000281931	0	NAMPT_INSR	NAMPT - INSR	VISFATIN	Secreted Signaling	PMID: 28490838
L5/6	IN-SV2C	NAMPT	INSR	0.000150375	0	NAMPT_INSR	NAMPT - INSR	VISFATIN	Secreted Signaling	PMID: 28490838
L5/6-CC	IN-SV2C	NAMPT	INSR	0.00141587	0	NAMPT_INSR	NAMPT - INSR	VISFATIN	Secreted Signaling	PMID: 28490838
Endothelial	IN-VIP	NAMPT	INSR	0.0078328	0	NAMPT_INSR	NAMPT - INSR	VISFATIN	Secreted Signaling	PMID: 28490838
L2/3	IN-VIP	NAMPT	INSR	0.000739341	0	NAMPT_INSR	NAMPT - INSR	VISFATIN	Secreted Signaling	PMID: 28490838
L4	IN-VIP	NAMPT	INSR	0.000176784	0	NAMPT_INSR	NAMPT - INSR	VISFATIN	Secreted Signaling	PMID: 28490838
L5/6	IN-VIP	NAMPT	INSR	9.43e-05	0	NAMPT_INSR	NAMPT - INSR	VISFATIN	Secreted Signaling	PMID: 28490838
L5/6-CC	IN-VIP	NAMPT	INSR	0.000888191	0	NAMPT_INSR	NAMPT - INSR	VISFATIN	Secreted Signaling	PMID: 28490838
Endothelial	L2/3	NAMPT	INSR	0.00719552	0	NAMPT_INSR	NAMPT - INSR	VISFATIN	Secreted Signaling	PMID: 28490838
L2/3	L2/3	NAMPT	INSR	0.000678793	0	NAMPT_INSR	NAMPT - INSR	VISFATIN	Secreted Signaling	PMID: 28490838
L4	L2/3	NAMPT	INSR	0.000162299	0	NAMPT_INSR	NAMPT - INSR	VISFATIN	Secreted Signaling	PMID: 28490838
L5/6	L2/3	NAMPT	INSR	8.66e-05	0	NAMPT_INSR	NAMPT - INSR	VISFATIN	Secreted Signaling	PMID: 28490838
L5/6-CC	L2/3	NAMPT	INSR	0.000815463	0	NAMPT_INSR	NAMPT - INSR	VISFATIN	Secreted Signaling	PMID: 28490838
Endothelial	L4	NAMPT	INSR	0.00568885	0	NAMPT_INSR	NAMPT - INSR	VISFATIN	Secreted Signaling	PMID: 28490838
L2/3	L4	NAMPT	INSR	0.000535924	0	NAMPT_INSR	NAMPT - INSR	VISFATIN	Secreted Signaling	PMID: 28490838
L4	L4	NAMPT	INSR	0.000128125	0	NAMPT_INSR	NAMPT - INSR	VISFATIN	Secreted Signaling	PMID: 28490838
L5/6	L4	NAMPT	INSR	6.83e-05	0	NAMPT_INSR	NAMPT - INSR	VISFATIN	Secreted Signaling	PMID: 28490838
L5/6-CC	L4	NAMPT	INSR	0.000643847	0	NAMPT_INSR	NAMPT - INSR	VISFATIN	Secreted Signaling	PMID: 28490838
Endothelial	L5/6	NAMPT	INSR	0.00855132	0	NAMPT_INSR	NAMPT - INSR	VISFATIN	Secreted Signaling	PMID: 28490838
L2/3	L5/6	NAMPT	INSR	0.000807691	0	NAMPT_INSR	NAMPT - INSR	VISFATIN	Secreted Signaling	PMID: 28490838
L4	L5/6	NAMPT	INSR	0.000193137	0	NAMPT_INSR	NAMPT - INSR	VISFATIN	Secreted Signaling	PMID: 28490838
L5/6	L5/6	NAMPT	INSR	0.00010301	0	NAMPT_INSR	NAMPT - INSR	VISFATIN	Secreted Signaling	PMID: 28490838
L5/6-CC	L5/6	NAMPT	INSR	0.000970289	0	NAMPT_INSR	NAMPT - INSR	VISFATIN	Secreted Signaling	PMID: 28490838
Endothelial	L5/6-CC	NAMPT	INSR	0.00896199	0	NAMPT_INSR	NAMPT - INSR	VISFATIN	Secreted Signaling	PMID: 28490838
L2/3	L5/6-CC	NAMPT	INSR	0.000846798	0	NAMPT_INSR	NAMPT - INSR	VISFATIN	Secreted Signaling	PMID: 28490838
L4	L5/6-CC	NAMPT	INSR	0.000202495	0	NAMPT_INSR	NAMPT - INSR	VISFATIN	Secreted Signaling	PMID: 28490838
L5/6	L5/6-CC	NAMPT	INSR	0.000108001	0	NAMPT_INSR	NAMPT - INSR	VISFATIN	Secreted Signaling	PMID: 28490838
L5/6-CC	L5/6-CC	NAMPT	INSR	0.00101726	0	NAMPT_INSR	NAMPT - INSR	VISFATIN	Secreted Signaling	PMID: 28490838
Endothelial	Oligodendrocytes	NAMPT	INSR	0.00383456	0	NAMPT_INSR	NAMPT - INSR	VISFATIN	Secreted Signaling	PMID: 28490838
L2/3	Oligodendrocytes	NAMPT	INSR	0.000360629	0	NAMPT_INSR	NAMPT - INSR	VISFATIN	Secreted Signaling	PMID: 28490838
L4	Oligodendrocytes	NAMPT	INSR	8.62e-05	0	NAMPT_INSR	NAMPT - INSR	VISFATIN	Secreted Signaling	PMID: 28490838
L5/6	Oligodendrocytes	NAMPT	INSR	4.6e-05	0	NAMPT_INSR	NAMPT - INSR	VISFATIN	Secreted Signaling	PMID: 28490838
L5/6-CC	Oligodendrocytes	NAMPT	INSR	0.000433267	0	NAMPT_INSR	NAMPT - INSR	VISFATIN	Secreted Signaling	PMID: 28490838
IN-PV	Endothelial	ANGPTL1	ITGA1_ITGB1	9.63e-05	0	ANGPTL1_ITGA1_ITGB1	ANGPTL1 - (ITGA1+ITGB1)	ANGPTL	Secreted Signaling	PMID: 24478758
L2/3	Endothelial	ANGPTL1	ITGA1_ITGB1	0.000131869	0	ANGPTL1_ITGA1_ITGB1	ANGPTL1 - (ITGA1+ITGB1)	ANGPTL	Secreted Signaling	PMID: 24478758
L4	Endothelial	ANGPTL1	ITGA1_ITGB1	1.49e-05	0	ANGPTL1_ITGA1_ITGB1	ANGPTL1 - (ITGA1+ITGB1)	ANGPTL	Secreted Signaling	PMID: 24478758
L5/6	Endothelial	ANGPTL1	ITGA1_ITGB1	0.000262444	0	ANGPTL1_ITGA1_ITGB1	ANGPTL1 - (ITGA1+ITGB1)	ANGPTL	Secreted Signaling	PMID: 24478758
L5/6-CC	Endothelial	ANGPTL1	ITGA1_ITGB1	0.000268093	0	ANGPTL1_ITGA1_ITGB1	ANGPTL1 - (ITGA1+ITGB1)	ANGPTL	Secreted Signaling	PMID: 24478758
L2/3	Endothelial	ANGPT2	TEK	2.34e-06	0	ANGPT2_TEK	ANGPT2 - TEK	ANGPT	Secreted Signaling	PMID: 20651738
L5/6-CC	Endothelial	ANGPT2	TEK	4.01e-06	0	ANGPT2_TEK	ANGPT2 - TEK	ANGPT	Secreted Signaling	PMID: 20651738
L2/3	L2/3	ANGPT2	TEK	6.15e-08	0	ANGPT2_TEK	ANGPT2 - TEK	ANGPT	Secreted Signaling	PMID: 20651738
L5/6-CC	L2/3	ANGPT2	TEK	1.05e-07	0	ANGPT2_TEK	ANGPT2 - TEK	ANGPT	Secreted Signaling	PMID: 20651738
AST-FB	AST-FB	PTN	PTPRZ1	0.0366822	0	PTN_PTPRZ1	PTN - PTPRZ1	PTN	Secreted Signaling	PMID: 28356350; PMID: 25620911
AST-PP	AST-FB	PTN	PTPRZ1	0.0742602	0	PTN_PTPRZ1	PTN - PTPRZ1	PTN	Secreted Signaling	PMID: 28356350; PMID: 25620911
Endothelial	AST-FB	PTN	PTPRZ1	0.0364189	0	PTN_PTPRZ1	PTN - PTPRZ1	PTN	Secreted Signaling	PMID: 28356350; PMID: 25620911
Oligodendrocytes	AST-FB	PTN	PTPRZ1	0.0155776	0	PTN_PTPRZ1	PTN - PTPRZ1	PTN	Secreted Signaling	PMID: 28356350; PMID: 25620911
OPC	AST-FB	PTN	PTPRZ1	0.0481554	0	PTN_PTPRZ1	PTN - PTPRZ1	PTN	Secreted Signaling	PMID: 28356350; PMID: 25620911
AST-FB	AST-PP	PTN	PTPRZ1	0.0586664	0	PTN_PTPRZ1	PTN - PTPRZ1	PTN	Secreted Signaling	PMID: 28356350; PMID: 25620911
AST-PP	AST-PP	PTN	PTPRZ1	0.116052	0	PTN_PTPRZ1	PTN - PTPRZ1	PTN	Secreted Signaling	PMID: 28356350; PMID: 25620911
Endothelial	AST-PP	PTN	PTPRZ1	0.0582548	0	PTN_PTPRZ1	PTN - PTPRZ1	PTN	Secreted Signaling	PMID: 28356350; PMID: 25620911
Oligodendrocytes	AST-PP	PTN	PTPRZ1	0.025245	0	PTN_PTPRZ1	PTN - PTPRZ1	PTN	Secreted Signaling	PMID: 28356350; PMID: 25620911
OPC	AST-PP	PTN	PTPRZ1	0.0764698	0	PTN_PTPRZ1	PTN - PTPRZ1	PTN	Secreted Signaling	PMID: 28356350; PMID: 25620911
AST-FB	IN-PV	PTN	PTPRZ1	0.0143624	0	PTN_PTPRZ1	PTN - PTPRZ1	PTN	Secreted Signaling	PMID: 28356350; PMID: 25620911
AST-PP	IN-PV	PTN	PTPRZ1	0.0297825	0	PTN_PTPRZ1	PTN - PTPRZ1	PTN	Secreted Signaling	PMID: 28356350; PMID: 25620911
Endothelial	IN-PV	PTN	PTPRZ1	0.014257	0	PTN_PTPRZ1	PTN - PTPRZ1	PTN	Secreted Signaling	PMID: 28356350; PMID: 25620911
Oligodendrocytes	IN-PV	PTN	PTPRZ1	0.00601897	0	PTN_PTPRZ1	PTN - PTPRZ1	PTN	Secreted Signaling	PMID: 28356350; PMID: 25620911
OPC	IN-PV	PTN	PTPRZ1	0.0189922	0	PTN_PTPRZ1	PTN - PTPRZ1	PTN	Secreted Signaling	PMID: 28356350; PMID: 25620911
AST-FB	IN-SST	PTN	PTPRZ1	0.00297257	0	PTN_PTPRZ1	PTN - PTPRZ1	PTN	Secreted Signaling	PMID: 28356350; PMID: 25620911
AST-PP	IN-SST	PTN	PTPRZ1	0.00624148	0	PTN_PTPRZ1	PTN - PTPRZ1	PTN	Secreted Signaling	PMID: 28356350; PMID: 25620911
Endothelial	IN-SST	PTN	PTPRZ1	0.00295049	0	PTN_PTPRZ1	PTN - PTPRZ1	PTN	Secreted Signaling	PMID: 28356350; PMID: 25620911
OPC	IN-SST	PTN	PTPRZ1	0.00394549	0	PTN_PTPRZ1	PTN - PTPRZ1	PTN	Secreted Signaling	PMID: 28356350; PMID: 25620911
AST-FB	IN-VIP	PTN	PTPRZ1	0.0136882	0	PTN_PTPRZ1	PTN - PTPRZ1	PTN	Secreted Signaling	PMID: 28356350; PMID: 25620911
AST-PP	IN-VIP	PTN	PTPRZ1	0.0284053	0	PTN_PTPRZ1	PTN - PTPRZ1	PTN	Secreted Signaling	PMID: 28356350; PMID: 25620911
Endothelial	IN-VIP	PTN	PTPRZ1	0.0135876	0	PTN_PTPRZ1	PTN - PTPRZ1	PTN	Secreted Signaling	PMID: 28356350; PMID: 25620911
Oligodendrocytes	IN-VIP	PTN	PTPRZ1	0.00573414	0	PTN_PTPRZ1	PTN - PTPRZ1	PTN	Secreted Signaling	PMID: 28356350; PMID: 25620911
OPC	IN-VIP	PTN	PTPRZ1	0.0181047	0	PTN_PTPRZ1	PTN - PTPRZ1	PTN	Secreted Signaling	PMID: 28356350; PMID: 25620911
AST-FB	L2/3	PTN	PTPRZ1	0.00366537	0	PTN_PTPRZ1	PTN - PTPRZ1	PTN	Secreted Signaling	PMID: 28356350; PMID: 25620911
AST-PP	L2/3	PTN	PTPRZ1	0.00769027	0	PTN_PTPRZ1	PTN - PTPRZ1	PTN	Secreted Signaling	PMID: 28356350; PMID: 25620911
Endothelial	L2/3	PTN	PTPRZ1	0.00363817	0	PTN_PTPRZ1	PTN - PTPRZ1	PTN	Secreted Signaling	PMID: 28356350; PMID: 25620911
Oligodendrocytes	L2/3	PTN	PTPRZ1	0.00152645	0.04	PTN_PTPRZ1	PTN - PTPRZ1	PTN	Secreted Signaling	PMID: 28356350; PMID: 25620911
OPC	L2/3	PTN	PTPRZ1	0.00486394	0	PTN_PTPRZ1	PTN - PTPRZ1	PTN	Secreted Signaling	PMID: 28356350; PMID: 25620911
AST-FB	L4	PTN	PTPRZ1	0.00525544	0	PTN_PTPRZ1	PTN - PTPRZ1	PTN	Secreted Signaling	PMID: 28356350; PMID: 25620911
AST-PP	L4	PTN	PTPRZ1	0.0110071	0	PTN_PTPRZ1	PTN - PTPRZ1	PTN	Secreted Signaling	PMID: 28356350; PMID: 25620911
Endothelial	L4	PTN	PTPRZ1	0.0052165	0	PTN_PTPRZ1	PTN - PTPRZ1	PTN	Secreted Signaling	PMID: 28356350; PMID: 25620911
Oligodendrocytes	L4	PTN	PTPRZ1	0.00219068	0	PTN_PTPRZ1	PTN - PTPRZ1	PTN	Secreted Signaling	PMID: 28356350; PMID: 25620911
OPC	L4	PTN	PTPRZ1	0.00697032	0	PTN_PTPRZ1	PTN - PTPRZ1	PTN	Secreted Signaling	PMID: 28356350; PMID: 25620911
AST-PP	L5/6	PTN	PTPRZ1	0.00277843	0	PTN_PTPRZ1	PTN - PTPRZ1	PTN	Secreted Signaling	PMID: 28356350; PMID: 25620911
OPC	L5/6	PTN	PTPRZ1	0.00175411	0.02	PTN_PTPRZ1	PTN - PTPRZ1	PTN	Secreted Signaling	PMID: 28356350; PMID: 25620911
AST-PP	L5/6-CC	PTN	PTPRZ1	0.00223863	0	PTN_PTPRZ1	PTN - PTPRZ1	PTN	Secreted Signaling	PMID: 28356350; PMID: 25620911
AST-FB	OPC	PTN	PTPRZ1	0.0965179	0	PTN_PTPRZ1	PTN - PTPRZ1	PTN	Secreted Signaling	PMID: 28356350; PMID: 25620911
AST-PP	OPC	PTN	PTPRZ1	0.183704	0	PTN_PTPRZ1	PTN - PTPRZ1	PTN	Secreted Signaling	PMID: 28356350; PMID: 25620911
Endothelial	OPC	PTN	PTPRZ1	0.0958678	0	PTN_PTPRZ1	PTN - PTPRZ1	PTN	Secreted Signaling	PMID: 28356350; PMID: 25620911
Oligodendrocytes	OPC	PTN	PTPRZ1	0.0425067	0	PTN_PTPRZ1	PTN - PTPRZ1	PTN	Secreted Signaling	PMID: 28356350; PMID: 25620911
OPC	OPC	PTN	PTPRZ1	0.124291	0	PTN_PTPRZ1	PTN - PTPRZ1	PTN	Secreted Signaling	PMID: 28356350; PMID: 25620911
AST-FB	AST-PP	PTN	SDC2	0.00190108	0	PTN_SDC2	PTN - SDC2	PTN	Secreted Signaling	PMID: 28356350; PMID: 25620911
AST-PP	AST-PP	PTN	SDC2	0.00399639	0	PTN_SDC2	PTN - SDC2	PTN	Secreted Signaling	PMID: 28356350; PMID: 25620911
Endothelial	AST-PP	PTN	SDC2	0.00188694	0	PTN_SDC2	PTN - SDC2	PTN	Secreted Signaling	PMID: 28356350; PMID: 25620911
IN-VIP	AST-PP	PTN	SDC2	2.37e-05	0	PTN_SDC2	PTN - SDC2	PTN	Secreted Signaling	PMID: 28356350; PMID: 25620911
Oligodendrocytes	AST-PP	PTN	SDC2	0.000790889	0	PTN_SDC2	PTN - SDC2	PTN	Secreted Signaling	PMID: 28356350; PMID: 25620911
OPC	AST-PP	PTN	SDC2	0.00252418	0	PTN_SDC2	PTN - SDC2	PTN	Secreted Signaling	PMID: 28356350; PMID: 25620911
AST-FB	IN-PV	PTN	SDC3	0.000286103	0	PTN_SDC3	PTN - SDC3	PTN	Secreted Signaling	PMID: 28356350; PMID: 25620911
AST-PP	IN-PV	PTN	SDC3	0.000602514	0	PTN_SDC3	PTN - SDC3	PTN	Secreted Signaling	PMID: 28356350; PMID: 25620911
Endothelial	IN-PV	PTN	SDC3	0.000283973	0	PTN_SDC3	PTN - SDC3	PTN	Secreted Signaling	PMID: 28356350; PMID: 25620911
Oligodendrocytes	IN-PV	PTN	SDC3	0.000118913	0	PTN_SDC3	PTN - SDC3	PTN	Secreted Signaling	PMID: 28356350; PMID: 25620911
OPC	IN-PV	PTN	SDC3	0.00038008	0	PTN_SDC3	PTN - SDC3	PTN	Secreted Signaling	PMID: 28356350; PMID: 25620911
AST-FB	L2/3	PTN	SDC3	0.00505658	0	PTN_SDC3	PTN - SDC3	PTN	Secreted Signaling	PMID: 28356350; PMID: 25620911
AST-PP	L2/3	PTN	SDC3	0.0105929	0	PTN_SDC3	PTN - SDC3	PTN	Secreted Signaling	PMID: 28356350; PMID: 25620911
Endothelial	L2/3	PTN	SDC3	0.0050191	0	PTN_SDC3	PTN - SDC3	PTN	Secreted Signaling	PMID: 28356350; PMID: 25620911
IN-VIP	L2/3	PTN	SDC3	6.32e-05	0	PTN_SDC3	PTN - SDC3	PTN	Secreted Signaling	PMID: 28356350; PMID: 25620911
Oligodendrocytes	L2/3	PTN	SDC3	0.00210754	0	PTN_SDC3	PTN - SDC3	PTN	Secreted Signaling	PMID: 28356350; PMID: 25620911
OPC	L2/3	PTN	SDC3	0.00670701	0	PTN_SDC3	PTN - SDC3	PTN	Secreted Signaling	PMID: 28356350; PMID: 25620911
AST-FB	L4	PTN	SDC3	0.00142835	0	PTN_SDC3	PTN - SDC3	PTN	Secreted Signaling	PMID: 28356350; PMID: 25620911
AST-PP	L4	PTN	SDC3	0.0030042	0	PTN_SDC3	PTN - SDC3	PTN	Secreted Signaling	PMID: 28356350; PMID: 25620911
Endothelial	L4	PTN	SDC3	0.00141772	0	PTN_SDC3	PTN - SDC3	PTN	Secreted Signaling	PMID: 28356350; PMID: 25620911
Oligodendrocytes	L4	PTN	SDC3	0.000594059	0	PTN_SDC3	PTN - SDC3	PTN	Secreted Signaling	PMID: 28356350; PMID: 25620911
OPC	L4	PTN	SDC3	0.00189681	0	PTN_SDC3	PTN - SDC3	PTN	Secreted Signaling	PMID: 28356350; PMID: 25620911
AST-FB	L5/6	PTN	SDC3	0.00385156	0	PTN_SDC3	PTN - SDC3	PTN	Secreted Signaling	PMID: 28356350; PMID: 25620911
AST-PP	L5/6	PTN	SDC3	0.00807925	0	PTN_SDC3	PTN - SDC3	PTN	Secreted Signaling	PMID: 28356350; PMID: 25620911
Endothelial	L5/6	PTN	SDC3	0.00382298	0	PTN_SDC3	PTN - SDC3	PTN	Secreted Signaling	PMID: 28356350; PMID: 25620911
Oligodendrocytes	L5/6	PTN	SDC3	0.00160416	0	PTN_SDC3	PTN - SDC3	PTN	Secreted Signaling	PMID: 28356350; PMID: 25620911
OPC	L5/6	PTN	SDC3	0.0051107	0	PTN_SDC3	PTN - SDC3	PTN	Secreted Signaling	PMID: 28356350; PMID: 25620911
AST-FB	L5/6-CC	PTN	SDC3	0.00451595	0	PTN_SDC3	PTN - SDC3	PTN	Secreted Signaling	PMID: 28356350; PMID: 25620911
AST-PP	L5/6-CC	PTN	SDC3	0.00946597	0	PTN_SDC3	PTN - SDC3	PTN	Secreted Signaling	PMID: 28356350; PMID: 25620911
Endothelial	L5/6-CC	PTN	SDC3	0.00448246	0	PTN_SDC3	PTN - SDC3	PTN	Secreted Signaling	PMID: 28356350; PMID: 25620911
Oligodendrocytes	L5/6-CC	PTN	SDC3	0.00188161	0	PTN_SDC3	PTN - SDC3	PTN	Secreted Signaling	PMID: 28356350; PMID: 25620911
OPC	L5/6-CC	PTN	SDC3	0.00599098	0	PTN_SDC3	PTN - SDC3	PTN	Secreted Signaling	PMID: 28356350; PMID: 25620911
AST-FB	Neu-NRGN-I	PTN	SDC3	0.0103436	0	PTN_SDC3	PTN - SDC3	PTN	Secreted Signaling	PMID: 28356350; PMID: 25620911
AST-PP	Neu-NRGN-I	PTN	SDC3	0.0215433	0	PTN_SDC3	PTN - SDC3	PTN	Secreted Signaling	PMID: 28356350; PMID: 25620911
Endothelial	Neu-NRGN-I	PTN	SDC3	0.0102674	0	PTN_SDC3	PTN - SDC3	PTN	Secreted Signaling	PMID: 28356350; PMID: 25620911
IN-VIP	Neu-NRGN-I	PTN	SDC3	0.000129932	0.03	PTN_SDC3	PTN - SDC3	PTN	Secreted Signaling	PMID: 28356350; PMID: 25620911
Oligodendrocytes	Neu-NRGN-I	PTN	SDC3	0.00432454	0	PTN_SDC3	PTN - SDC3	PTN	Secreted Signaling	PMID: 28356350; PMID: 25620911
OPC	Neu-NRGN-I	PTN	SDC3	0.013696	0	PTN_SDC3	PTN - SDC3	PTN	Secreted Signaling	PMID: 28356350; PMID: 25620911
AST-FB	OPC	PTN	SDC3	0.0103482	0	PTN_SDC3	PTN - SDC3	PTN	Secreted Signaling	PMID: 28356350; PMID: 25620911
AST-PP	OPC	PTN	SDC3	0.0215527	0	PTN_SDC3	PTN - SDC3	PTN	Secreted Signaling	PMID: 28356350; PMID: 25620911
Endothelial	OPC	PTN	SDC3	0.0102719	0	PTN_SDC3	PTN - SDC3	PTN	Secreted Signaling	PMID: 28356350; PMID: 25620911
IN-VIP	OPC	PTN	SDC3	0.00012999	0	PTN_SDC3	PTN - SDC3	PTN	Secreted Signaling	PMID: 28356350; PMID: 25620911
Oligodendrocytes	OPC	PTN	SDC3	0.00432646	0	PTN_SDC3	PTN - SDC3	PTN	Secreted Signaling	PMID: 28356350; PMID: 25620911
OPC	OPC	PTN	SDC3	0.013702	0	PTN_SDC3	PTN - SDC3	PTN	Secreted Signaling	PMID: 28356350; PMID: 25620911
AST-FB	AST-PP	PTN	SDC4	0.00585317	0	PTN_SDC4	PTN - SDC4	PTN	Secreted Signaling	PMID: 28356350; PMID: 25620911
AST-PP	AST-PP	PTN	SDC4	0.0122509	0	PTN_SDC4	PTN - SDC4	PTN	Secreted Signaling	PMID: 28356350; PMID: 25620911
Endothelial	AST-PP	PTN	SDC4	0.00580982	0	PTN_SDC4	PTN - SDC4	PTN	Secreted Signaling	PMID: 28356350; PMID: 25620911
IN-VIP	AST-PP	PTN	SDC4	7.32e-05	0	PTN_SDC4	PTN - SDC4	PTN	Secreted Signaling	PMID: 28356350; PMID: 25620911
Oligodendrocytes	AST-PP	PTN	SDC4	0.00244069	0	PTN_SDC4	PTN - SDC4	PTN	Secreted Signaling	PMID: 28356350; PMID: 25620911
OPC	AST-PP	PTN	SDC4	0.00776157	0	PTN_SDC4	PTN - SDC4	PTN	Secreted Signaling	PMID: 28356350; PMID: 25620911
AST-FB	IN-PV	PTN	NCL	0.00141361	0	PTN_NCL	PTN - NCL	PTN	Secreted Signaling	PMID: 28356350; PMID: 25620911
AST-PP	IN-PV	PTN	NCL	0.00297324	0	PTN_NCL	PTN - NCL	PTN	Secreted Signaling	PMID: 28356350; PMID: 25620911
Endothelial	IN-PV	PTN	NCL	0.00140309	0	PTN_NCL	PTN - NCL	PTN	Secreted Signaling	PMID: 28356350; PMID: 25620911
IN-VIP	IN-PV	PTN	NCL	1.76e-05	0	PTN_NCL	PTN - NCL	PTN	Secreted Signaling	PMID: 28356350; PMID: 25620911
Oligodendrocytes	IN-PV	PTN	NCL	0.000587922	0	PTN_NCL	PTN - NCL	PTN	Secreted Signaling	PMID: 28356350; PMID: 25620911
OPC	IN-PV	PTN	NCL	0.00187724	0	PTN_NCL	PTN - NCL	PTN	Secreted Signaling	PMID: 28356350; PMID: 25620911
AST-FB	IN-SV2C	PTN	NCL	0.00275478	0	PTN_NCL	PTN - NCL	PTN	Secreted Signaling	PMID: 28356350; PMID: 25620911
AST-PP	IN-SV2C	PTN	NCL	0.00578557	0	PTN_NCL	PTN - NCL	PTN	Secreted Signaling	PMID: 28356350; PMID: 25620911
Endothelial	IN-SV2C	PTN	NCL	0.00273431	0	PTN_NCL	PTN - NCL	PTN	Secreted Signaling	PMID: 28356350; PMID: 25620911
IN-VIP	IN-SV2C	PTN	NCL	3.43e-05	0.01	PTN_NCL	PTN - NCL	PTN	Secreted Signaling	PMID: 28356350; PMID: 25620911
Oligodendrocytes	IN-SV2C	PTN	NCL	0.00114662	0	PTN_NCL	PTN - NCL	PTN	Secreted Signaling	PMID: 28356350; PMID: 25620911
OPC	IN-SV2C	PTN	NCL	0.00365668	0	PTN_NCL	PTN - NCL	PTN	Secreted Signaling	PMID: 28356350; PMID: 25620911
AST-FB	L2/3	PTN	NCL	0.00209739	0	PTN_NCL	PTN - NCL	PTN	Secreted Signaling	PMID: 28356350; PMID: 25620911
AST-PP	L2/3	PTN	NCL	0.00440812	0	PTN_NCL	PTN - NCL	PTN	Secreted Signaling	PMID: 28356350; PMID: 25620911
Endothelial	L2/3	PTN	NCL	0.0020818	0	PTN_NCL	PTN - NCL	PTN	Secreted Signaling	PMID: 28356350; PMID: 25620911
IN-VIP	L2/3	PTN	NCL	2.61e-05	0	PTN_NCL	PTN - NCL	PTN	Secreted Signaling	PMID: 28356350; PMID: 25620911
Oligodendrocytes	L2/3	PTN	NCL	0.00087266	0	PTN_NCL	PTN - NCL	PTN	Secreted Signaling	PMID: 28356350; PMID: 25620911
OPC	L2/3	PTN	NCL	0.00278466	0	PTN_NCL	PTN - NCL	PTN	Secreted Signaling	PMID: 28356350; PMID: 25620911
AST-FB	L4	PTN	NCL	0.00311809	0	PTN_NCL	PTN - NCL	PTN	Secreted Signaling	PMID: 28356350; PMID: 25620911
AST-PP	L4	PTN	NCL	0.00654598	0	PTN_NCL	PTN - NCL	PTN	Secreted Signaling	PMID: 28356350; PMID: 25620911
Endothelial	L4	PTN	NCL	0.00309494	0	PTN_NCL	PTN - NCL	PTN	Secreted Signaling	PMID: 28356350; PMID: 25620911
IN-VIP	L4	PTN	NCL	3.89e-05	0	PTN_NCL	PTN - NCL	PTN	Secreted Signaling	PMID: 28356350; PMID: 25620911
Oligodendrocytes	L4	PTN	NCL	0.00129812	0	PTN_NCL	PTN - NCL	PTN	Secreted Signaling	PMID: 28356350; PMID: 25620911
OPC	L4	PTN	NCL	0.00413845	0	PTN_NCL	PTN - NCL	PTN	Secreted Signaling	PMID: 28356350; PMID: 25620911
AST-FB	L5/6	PTN	NCL	0.00207278	0	PTN_NCL	PTN - NCL	PTN	Secreted Signaling	PMID: 28356350; PMID: 25620911
AST-PP	L5/6	PTN	NCL	0.00435652	0	PTN_NCL	PTN - NCL	PTN	Secreted Signaling	PMID: 28356350; PMID: 25620911
Endothelial	L5/6	PTN	NCL	0.00205737	0	PTN_NCL	PTN - NCL	PTN	Secreted Signaling	PMID: 28356350; PMID: 25620911
IN-VIP	L5/6	PTN	NCL	2.58e-05	0	PTN_NCL	PTN - NCL	PTN	Secreted Signaling	PMID: 28356350; PMID: 25620911
Oligodendrocytes	L5/6	PTN	NCL	0.000862407	0	PTN_NCL	PTN - NCL	PTN	Secreted Signaling	PMID: 28356350; PMID: 25620911
OPC	L5/6	PTN	NCL	0.00275201	0	PTN_NCL	PTN - NCL	PTN	Secreted Signaling	PMID: 28356350; PMID: 25620911
AST-FB	L5/6-CC	PTN	NCL	0.00386181	0	PTN_NCL	PTN - NCL	PTN	Secreted Signaling	PMID: 28356350; PMID: 25620911
AST-PP	L5/6-CC	PTN	NCL	0.00810066	0	PTN_NCL	PTN - NCL	PTN	Secreted Signaling	PMID: 28356350; PMID: 25620911
Endothelial	L5/6-CC	PTN	NCL	0.00383315	0	PTN_NCL	PTN - NCL	PTN	Secreted Signaling	PMID: 28356350; PMID: 25620911
IN-VIP	L5/6-CC	PTN	NCL	4.82e-05	0	PTN_NCL	PTN - NCL	PTN	Secreted Signaling	PMID: 28356350; PMID: 25620911
Oligodendrocytes	L5/6-CC	PTN	NCL	0.00160844	0	PTN_NCL	PTN - NCL	PTN	Secreted Signaling	PMID: 28356350; PMID: 25620911
OPC	L5/6-CC	PTN	NCL	0.00512429	0	PTN_NCL	PTN - NCL	PTN	Secreted Signaling	PMID: 28356350; PMID: 25620911
AST-FB	Neu-NRGN-I	PTN	NCL	0.00110251	0	PTN_NCL	PTN - NCL	PTN	Secreted Signaling	PMID: 28356350; PMID: 25620911
AST-PP	Neu-NRGN-I	PTN	NCL	0.00231971	0	PTN_NCL	PTN - NCL	PTN	Secreted Signaling	PMID: 28356350; PMID: 25620911
Endothelial	Neu-NRGN-I	PTN	NCL	0.00109431	0	PTN_NCL	PTN - NCL	PTN	Secreted Signaling	PMID: 28356350; PMID: 25620911
IN-VIP	Neu-NRGN-I	PTN	NCL	1.37e-05	0	PTN_NCL	PTN - NCL	PTN	Secreted Signaling	PMID: 28356350; PMID: 25620911
Oligodendrocytes	Neu-NRGN-I	PTN	NCL	0.000458454	0	PTN_NCL	PTN - NCL	PTN	Secreted Signaling	PMID: 28356350; PMID: 25620911
OPC	Neu-NRGN-I	PTN	NCL	0.00146426	0	PTN_NCL	PTN - NCL	PTN	Secreted Signaling	PMID: 28356350; PMID: 25620911
AST-FB	IN-PV	PTN	ALK	0.0382291	0	PTN_ALK	PTN - ALK	PTN	Secreted Signaling	PMID: 28356350; PMID: 25620911
AST-PP	IN-PV	PTN	ALK	0.0772646	0	PTN_ALK	PTN - ALK	PTN	Secreted Signaling	PMID: 28356350; PMID: 25620911
Endothelial	IN-PV	PTN	ALK	0.0379551	0	PTN_ALK	PTN - ALK	PTN	Secreted Signaling	PMID: 28356350; PMID: 25620911
IN-VIP	IN-PV	PTN	ALK	0.000493959	0	PTN_ALK	PTN - ALK	PTN	Secreted Signaling	PMID: 28356350; PMID: 25620911
Oligodendrocytes	IN-PV	PTN	ALK	0.0162495	0	PTN_ALK	PTN - ALK	PTN	Secreted Signaling	PMID: 28356350; PMID: 25620911
OPC	IN-PV	PTN	ALK	0.0501608	0	PTN_ALK	PTN - ALK	PTN	Secreted Signaling	PMID: 28356350; PMID: 25620911
AST-FB	IN-SST	PTN	ALK	0.0115668	0	PTN_ALK	PTN - ALK	PTN	Secreted Signaling	PMID: 28356350; PMID: 25620911
AST-PP	IN-SST	PTN	ALK	0.0240587	0	PTN_ALK	PTN - ALK	PTN	Secreted Signaling	PMID: 28356350; PMID: 25620911
Endothelial	IN-SST	PTN	ALK	0.0114817	0	PTN_ALK	PTN - ALK	PTN	Secreted Signaling	PMID: 28356350; PMID: 25620911
IN-VIP	IN-SST	PTN	ALK	0.000145475	0	PTN_ALK	PTN - ALK	PTN	Secreted Signaling	PMID: 28356350; PMID: 25620911
Oligodendrocytes	IN-SST	PTN	ALK	0.00483942	0	PTN_ALK	PTN - ALK	PTN	Secreted Signaling	PMID: 28356350; PMID: 25620911
OPC	IN-SST	PTN	ALK	0.0153095	0	PTN_ALK	PTN - ALK	PTN	Secreted Signaling	PMID: 28356350; PMID: 25620911
AST-FB	IN-SV2C	PTN	ALK	0.0579257	0	PTN_ALK	PTN - ALK	PTN	Secreted Signaling	PMID: 28356350; PMID: 25620911
AST-PP	IN-SV2C	PTN	ALK	0.114675	0	PTN_ALK	PTN - ALK	PTN	Secreted Signaling	PMID: 28356350; PMID: 25620911
Endothelial	IN-SV2C	PTN	ALK	0.057519	0	PTN_ALK	PTN - ALK	PTN	Secreted Signaling	PMID: 28356350; PMID: 25620911
IN-VIP	IN-SV2C	PTN	ALK	0.000763903	0	PTN_ALK	PTN - ALK	PTN	Secreted Signaling	PMID: 28356350; PMID: 25620911
Oligodendrocytes	IN-SV2C	PTN	ALK	0.024915	0	PTN_ALK	PTN - ALK	PTN	Secreted Signaling	PMID: 28356350; PMID: 25620911
OPC	IN-SV2C	PTN	ALK	0.0755224	0	PTN_ALK	PTN - ALK	PTN	Secreted Signaling	PMID: 28356350; PMID: 25620911
AST-FB	IN-VIP	PTN	ALK	0.00282723	0	PTN_ALK	PTN - ALK	PTN	Secreted Signaling	PMID: 28356350; PMID: 25620911
AST-PP	IN-VIP	PTN	ALK	0.00593725	0	PTN_ALK	PTN - ALK	PTN	Secreted Signaling	PMID: 28356350; PMID: 25620911
Endothelial	IN-VIP	PTN	ALK	0.00280622	0	PTN_ALK	PTN - ALK	PTN	Secreted Signaling	PMID: 28356350; PMID: 25620911
Oligodendrocytes	IN-VIP	PTN	ALK	0.00117682	0	PTN_ALK	PTN - ALK	PTN	Secreted Signaling	PMID: 28356350; PMID: 25620911
OPC	IN-VIP	PTN	ALK	0.00375275	0	PTN_ALK	PTN - ALK	PTN	Secreted Signaling	PMID: 28356350; PMID: 25620911
AST-FB	L2/3	PTN	ALK	0.000588247	0	PTN_ALK	PTN - ALK	PTN	Secreted Signaling	PMID: 28356350; PMID: 25620911
AST-PP	L2/3	PTN	ALK	0.00123839	0	PTN_ALK	PTN - ALK	PTN	Secreted Signaling	PMID: 28356350; PMID: 25620911
Endothelial	L2/3	PTN	ALK	0.000583867	0	PTN_ALK	PTN - ALK	PTN	Secreted Signaling	PMID: 28356350; PMID: 25620911
Oligodendrocytes	L2/3	PTN	ALK	0.000244536	0	PTN_ALK	PTN - ALK	PTN	Secreted Signaling	PMID: 28356350; PMID: 25620911
OPC	L2/3	PTN	ALK	0.000781391	0	PTN_ALK	PTN - ALK	PTN	Secreted Signaling	PMID: 28356350; PMID: 25620911
AST-FB	L5/6-CC	PTN	ALK	0.00154009	0	PTN_ALK	PTN - ALK	PTN	Secreted Signaling	PMID: 28356350; PMID: 25620911
AST-PP	L5/6-CC	PTN	ALK	0.00323882	0	PTN_ALK	PTN - ALK	PTN	Secreted Signaling	PMID: 28356350; PMID: 25620911
Endothelial	L5/6-CC	PTN	ALK	0.00152863	0	PTN_ALK	PTN - ALK	PTN	Secreted Signaling	PMID: 28356350; PMID: 25620911
Oligodendrocytes	L5/6-CC	PTN	ALK	0.000640573	0	PTN_ALK	PTN - ALK	PTN	Secreted Signaling	PMID: 28356350; PMID: 25620911
OPC	L5/6-CC	PTN	ALK	0.00204512	0	PTN_ALK	PTN - ALK	PTN	Secreted Signaling	PMID: 28356350; PMID: 25620911
AST-FB	OPC	PTN	ALK	0.00818725	0	PTN_ALK	PTN - ALK	PTN	Secreted Signaling	PMID: 28356350; PMID: 25620911
AST-PP	OPC	PTN	ALK	0.0170924	0	PTN_ALK	PTN - ALK	PTN	Secreted Signaling	PMID: 28356350; PMID: 25620911
Endothelial	OPC	PTN	ALK	0.00812676	0	PTN_ALK	PTN - ALK	PTN	Secreted Signaling	PMID: 28356350; PMID: 25620911
IN-VIP	OPC	PTN	ALK	0.000102624	0	PTN_ALK	PTN - ALK	PTN	Secreted Signaling	PMID: 28356350; PMID: 25620911
Oligodendrocytes	OPC	PTN	ALK	0.00341865	0	PTN_ALK	PTN - ALK	PTN	Secreted Signaling	PMID: 28356350; PMID: 25620911
OPC	OPC	PTN	ALK	0.0108484	0	PTN_ALK	PTN - ALK	PTN	Secreted Signaling	PMID: 28356350; PMID: 25620911
Endothelial	L5/6-CC	CCK	CCKBR	7.82e-06	0	CCK_CCKBR	CCK - CCKBR	CCK	Secreted Signaling	KEGG: hsa04080
IN-PV	L5/6-CC	CCK	CCKBR	5.81e-05	0	CCK_CCKBR	CCK - CCKBR	CCK	Secreted Signaling	KEGG: hsa04080
IN-SST	L5/6-CC	CCK	CCKBR	9.28e-06	0	CCK_CCKBR	CCK - CCKBR	CCK	Secreted Signaling	KEGG: hsa04080
IN-SV2C	L5/6-CC	CCK	CCKBR	0.000344763	0	CCK_CCKBR	CCK - CCKBR	CCK	Secreted Signaling	KEGG: hsa04080
IN-VIP	L5/6-CC	CCK	CCKBR	0.000262085	0	CCK_CCKBR	CCK - CCKBR	CCK	Secreted Signaling	KEGG: hsa04080
L2/3	L5/6-CC	CCK	CCKBR	0.000223882	0	CCK_CCKBR	CCK - CCKBR	CCK	Secreted Signaling	KEGG: hsa04080
L4	L5/6-CC	CCK	CCKBR	0.000253594	0	CCK_CCKBR	CCK - CCKBR	CCK	Secreted Signaling	KEGG: hsa04080
L5/6	L5/6-CC	CCK	CCKBR	7.29e-05	0	CCK_CCKBR	CCK - CCKBR	CCK	Secreted Signaling	KEGG: hsa04080
L5/6-CC	L5/6-CC	CCK	CCKBR	0.000342065	0	CCK_CCKBR	CCK - CCKBR	CCK	Secreted Signaling	KEGG: hsa04080
Neu-mat	L5/6-CC	CCK	CCKBR	0.000150119	0	CCK_CCKBR	CCK - CCKBR	CCK	Secreted Signaling	KEGG: hsa04080
Neu-NRGN-I	L5/6-CC	CCK	CCKBR	0.000662448	0	CCK_CCKBR	CCK - CCKBR	CCK	Secreted Signaling	KEGG: hsa04080
Neu-NRGN-II	L5/6-CC	CCK	CCKBR	0.000529265	0	CCK_CCKBR	CCK - CCKBR	CCK	Secreted Signaling	KEGG: hsa04080
IN-SST	L5/6-CC	SST	SSTR1	0.000317917	0	SST_SSTR1	SST - SSTR1	SEMATOSTATIN	Secreted Signaling	KEGG: hsa04080
IN-PV	IN-PV	TAC1	TACR1	0.00091072	0	TAC1_TACR1	TAC1 - TACR1	TAC	Secreted Signaling	KEGG: hsa04080
IN-SST	IN-PV	TAC1	TACR1	5.74e-06	0	TAC1_TACR1	TAC1 - TACR1	TAC	Secreted Signaling	KEGG: hsa04080
IN-PV	IN-SV2C	TAC1	TACR1	0.0192214	0	TAC1_TACR1	TAC1 - TACR1	TAC	Secreted Signaling	KEGG: hsa04080
IN-SST	IN-SV2C	TAC1	TACR1	0.000123406	0	TAC1_TACR1	TAC1 - TACR1	TAC	Secreted Signaling	KEGG: hsa04080
L2/3	AST-FB	PRSS3	PARD3	0.00202617	0	PRSS3_PARD3	PRSS3 - PARD3	PARs	Secreted Signaling	KEGG: hsa04080
L5/6-CC	AST-FB	PRSS3	PARD3	0.00370347	0	PRSS3_PARD3	PRSS3 - PARD3	PARs	Secreted Signaling	KEGG: hsa04080
L2/3	AST-PP	PRSS3	PARD3	0.00469338	0	PRSS3_PARD3	PRSS3 - PARD3	PARs	Secreted Signaling	KEGG: hsa04080
L5/6-CC	AST-PP	PRSS3	PARD3	0.00855973	0	PRSS3_PARD3	PRSS3 - PARD3	PARs	Secreted Signaling	KEGG: hsa04080
L2/3	Endothelial	PRSS3	PARD3	0.00321937	0	PRSS3_PARD3	PRSS3 - PARD3	PARs	Secreted Signaling	KEGG: hsa04080
L5/6-CC	Endothelial	PRSS3	PARD3	0.00587862	0	PRSS3_PARD3	PRSS3 - PARD3	PARs	Secreted Signaling	KEGG: hsa04080
L2/3	IN-PV	PRSS3	PARD3	0.00101509	0	PRSS3_PARD3	PRSS3 - PARD3	PARs	Secreted Signaling	KEGG: hsa04080
L5/6-CC	IN-PV	PRSS3	PARD3	0.00185696	0	PRSS3_PARD3	PRSS3 - PARD3	PARs	Secreted Signaling	KEGG: hsa04080
L2/3	IN-SST	PRSS3	PARD3	0.000933913	0	PRSS3_PARD3	PRSS3 - PARD3	PARs	Secreted Signaling	KEGG: hsa04080
L5/6-CC	IN-SST	PRSS3	PARD3	0.00170858	0	PRSS3_PARD3	PRSS3 - PARD3	PARs	Secreted Signaling	KEGG: hsa04080
L2/3	IN-SV2C	PRSS3	PARD3	0.00194214	0	PRSS3_PARD3	PRSS3 - PARD3	PARs	Secreted Signaling	KEGG: hsa04080
L5/6-CC	IN-SV2C	PRSS3	PARD3	0.00355014	0	PRSS3_PARD3	PRSS3 - PARD3	PARs	Secreted Signaling	KEGG: hsa04080
L2/3	IN-VIP	PRSS3	PARD3	0.00208636	0	PRSS3_PARD3	PRSS3 - PARD3	PARs	Secreted Signaling	KEGG: hsa04080
L5/6-CC	IN-VIP	PRSS3	PARD3	0.00381331	0	PRSS3_PARD3	PRSS3 - PARD3	PARs	Secreted Signaling	KEGG: hsa04080
L2/3	L2/3	PRSS3	PARD3	1.95e-05	0	PRSS3_PARD3	PRSS3 - PARD3	PARs	Secreted Signaling	KEGG: hsa04080
L5/6-CC	L2/3	PRSS3	PARD3	3.57e-05	0	PRSS3_PARD3	PRSS3 - PARD3	PARs	Secreted Signaling	KEGG: hsa04080
L2/3	L5/6	PRSS3	PARD3	4.27e-05	0	PRSS3_PARD3	PRSS3 - PARD3	PARs	Secreted Signaling	KEGG: hsa04080
L5/6-CC	L5/6	PRSS3	PARD3	7.83e-05	0	PRSS3_PARD3	PRSS3 - PARD3	PARs	Secreted Signaling	KEGG: hsa04080
L2/3	L5/6-CC	PRSS3	PARD3	5.02e-05	0	PRSS3_PARD3	PRSS3 - PARD3	PARs	Secreted Signaling	KEGG: hsa04080
L5/6-CC	L5/6-CC	PRSS3	PARD3	9.2e-05	0	PRSS3_PARD3	PRSS3 - PARD3	PARs	Secreted Signaling	KEGG: hsa04080
L2/3	OPC	PRSS3	PARD3	0.00203043	0	PRSS3_PARD3	PRSS3 - PARD3	PARs	Secreted Signaling	KEGG: hsa04080
L5/6-CC	OPC	PRSS3	PARD3	0.00371125	0	PRSS3_PARD3	PRSS3 - PARD3	PARs	Secreted Signaling	KEGG: hsa04080
L2/3	IN-PV	ADCYAP1	ADCYAP1R1	9.97e-05	0	ADCYAP1_ADCYAP1R1	ADCYAP1 - ADCYAP1R1	PACAP	Secreted Signaling	PMID: 21350482
L2/3	IN-SST	ADCYAP1	ADCYAP1R1	2.99e-05	0	ADCYAP1_ADCYAP1R1	ADCYAP1 - ADCYAP1R1	PACAP	Secreted Signaling	PMID: 21350482
L2/3	IN-SV2C	ADCYAP1	ADCYAP1R1	5.37e-05	0	ADCYAP1_ADCYAP1R1	ADCYAP1 - ADCYAP1R1	PACAP	Secreted Signaling	PMID: 21350482
L2/3	IN-VIP	ADCYAP1	ADCYAP1R1	9.59e-06	0	ADCYAP1_ADCYAP1R1	ADCYAP1 - ADCYAP1R1	PACAP	Secreted Signaling	PMID: 21350482
IN-VIP	L2/3	VIP	VIPR1	0.00381164	0	VIP_VIPR1	VIP - VIPR1	VIP	Secreted Signaling	PMID: 10655512
IN-VIP	L4	VIP	VIPR1	0.00266208	0	VIP_VIPR1	VIP - VIPR1	VIP	Secreted Signaling	PMID: 10655512
IN-VIP	L5/6	VIP	VIPR1	0.00782873	0	VIP_VIPR1	VIP - VIPR1	VIP	Secreted Signaling	PMID: 10655512
IN-VIP	L5/6-CC	VIP	VIPR1	0.00549679	0	VIP_VIPR1	VIP - VIPR1	VIP	Secreted Signaling	PMID: 10655512
IN-PV	IN-SV2C	KITLG	KIT	0.00172288	0	KITL_KIT	KITL - KIT	KIT	Secreted Signaling	KEGG: hsa04080
IN-SV2C	IN-SV2C	KITLG	KIT	0.0287887	0	KITL_KIT	KITL - KIT	KIT	Secreted Signaling	KEGG: hsa04080
IN-VIP	IN-SV2C	KITLG	KIT	0.00931462	0	KITL_KIT	KITL - KIT	KIT	Secreted Signaling	KEGG: hsa04080
L2/3	IN-SV2C	KITLG	KIT	0.0153709	0	KITL_KIT	KITL - KIT	KIT	Secreted Signaling	KEGG: hsa04080
L5/6-CC	IN-SV2C	KITLG	KIT	0.00321927	0	KITL_KIT	KITL - KIT	KIT	Secreted Signaling	KEGG: hsa04080
IN-PV	IN-VIP	KITLG	KIT	5.1e-05	0	KITL_KIT	KITL - KIT	KIT	Secreted Signaling	KEGG: hsa04080
IN-SV2C	IN-VIP	KITLG	KIT	0.00087566	0	KITL_KIT	KITL - KIT	KIT	Secreted Signaling	KEGG: hsa04080
IN-VIP	IN-VIP	KITLG	KIT	0.000277918	0	KITL_KIT	KITL - KIT	KIT	Secreted Signaling	KEGG: hsa04080
L2/3	IN-VIP	KITLG	KIT	0.000461353	0	KITL_KIT	KITL - KIT	KIT	Secreted Signaling	KEGG: hsa04080
L5/6-CC	IN-VIP	KITLG	KIT	9.55e-05	0	KITL_KIT	KITL - KIT	KIT	Secreted Signaling	KEGG: hsa04080
L2/3	AST-FB	BDNF	NTRK2	0.0107495	0	BDNF_NTRK2	BDNF - NTRK2	NT	Secreted Signaling	PMID: 27908981
L5/6-CC	AST-FB	BDNF	NTRK2	0.0179016	0	BDNF_NTRK2	BDNF - NTRK2	NT	Secreted Signaling	PMID: 27908981
L2/3	AST-PP	BDNF	NTRK2	0.0132226	0	BDNF_NTRK2	BDNF - NTRK2	NT	Secreted Signaling	PMID: 27908981
L5/6-CC	AST-PP	BDNF	NTRK2	0.0219835	0	BDNF_NTRK2	BDNF - NTRK2	NT	Secreted Signaling	PMID: 27908981
L2/3	Endothelial	BDNF	NTRK2	2.41e-05	0	BDNF_NTRK2	BDNF - NTRK2	NT	Secreted Signaling	PMID: 27908981
L5/6-CC	Endothelial	BDNF	NTRK2	4.05e-05	0	BDNF_NTRK2	BDNF - NTRK2	NT	Secreted Signaling	PMID: 27908981
L2/3	IN-PV	BDNF	NTRK2	0.0111539	0	BDNF_NTRK2	BDNF - NTRK2	NT	Secreted Signaling	PMID: 27908981
L5/6-CC	IN-PV	BDNF	NTRK2	0.01857	0	BDNF_NTRK2	BDNF - NTRK2	NT	Secreted Signaling	PMID: 27908981
L2/3	IN-SST	BDNF	NTRK2	0.0113032	0	BDNF_NTRK2	BDNF - NTRK2	NT	Secreted Signaling	PMID: 27908981
L5/6-CC	IN-SST	BDNF	NTRK2	0.0188166	0	BDNF_NTRK2	BDNF - NTRK2	NT	Secreted Signaling	PMID: 27908981
L2/3	IN-SV2C	BDNF	NTRK2	0.0112389	0	BDNF_NTRK2	BDNF - NTRK2	NT	Secreted Signaling	PMID: 27908981
L5/6-CC	IN-SV2C	BDNF	NTRK2	0.0187104	0	BDNF_NTRK2	BDNF - NTRK2	NT	Secreted Signaling	PMID: 27908981
L2/3	IN-VIP	BDNF	NTRK2	0.00816954	0	BDNF_NTRK2	BDNF - NTRK2	NT	Secreted Signaling	PMID: 27908981
L5/6-CC	IN-VIP	BDNF	NTRK2	0.0136287	0	BDNF_NTRK2	BDNF - NTRK2	NT	Secreted Signaling	PMID: 27908981
L2/3	L2/3	BDNF	NTRK2	0.00934978	0	BDNF_NTRK2	BDNF - NTRK2	NT	Secreted Signaling	PMID: 27908981
L5/6-CC	L2/3	BDNF	NTRK2	0.0155852	0	BDNF_NTRK2	BDNF - NTRK2	NT	Secreted Signaling	PMID: 27908981
L2/3	L4	BDNF	NTRK2	0.0094041	0	BDNF_NTRK2	BDNF - NTRK2	NT	Secreted Signaling	PMID: 27908981
L5/6-CC	L4	BDNF	NTRK2	0.0156752	0	BDNF_NTRK2	BDNF - NTRK2	NT	Secreted Signaling	PMID: 27908981
L2/3	L5/6	BDNF	NTRK2	0.00885396	0	BDNF_NTRK2	BDNF - NTRK2	NT	Secreted Signaling	PMID: 27908981
L5/6-CC	L5/6	BDNF	NTRK2	0.0147637	0	BDNF_NTRK2	BDNF - NTRK2	NT	Secreted Signaling	PMID: 27908981
L2/3	L5/6-CC	BDNF	NTRK2	0.00891803	0	BDNF_NTRK2	BDNF - NTRK2	NT	Secreted Signaling	PMID: 27908981
L5/6-CC	L5/6-CC	BDNF	NTRK2	0.0148699	0	BDNF_NTRK2	BDNF - NTRK2	NT	Secreted Signaling	PMID: 27908981
L2/3	Neu-mat	BDNF	NTRK2	0.00728262	0	BDNF_NTRK2	BDNF - NTRK2	NT	Secreted Signaling	PMID: 27908981
L5/6-CC	Neu-mat	BDNF	NTRK2	0.0121564	0	BDNF_NTRK2	BDNF - NTRK2	NT	Secreted Signaling	PMID: 27908981
L2/3	Neu-NRGN-I	BDNF	NTRK2	0.0101001	0	BDNF_NTRK2	BDNF - NTRK2	NT	Secreted Signaling	PMID: 27908981
L5/6-CC	Neu-NRGN-I	BDNF	NTRK2	0.0168274	0	BDNF_NTRK2	BDNF - NTRK2	NT	Secreted Signaling	PMID: 27908981
L2/3	Neu-NRGN-II	BDNF	NTRK2	0.00615075	0	BDNF_NTRK2	BDNF - NTRK2	NT	Secreted Signaling	PMID: 27908981
L5/6-CC	Neu-NRGN-II	BDNF	NTRK2	0.0102749	0	BDNF_NTRK2	BDNF - NTRK2	NT	Secreted Signaling	PMID: 27908981
L2/3	OPC	BDNF	NTRK2	0.0068608	0	BDNF_NTRK2	BDNF - NTRK2	NT	Secreted Signaling	PMID: 27908981
L5/6-CC	OPC	BDNF	NTRK2	0.0114555	0	BDNF_NTRK2	BDNF - NTRK2	NT	Secreted Signaling	PMID: 27908981
IN-PV	L4	HGF	MET	6.5e-06	0	HGF_MET	HGF - MET	HGF	Secreted Signaling	PMID: 28475121
L2/3	L2/3	SEMA3A	NRP1_PLXNA2	5.92e-05	0	SEMA3A_NRP1_PLXNA2	SEMA3A - (NRP1+PLXNA2)	SEMA3	Secreted Signaling	PMID: 27533782
L4	L2/3	SEMA3A	NRP1_PLXNA2	0.000243169	0	SEMA3A_NRP1_PLXNA2	SEMA3A - (NRP1+PLXNA2)	SEMA3	Secreted Signaling	PMID: 27533782
L5/6	L2/3	SEMA3A	NRP1_PLXNA2	0.00157091	0	SEMA3A_NRP1_PLXNA2	SEMA3A - (NRP1+PLXNA2)	SEMA3	Secreted Signaling	PMID: 27533782
L5/6-CC	L2/3	SEMA3A	NRP1_PLXNA2	0.000624315	0	SEMA3A_NRP1_PLXNA2	SEMA3A - (NRP1+PLXNA2)	SEMA3	Secreted Signaling	PMID: 27533782
L2/3	L5/6	SEMA3A	NRP1_PLXNA2	9.18e-05	0	SEMA3A_NRP1_PLXNA2	SEMA3A - (NRP1+PLXNA2)	SEMA3	Secreted Signaling	PMID: 27533782
L4	L5/6	SEMA3A	NRP1_PLXNA2	0.000377379	0	SEMA3A_NRP1_PLXNA2	SEMA3A - (NRP1+PLXNA2)	SEMA3	Secreted Signaling	PMID: 27533782
L5/6	L5/6	SEMA3A	NRP1_PLXNA2	0.00243614	0	SEMA3A_NRP1_PLXNA2	SEMA3A - (NRP1+PLXNA2)	SEMA3	Secreted Signaling	PMID: 27533782
L5/6-CC	L5/6	SEMA3A	NRP1_PLXNA2	0.000968683	0	SEMA3A_NRP1_PLXNA2	SEMA3A - (NRP1+PLXNA2)	SEMA3	Secreted Signaling	PMID: 27533782
L2/3	L5/6-CC	SEMA3A	NRP1_PLXNA2	0.000113601	0	SEMA3A_NRP1_PLXNA2	SEMA3A - (NRP1+PLXNA2)	SEMA3	Secreted Signaling	PMID: 27533782
L4	L5/6-CC	SEMA3A	NRP1_PLXNA2	0.000466747	0	SEMA3A_NRP1_PLXNA2	SEMA3A - (NRP1+PLXNA2)	SEMA3	Secreted Signaling	PMID: 27533782
L5/6	L5/6-CC	SEMA3A	NRP1_PLXNA2	0.00301157	0	SEMA3A_NRP1_PLXNA2	SEMA3A - (NRP1+PLXNA2)	SEMA3	Secreted Signaling	PMID: 27533782
L5/6-CC	L5/6-CC	SEMA3A	NRP1_PLXNA2	0.00119791	0	SEMA3A_NRP1_PLXNA2	SEMA3A - (NRP1+PLXNA2)	SEMA3	Secreted Signaling	PMID: 27533782
L2/3	L2/3	SEMA3A	NRP1_PLXNA4	0.000109106	0	SEMA3A_NRP1_PLXNA4	SEMA3A - (NRP1+PLXNA4)	SEMA3	Secreted Signaling	PMID: 27533782
L4	L2/3	SEMA3A	NRP1_PLXNA4	0.000448285	0	SEMA3A_NRP1_PLXNA4	SEMA3A - (NRP1+PLXNA4)	SEMA3	Secreted Signaling	PMID: 27533782
L5/6	L2/3	SEMA3A	NRP1_PLXNA4	0.00289274	0	SEMA3A_NRP1_PLXNA4	SEMA3A - (NRP1+PLXNA4)	SEMA3	Secreted Signaling	PMID: 27533782
L5/6-CC	L2/3	SEMA3A	NRP1_PLXNA4	0.00115056	0	SEMA3A_NRP1_PLXNA4	SEMA3A - (NRP1+PLXNA4)	SEMA3	Secreted Signaling	PMID: 27533782
L2/3	L5/6	SEMA3A	NRP1_PLXNA4	0.000206908	0	SEMA3A_NRP1_PLXNA4	SEMA3A - (NRP1+PLXNA4)	SEMA3	Secreted Signaling	PMID: 27533782
L4	L5/6	SEMA3A	NRP1_PLXNA4	0.000849869	0	SEMA3A_NRP1_PLXNA4	SEMA3A - (NRP1+PLXNA4)	SEMA3	Secreted Signaling	PMID: 27533782
L5/6	L5/6	SEMA3A	NRP1_PLXNA4	0.00547215	0	SEMA3A_NRP1_PLXNA4	SEMA3A - (NRP1+PLXNA4)	SEMA3	Secreted Signaling	PMID: 27533782
L5/6-CC	L5/6	SEMA3A	NRP1_PLXNA4	0.00217989	0	SEMA3A_NRP1_PLXNA4	SEMA3A - (NRP1+PLXNA4)	SEMA3	Secreted Signaling	PMID: 27533782
L2/3	L5/6-CC	SEMA3A	NRP1_PLXNA4	0.000179787	0	SEMA3A_NRP1_PLXNA4	SEMA3A - (NRP1+PLXNA4)	SEMA3	Secreted Signaling	PMID: 27533782
L4	L5/6-CC	SEMA3A	NRP1_PLXNA4	0.000738533	0	SEMA3A_NRP1_PLXNA4	SEMA3A - (NRP1+PLXNA4)	SEMA3	Secreted Signaling	PMID: 27533782
L5/6	L5/6-CC	SEMA3A	NRP1_PLXNA4	0.00475816	0	SEMA3A_NRP1_PLXNA4	SEMA3A - (NRP1+PLXNA4)	SEMA3	Secreted Signaling	PMID: 27533782
L5/6-CC	L5/6-CC	SEMA3A	NRP1_PLXNA4	0.00189465	0	SEMA3A_NRP1_PLXNA4	SEMA3A - (NRP1+PLXNA4)	SEMA3	Secreted Signaling	PMID: 27533782
L2/3	L2/3	SEMA3C	NRP1_PLXNA2	0.000415046	0	SEMA3C_NRP1_PLXNA2	SEMA3C - (NRP1+PLXNA2)	SEMA3	Secreted Signaling	PMID: 27533782
L5/6	L2/3	SEMA3C	NRP1_PLXNA2	0.000306195	0	SEMA3C_NRP1_PLXNA2	SEMA3C - (NRP1+PLXNA2)	SEMA3	Secreted Signaling	PMID: 27533782
L2/3	L5/6	SEMA3C	NRP1_PLXNA2	0.000644058	0	SEMA3C_NRP1_PLXNA2	SEMA3C - (NRP1+PLXNA2)	SEMA3	Secreted Signaling	PMID: 27533782
L5/6	L5/6	SEMA3C	NRP1_PLXNA2	0.000475173	0	SEMA3C_NRP1_PLXNA2	SEMA3C - (NRP1+PLXNA2)	SEMA3	Secreted Signaling	PMID: 27533782
L2/3	L5/6-CC	SEMA3C	NRP1_PLXNA2	0.000796528	0	SEMA3C_NRP1_PLXNA2	SEMA3C - (NRP1+PLXNA2)	SEMA3	Secreted Signaling	PMID: 27533782
L5/6	L5/6-CC	SEMA3C	NRP1_PLXNA2	0.000587686	0	SEMA3C_NRP1_PLXNA2	SEMA3C - (NRP1+PLXNA2)	SEMA3	Secreted Signaling	PMID: 27533782
L2/3	L2/3	SEMA3C	NRP1_PLXNA4	0.000765031	0	SEMA3C_NRP1_PLXNA4	SEMA3C - (NRP1+PLXNA4)	SEMA3	Secreted Signaling	PMID: 27533782
L5/6	L2/3	SEMA3C	NRP1_PLXNA4	0.000564443	0	SEMA3C_NRP1_PLXNA4	SEMA3C - (NRP1+PLXNA4)	SEMA3	Secreted Signaling	PMID: 27533782
L2/3	L5/6	SEMA3C	NRP1_PLXNA4	0.00144995	0	SEMA3C_NRP1_PLXNA4	SEMA3C - (NRP1+PLXNA4)	SEMA3	Secreted Signaling	PMID: 27533782
L5/6	L5/6	SEMA3C	NRP1_PLXNA4	0.00106997	0	SEMA3C_NRP1_PLXNA4	SEMA3C - (NRP1+PLXNA4)	SEMA3	Secreted Signaling	PMID: 27533782
L2/3	L5/6-CC	SEMA3C	NRP1_PLXNA4	0.0012601	0	SEMA3C_NRP1_PLXNA4	SEMA3C - (NRP1+PLXNA4)	SEMA3	Secreted Signaling	PMID: 27533782
L5/6	L5/6-CC	SEMA3C	NRP1_PLXNA4	0.00092983	0	SEMA3C_NRP1_PLXNA4	SEMA3C - (NRP1+PLXNA4)	SEMA3	Secreted Signaling	PMID: 27533782
L5/6	L2/3	SEMA3D	NRP1_PLXNA2	5.03e-05	0	SEMA3D_NRP1_PLXNA2	SEMA3D - (NRP1+PLXNA2)	SEMA3	Secreted Signaling	PMID: 27533782
L5/6	L5/6	SEMA3D	NRP1_PLXNA2	7.8e-05	0	SEMA3D_NRP1_PLXNA2	SEMA3D - (NRP1+PLXNA2)	SEMA3	Secreted Signaling	PMID: 27533782
L5/6	L5/6-CC	SEMA3D	NRP1_PLXNA2	9.65e-05	0	SEMA3D_NRP1_PLXNA2	SEMA3D - (NRP1+PLXNA2)	SEMA3	Secreted Signaling	PMID: 27533782
L5/6	L2/3	SEMA3D	NRP1_PLXNA4	9.27e-05	0	SEMA3D_NRP1_PLXNA4	SEMA3D - (NRP1+PLXNA4)	SEMA3	Secreted Signaling	PMID: 27533782
L5/6	L5/6	SEMA3D	NRP1_PLXNA4	0.000175789	0	SEMA3D_NRP1_PLXNA4	SEMA3D - (NRP1+PLXNA4)	SEMA3	Secreted Signaling	PMID: 27533782
L5/6	L5/6-CC	SEMA3D	NRP1_PLXNA4	0.000152747	0	SEMA3D_NRP1_PLXNA4	SEMA3D - (NRP1+PLXNA4)	SEMA3	Secreted Signaling	PMID: 27533782
L2/3	Endothelial	SEMA3C	PLXND1	5.07e-05	0	SEMA3C_PLXND1	SEMA3C - PLXND1	SEMA3	Secreted Signaling	PMID: 27533782
L5/6	Endothelial	SEMA3C	PLXND1	3.74e-05	0	SEMA3C_PLXND1	SEMA3C - PLXND1	SEMA3	Secreted Signaling	PMID: 27533782
L2/3	L2/3	SEMA3C	PLXND1	0.000594732	0	SEMA3C_PLXND1	SEMA3C - PLXND1	SEMA3	Secreted Signaling	PMID: 27533782
L5/6	L2/3	SEMA3C	PLXND1	0.000438776	0	SEMA3C_PLXND1	SEMA3C - PLXND1	SEMA3	Secreted Signaling	PMID: 27533782
L2/3	L4	SEMA3C	PLXND1	0.000247482	0	SEMA3C_PLXND1	SEMA3C - PLXND1	SEMA3	Secreted Signaling	PMID: 27533782
L5/6	L4	SEMA3C	PLXND1	0.000182568	0	SEMA3C_PLXND1	SEMA3C - PLXND1	SEMA3	Secreted Signaling	PMID: 27533782
L2/3	L5/6-CC	SEMA3C	PLXND1	0.000347137	0	SEMA3C_PLXND1	SEMA3C - PLXND1	SEMA3	Secreted Signaling	PMID: 27533782
L5/6	L5/6-CC	SEMA3C	PLXND1	0.000256091	0	SEMA3C_PLXND1	SEMA3C - PLXND1	SEMA3	Secreted Signaling	PMID: 27533782
L5/6	Endothelial	SEMA3E	PLXND1	0.00038305	0	SEMA3E_PLXND1	SEMA3E - PLXND1	SEMA3	Secreted Signaling	PMID: 22325954
L5/6	L2/3	SEMA3E	PLXND1	0.00447909	0	SEMA3E_PLXND1	SEMA3E - PLXND1	SEMA3	Secreted Signaling	PMID: 22325954
L5/6	L4	SEMA3E	PLXND1	0.00186809	0	SEMA3E_PLXND1	SEMA3E - PLXND1	SEMA3	Secreted Signaling	PMID: 22325954
L5/6	L5/6-CC	SEMA3E	PLXND1	0.00261861	0	SEMA3E_PLXND1	SEMA3E - PLXND1	SEMA3	Secreted Signaling	PMID: 22325954
IN-SV2C	L2/3	CRH	CRHR1	0.000195191	0	CRH_CRHR1	CRH - CRHR1	CRH	Secreted Signaling	KEGG: hsa04080
IN-VIP	L2/3	CRH	CRHR1	0.000142756	0	CRH_CRHR1	CRH - CRHR1	CRH	Secreted Signaling	KEGG: hsa04080
IN-SV2C	L5/6-CC	CRH	CRHR1	3.59e-05	0	CRH_CRHR1	CRH - CRHR1	CRH	Secreted Signaling	KEGG: hsa04080
IN-VIP	L5/6-CC	CRH	CRHR1	2.63e-05	0	CRH_CRHR1	CRH - CRHR1	CRH	Secreted Signaling	KEGG: hsa04080
IN-PV	AST-PP	GAS6	MERTK	0.000230604	0	GAS6_MERTK	GAS6 - MERTK	GAS	Secreted Signaling	PMID: 27801848
L5/6	AST-PP	GAS6	MERTK	0.000645262	0	GAS6_MERTK	GAS6 - MERTK	GAS	Secreted Signaling	PMID: 27801848
L5/6-CC	AST-PP	GAS6	MERTK	0.000558305	0	GAS6_MERTK	GAS6 - MERTK	GAS	Secreted Signaling	PMID: 27801848
IN-PV	Microglia	GAS6	MERTK	0.000310443	0	GAS6_MERTK	GAS6 - MERTK	GAS	Secreted Signaling	PMID: 27801848
L5/6	Microglia	GAS6	MERTK	0.00086854	0	GAS6_MERTK	GAS6 - MERTK	GAS	Secreted Signaling	PMID: 27801848
L5/6-CC	Microglia	GAS6	MERTK	0.000751516	0	GAS6_MERTK	GAS6 - MERTK	GAS	Secreted Signaling	PMID: 27801848
IN-PV	L2/3	GAS6	TYRO3	0.000198987	0	GAS6_TYRO3	GAS6 - TYRO3	GAS	Secreted Signaling	PMID: 27801848
L5/6	L2/3	GAS6	TYRO3	0.000556827	0	GAS6_TYRO3	GAS6 - TYRO3	GAS	Secreted Signaling	PMID: 27801848
L5/6-CC	L2/3	GAS6	TYRO3	0.000481782	0	GAS6_TYRO3	GAS6 - TYRO3	GAS	Secreted Signaling	PMID: 27801848
IN-PV	L4	GAS6	TYRO3	9.49e-05	0	GAS6_TYRO3	GAS6 - TYRO3	GAS	Secreted Signaling	PMID: 27801848
L5/6	L4	GAS6	TYRO3	0.0002657	0	GAS6_TYRO3	GAS6 - TYRO3	GAS	Secreted Signaling	PMID: 27801848
L5/6-CC	L4	GAS6	TYRO3	0.000229882	0	GAS6_TYRO3	GAS6 - TYRO3	GAS	Secreted Signaling	PMID: 27801848
IN-PV	L5/6	GAS6	TYRO3	9.13e-05	0	GAS6_TYRO3	GAS6 - TYRO3	GAS	Secreted Signaling	PMID: 27801848
L5/6	L5/6	GAS6	TYRO3	0.000255518	0	GAS6_TYRO3	GAS6 - TYRO3	GAS	Secreted Signaling	PMID: 27801848
L5/6-CC	L5/6	GAS6	TYRO3	0.000221072	0	GAS6_TYRO3	GAS6 - TYRO3	GAS	Secreted Signaling	PMID: 27801848
IN-PV	L5/6-CC	GAS6	TYRO3	0.000217978	0	GAS6_TYRO3	GAS6 - TYRO3	GAS	Secreted Signaling	PMID: 27801848
L5/6	L5/6-CC	GAS6	TYRO3	0.000609947	0	GAS6_TYRO3	GAS6 - TYRO3	GAS	Secreted Signaling	PMID: 27801848
L5/6-CC	L5/6-CC	GAS6	TYRO3	0.000527747	0	GAS6_TYRO3	GAS6 - TYRO3	GAS	Secreted Signaling	PMID: 27801848
IN-PV	Neu-NRGN-I	GAS6	TYRO3	0.000163501	0	GAS6_TYRO3	GAS6 - TYRO3	GAS	Secreted Signaling	PMID: 27801848
L5/6	Neu-NRGN-I	GAS6	TYRO3	0.000457554	0	GAS6_TYRO3	GAS6 - TYRO3	GAS	Secreted Signaling	PMID: 27801848
L5/6-CC	Neu-NRGN-I	GAS6	TYRO3	0.000395883	0	GAS6_TYRO3	GAS6 - TYRO3	GAS	Secreted Signaling	PMID: 27801848
IN-PV	IN-VIP	OSTN	NPR3	2.11e-06	0	OSTN_NPR3	OSTN - NPR3	OSTN	Secreted Signaling	PMID: 29326144
L2/3	L2/3	PROS1	TYRO3	0.000193025	0	PROS1_TYRO3	PROS1 - TYRO3	PROS	Secreted Signaling	PMID: 30501104
L2/3	L4	PROS1	TYRO3	9.21e-05	0	PROS1_TYRO3	PROS1 - TYRO3	PROS	Secreted Signaling	PMID: 30501104
L2/3	L5/6	PROS1	TYRO3	8.86e-05	0	PROS1_TYRO3	PROS1 - TYRO3	PROS	Secreted Signaling	PMID: 30501104
L2/3	L5/6-CC	PROS1	TYRO3	0.000211447	0	PROS1_TYRO3	PROS1 - TYRO3	PROS	Secreted Signaling	PMID: 30501104
L2/3	Neu-NRGN-I	PROS1	TYRO3	0.000158602	0	PROS1_TYRO3	PROS1 - TYRO3	PROS	Secreted Signaling	PMID: 30501104
AST-FB	AST-FB	PSAP	GPR37L1	0.00296118	0	PSAP_GPR37L1	PSAP - GPR37L1	PSAP	Secreted Signaling	PMID: 23690594
AST-PP	AST-FB	PSAP	GPR37L1	0.00363129	0	PSAP_GPR37L1	PSAP - GPR37L1	PSAP	Secreted Signaling	PMID: 23690594
Endothelial	AST-FB	PSAP	GPR37L1	0.00223726	0	PSAP_GPR37L1	PSAP - GPR37L1	PSAP	Secreted Signaling	PMID: 23690594
IN-PV	AST-FB	PSAP	GPR37L1	0.00424202	0	PSAP_GPR37L1	PSAP - GPR37L1	PSAP	Secreted Signaling	PMID: 23690594
IN-SST	AST-FB	PSAP	GPR37L1	0.00293505	0	PSAP_GPR37L1	PSAP - GPR37L1	PSAP	Secreted Signaling	PMID: 23690594
IN-SV2C	AST-FB	PSAP	GPR37L1	0.00545247	0	PSAP_GPR37L1	PSAP - GPR37L1	PSAP	Secreted Signaling	PMID: 23690594
IN-VIP	AST-FB	PSAP	GPR37L1	0.00424483	0	PSAP_GPR37L1	PSAP - GPR37L1	PSAP	Secreted Signaling	PMID: 23690594
L2/3	AST-FB	PSAP	GPR37L1	0.00397738	0	PSAP_GPR37L1	PSAP - GPR37L1	PSAP	Secreted Signaling	PMID: 23690594
L4	AST-FB	PSAP	GPR37L1	0.0044404	0	PSAP_GPR37L1	PSAP - GPR37L1	PSAP	Secreted Signaling	PMID: 23690594
L5/6	AST-FB	PSAP	GPR37L1	0.00476478	0	PSAP_GPR37L1	PSAP - GPR37L1	PSAP	Secreted Signaling	PMID: 23690594
L5/6-CC	AST-FB	PSAP	GPR37L1	0.00455874	0	PSAP_GPR37L1	PSAP - GPR37L1	PSAP	Secreted Signaling	PMID: 23690594
Microglia	AST-FB	PSAP	GPR37L1	0.00335737	0	PSAP_GPR37L1	PSAP - GPR37L1	PSAP	Secreted Signaling	PMID: 23690594
Neu-mat	AST-FB	PSAP	GPR37L1	0.00190083	0	PSAP_GPR37L1	PSAP - GPR37L1	PSAP	Secreted Signaling	PMID: 23690594
Neu-NRGN-I	AST-FB	PSAP	GPR37L1	0.0112704	0	PSAP_GPR37L1	PSAP - GPR37L1	PSAP	Secreted Signaling	PMID: 23690594
Neu-NRGN-II	AST-FB	PSAP	GPR37L1	0.00987332	0	PSAP_GPR37L1	PSAP - GPR37L1	PSAP	Secreted Signaling	PMID: 23690594
Oligodendrocytes	AST-FB	PSAP	GPR37L1	0.00112983	0	PSAP_GPR37L1	PSAP - GPR37L1	PSAP	Secreted Signaling	PMID: 23690594
OPC	AST-FB	PSAP	GPR37L1	0.0015438	0	PSAP_GPR37L1	PSAP - GPR37L1	PSAP	Secreted Signaling	PMID: 23690594
AST-FB	AST-PP	PSAP	GPR37L1	0.0137228	0	PSAP_GPR37L1	PSAP - GPR37L1	PSAP	Secreted Signaling	PMID: 23690594
AST-PP	AST-PP	PSAP	GPR37L1	0.0167872	0	PSAP_GPR37L1	PSAP - GPR37L1	PSAP	Secreted Signaling	PMID: 23690594
Endothelial	AST-PP	PSAP	GPR37L1	0.0103954	0	PSAP_GPR37L1	PSAP - GPR37L1	PSAP	Secreted Signaling	PMID: 23690594
IN-PV	AST-PP	PSAP	GPR37L1	0.0195671	0	PSAP_GPR37L1	PSAP - GPR37L1	PSAP	Secreted Signaling	PMID: 23690594
IN-SST	AST-PP	PSAP	GPR37L1	0.013603	0	PSAP_GPR37L1	PSAP - GPR37L1	PSAP	Secreted Signaling	PMID: 23690594
IN-SV2C	AST-PP	PSAP	GPR37L1	0.0250406	0	PSAP_GPR37L1	PSAP - GPR37L1	PSAP	Secreted Signaling	PMID: 23690594
IN-VIP	AST-PP	PSAP	GPR37L1	0.0195799	0	PSAP_GPR37L1	PSAP - GPR37L1	PSAP	Secreted Signaling	PMID: 23690594
L2/3	AST-PP	PSAP	GPR37L1	0.0183641	0	PSAP_GPR37L1	PSAP - GPR37L1	PSAP	Secreted Signaling	PMID: 23690594
L4	AST-PP	PSAP	GPR37L1	0.0204675	0	PSAP_GPR37L1	PSAP - GPR37L1	PSAP	Secreted Signaling	PMID: 23690594
L5/6	AST-PP	PSAP	GPR37L1	0.0219368	0	PSAP_GPR37L1	PSAP - GPR37L1	PSAP	Secreted Signaling	PMID: 23690594
L5/6-CC	AST-PP	PSAP	GPR37L1	0.0210039	0	PSAP_GPR37L1	PSAP - GPR37L1	PSAP	Secreted Signaling	PMID: 23690594
Microglia	AST-PP	PSAP	GPR37L1	0.0155364	0	PSAP_GPR37L1	PSAP - GPR37L1	PSAP	Secreted Signaling	PMID: 23690594
Neu-mat	AST-PP	PSAP	GPR37L1	0.00884304	0	PSAP_GPR37L1	PSAP - GPR37L1	PSAP	Secreted Signaling	PMID: 23690594
Neu-NRGN-I	AST-PP	PSAP	GPR37L1	0.050694	0	PSAP_GPR37L1	PSAP - GPR37L1	PSAP	Secreted Signaling	PMID: 23690594
Neu-NRGN-II	AST-PP	PSAP	GPR37L1	0.0446307	0	PSAP_GPR37L1	PSAP - GPR37L1	PSAP	Secreted Signaling	PMID: 23690594
Oligodendrocytes	AST-PP	PSAP	GPR37L1	0.00527108	0	PSAP_GPR37L1	PSAP - GPR37L1	PSAP	Secreted Signaling	PMID: 23690594
OPC	AST-PP	PSAP	GPR37L1	0.00719149	0	PSAP_GPR37L1	PSAP - GPR37L1	PSAP	Secreted Signaling	PMID: 23690594
AST-FB	OPC	PSAP	GPR37L1	0.00371892	0	PSAP_GPR37L1	PSAP - GPR37L1	PSAP	Secreted Signaling	PMID: 23690594
AST-PP	OPC	PSAP	GPR37L1	0.00455971	0	PSAP_GPR37L1	PSAP - GPR37L1	PSAP	Secreted Signaling	PMID: 23690594
Endothelial	OPC	PSAP	GPR37L1	0.00281028	0	PSAP_GPR37L1	PSAP - GPR37L1	PSAP	Secreted Signaling	PMID: 23690594
IN-PV	OPC	PSAP	GPR37L1	0.00532576	0	PSAP_GPR37L1	PSAP - GPR37L1	PSAP	Secreted Signaling	PMID: 23690594
IN-SST	OPC	PSAP	GPR37L1	0.00368612	0	PSAP_GPR37L1	PSAP - GPR37L1	PSAP	Secreted Signaling	PMID: 23690594
IN-SV2C	OPC	PSAP	GPR37L1	0.00684332	0	PSAP_GPR37L1	PSAP - GPR37L1	PSAP	Secreted Signaling	PMID: 23690594
IN-VIP	OPC	PSAP	GPR37L1	0.00532928	0	PSAP_GPR37L1	PSAP - GPR37L1	PSAP	Secreted Signaling	PMID: 23690594
L2/3	OPC	PSAP	GPR37L1	0.00499385	0	PSAP_GPR37L1	PSAP - GPR37L1	PSAP	Secreted Signaling	PMID: 23690594
L4	OPC	PSAP	GPR37L1	0.00557454	0	PSAP_GPR37L1	PSAP - GPR37L1	PSAP	Secreted Signaling	PMID: 23690594
L5/6	OPC	PSAP	GPR37L1	0.00598126	0	PSAP_GPR37L1	PSAP - GPR37L1	PSAP	Secreted Signaling	PMID: 23690594
L5/6-CC	OPC	PSAP	GPR37L1	0.00572292	0	PSAP_GPR37L1	PSAP - GPR37L1	PSAP	Secreted Signaling	PMID: 23690594
Microglia	OPC	PSAP	GPR37L1	0.00421606	0	PSAP_GPR37L1	PSAP - GPR37L1	PSAP	Secreted Signaling	PMID: 23690594
Neu-mat	OPC	PSAP	GPR37L1	0.00238788	0	PSAP_GPR37L1	PSAP - GPR37L1	PSAP	Secreted Signaling	PMID: 23690594
Neu-NRGN-I	OPC	PSAP	GPR37L1	0.0141242	0	PSAP_GPR37L1	PSAP - GPR37L1	PSAP	Secreted Signaling	PMID: 23690594
Neu-NRGN-II	OPC	PSAP	GPR37L1	0.0123778	0	PSAP_GPR37L1	PSAP - GPR37L1	PSAP	Secreted Signaling	PMID: 23690594
Oligodendrocytes	OPC	PSAP	GPR37L1	0.00141961	0	PSAP_GPR37L1	PSAP - GPR37L1	PSAP	Secreted Signaling	PMID: 23690594
OPC	OPC	PSAP	GPR37L1	0.00193955	0	PSAP_GPR37L1	PSAP - GPR37L1	PSAP	Secreted Signaling	PMID: 23690594
AST-FB	L5/6-CC	PSAP	GPR37	6.23e-05	0	PSAP_GPR37	PSAP - GPR37	PSAP	Secreted Signaling	PMID: 23690594
AST-PP	L5/6-CC	PSAP	GPR37	7.65e-05	0	PSAP_GPR37	PSAP - GPR37	PSAP	Secreted Signaling	PMID: 23690594
Endothelial	L5/6-CC	PSAP	GPR37	4.71e-05	0	PSAP_GPR37	PSAP - GPR37	PSAP	Secreted Signaling	PMID: 23690594
IN-PV	L5/6-CC	PSAP	GPR37	8.94e-05	0	PSAP_GPR37	PSAP - GPR37	PSAP	Secreted Signaling	PMID: 23690594
IN-SST	L5/6-CC	PSAP	GPR37	6.18e-05	0	PSAP_GPR37	PSAP - GPR37	PSAP	Secreted Signaling	PMID: 23690594
IN-SV2C	L5/6-CC	PSAP	GPR37	0.000115058	0	PSAP_GPR37	PSAP - GPR37	PSAP	Secreted Signaling	PMID: 23690594
IN-VIP	L5/6-CC	PSAP	GPR37	8.95e-05	0	PSAP_GPR37	PSAP - GPR37	PSAP	Secreted Signaling	PMID: 23690594
L2/3	L5/6-CC	PSAP	GPR37	8.38e-05	0	PSAP_GPR37	PSAP - GPR37	PSAP	Secreted Signaling	PMID: 23690594
L4	L5/6-CC	PSAP	GPR37	9.36e-05	0	PSAP_GPR37	PSAP - GPR37	PSAP	Secreted Signaling	PMID: 23690594
L5/6	L5/6-CC	PSAP	GPR37	0.000100478	0	PSAP_GPR37	PSAP - GPR37	PSAP	Secreted Signaling	PMID: 23690594
L5/6-CC	L5/6-CC	PSAP	GPR37	9.61e-05	0	PSAP_GPR37	PSAP - GPR37	PSAP	Secreted Signaling	PMID: 23690594
Microglia	L5/6-CC	PSAP	GPR37	7.07e-05	0	PSAP_GPR37	PSAP - GPR37	PSAP	Secreted Signaling	PMID: 23690594
Neu-mat	L5/6-CC	PSAP	GPR37	4e-05	0	PSAP_GPR37	PSAP - GPR37	PSAP	Secreted Signaling	PMID: 23690594
Neu-NRGN-I	L5/6-CC	PSAP	GPR37	0.000239197	0	PSAP_GPR37	PSAP - GPR37	PSAP	Secreted Signaling	PMID: 23690594
Neu-NRGN-II	L5/6-CC	PSAP	GPR37	0.000209258	0	PSAP_GPR37	PSAP - GPR37	PSAP	Secreted Signaling	PMID: 23690594
Oligodendrocytes	L5/6-CC	PSAP	GPR37	2.37e-05	0	PSAP_GPR37	PSAP - GPR37	PSAP	Secreted Signaling	PMID: 23690594
OPC	L5/6-CC	PSAP	GPR37	3.25e-05	0	PSAP_GPR37	PSAP - GPR37	PSAP	Secreted Signaling	PMID: 23690594
AST-FB	Oligodendrocytes	PSAP	GPR37	0.00587608	0	PSAP_GPR37	PSAP - GPR37	PSAP	Secreted Signaling	PMID: 23690594
AST-PP	Oligodendrocytes	PSAP	GPR37	0.00720105	0	PSAP_GPR37	PSAP - GPR37	PSAP	Secreted Signaling	PMID: 23690594
Endothelial	Oligodendrocytes	PSAP	GPR37	0.00444273	0	PSAP_GPR37	PSAP - GPR37	PSAP	Secreted Signaling	PMID: 23690594
IN-PV	Oligodendrocytes	PSAP	GPR37	0.00840711	0	PSAP_GPR37	PSAP - GPR37	PSAP	Secreted Signaling	PMID: 23690594
IN-SST	Oligodendrocytes	PSAP	GPR37	0.00582437	0	PSAP_GPR37	PSAP - GPR37	PSAP	Secreted Signaling	PMID: 23690594
IN-SV2C	Oligodendrocytes	PSAP	GPR37	0.0107932	0	PSAP_GPR37	PSAP - GPR37	PSAP	Secreted Signaling	PMID: 23690594
IN-VIP	Oligodendrocytes	PSAP	GPR37	0.00841265	0	PSAP_GPR37	PSAP - GPR37	PSAP	Secreted Signaling	PMID: 23690594
L2/3	Oligodendrocytes	PSAP	GPR37	0.00788469	0	PSAP_GPR37	PSAP - GPR37	PSAP	Secreted Signaling	PMID: 23690594
L4	Oligodendrocytes	PSAP	GPR37	0.00879855	0	PSAP_GPR37	PSAP - GPR37	PSAP	Secreted Signaling	PMID: 23690594
L5/6	Oligodendrocytes	PSAP	GPR37	0.00943827	0	PSAP_GPR37	PSAP - GPR37	PSAP	Secreted Signaling	PMID: 23690594
L5/6-CC	Oligodendrocytes	PSAP	GPR37	0.00903198	0	PSAP_GPR37	PSAP - GPR37	PSAP	Secreted Signaling	PMID: 23690594
Microglia	Oligodendrocytes	PSAP	GPR37	0.00665967	0	PSAP_GPR37	PSAP - GPR37	PSAP	Secreted Signaling	PMID: 23690594
Neu-mat	Oligodendrocytes	PSAP	GPR37	0.0037759	0	PSAP_GPR37	PSAP - GPR37	PSAP	Secreted Signaling	PMID: 23690594
Neu-NRGN-I	Oligodendrocytes	PSAP	GPR37	0.0221826	0	PSAP_GPR37	PSAP - GPR37	PSAP	Secreted Signaling	PMID: 23690594
Neu-NRGN-II	Oligodendrocytes	PSAP	GPR37	0.0194595	0	PSAP_GPR37	PSAP - GPR37	PSAP	Secreted Signaling	PMID: 23690594
Oligodendrocytes	Oligodendrocytes	PSAP	GPR37	0.00224606	0	PSAP_GPR37	PSAP - GPR37	PSAP	Secreted Signaling	PMID: 23690594
OPC	Oligodendrocytes	PSAP	GPR37	0.00306777	0	PSAP_GPR37	PSAP - GPR37	PSAP	Secreted Signaling	PMID: 23690594
Endothelial	Endothelial	COL1A2	ITGA1_ITGB1	1.06e-05	0	COL1A2_ITGA1_ITGB1	COL1A2 - (ITGA1+ITGB1)	COLLAGEN	ECM-Receptor	KEGG: hsa04512
IN-PV	Endothelial	COL4A1	ITGA1_ITGB1	1.79e-05	0	COL4A1_ITGA1_ITGB1	COL4A1 - (ITGA1+ITGB1)	COLLAGEN	ECM-Receptor	KEGG: hsa04512
IN-SV2C	Endothelial	COL4A1	ITGA1_ITGB1	4.86e-05	0	COL4A1_ITGA1_ITGB1	COL4A1 - (ITGA1+ITGB1)	COLLAGEN	ECM-Receptor	KEGG: hsa04512
L2/3	Endothelial	COL4A1	ITGA1_ITGB1	2.4e-07	0	COL4A1_ITGA1_ITGB1	COL4A1 - (ITGA1+ITGB1)	COLLAGEN	ECM-Receptor	KEGG: hsa04512
Endothelial	Endothelial	COL4A2	ITGA1_ITGB1	0.000154594	0	COL4A2_ITGA1_ITGB1	COL4A2 - (ITGA1+ITGB1)	COLLAGEN	ECM-Receptor	KEGG: hsa04512
IN-PV	Endothelial	COL4A2	ITGA1_ITGB1	0.000635641	0	COL4A2_ITGA1_ITGB1	COL4A2 - (ITGA1+ITGB1)	COLLAGEN	ECM-Receptor	KEGG: hsa04512
IN-SV2C	Endothelial	COL4A2	ITGA1_ITGB1	0.000827589	0	COL4A2_ITGA1_ITGB1	COL4A2 - (ITGA1+ITGB1)	COLLAGEN	ECM-Receptor	KEGG: hsa04512
L2/3	Endothelial	COL4A2	ITGA1_ITGB1	0.000253671	0	COL4A2_ITGA1_ITGB1	COL4A2 - (ITGA1+ITGB1)	COLLAGEN	ECM-Receptor	KEGG: hsa04512
Endothelial	Endothelial	COL4A3	ITGA1_ITGB1	0.000400606	0	COL4A3_ITGA1_ITGB1	COL4A3 - (ITGA1+ITGB1)	COLLAGEN	ECM-Receptor	KEGG: hsa04512
IN-SV2C	Endothelial	COL4A3	ITGA1_ITGB1	4.13e-05	0	COL4A3_ITGA1_ITGB1	COL4A3 - (ITGA1+ITGB1)	COLLAGEN	ECM-Receptor	KEGG: hsa04512
L5/6-CC	Endothelial	COL4A3	ITGA1_ITGB1	9.43e-06	0	COL4A3_ITGA1_ITGB1	COL4A3 - (ITGA1+ITGB1)	COLLAGEN	ECM-Receptor	KEGG: hsa04512
Endothelial	Endothelial	COL4A4	ITGA1_ITGB1	5.19e-05	0	COL4A4_ITGA1_ITGB1	COL4A4 - (ITGA1+ITGB1)	COLLAGEN	ECM-Receptor	KEGG: hsa04512
Oligodendrocytes	Endothelial	COL4A5	ITGA1_ITGB1	0.00181216	0	COL4A5_ITGA1_ITGB1	COL4A5 - (ITGA1+ITGB1)	COLLAGEN	ECM-Receptor	KEGG: hsa04512
L4	Endothelial	COL6A1	ITGA1_ITGB1	0.000108865	0	COL6A1_ITGA1_ITGB1	COL6A1 - (ITGA1+ITGB1)	COLLAGEN	ECM-Receptor	KEGG: hsa04512
L5/6-CC	Endothelial	COL6A1	ITGA1_ITGB1	3.52e-05	0	COL6A1_ITGA1_ITGB1	COL6A1 - (ITGA1+ITGB1)	COLLAGEN	ECM-Receptor	KEGG: hsa04512
OPC	Endothelial	COL9A1	ITGA1_ITGB1	0.00121376	0	COL9A1_ITGA1_ITGB1	COL9A1 - (ITGA1+ITGB1)	COLLAGEN	ECM-Receptor	KEGG: hsa04512
AST-PP	Endothelial	LAMA1	ITGA1_ITGB1	0.000153228	0	LAMA1_ITGA1_ITGB1	LAMA1 - (ITGA1+ITGB1)	LAMININ	ECM-Receptor	KEGG: hsa04512
Endothelial	Endothelial	LAMA2	ITGA1_ITGB1	0.00361852	0	LAMA2_ITGA1_ITGB1	LAMA2 - (ITGA1+ITGB1)	LAMININ	ECM-Receptor	KEGG: hsa04512
L2/3	Endothelial	LAMA2	ITGA1_ITGB1	0.00122329	0	LAMA2_ITGA1_ITGB1	LAMA2 - (ITGA1+ITGB1)	LAMININ	ECM-Receptor	KEGG: hsa04512
L5/6-CC	Endothelial	LAMA2	ITGA1_ITGB1	0.000121817	0	LAMA2_ITGA1_ITGB1	LAMA2 - (ITGA1+ITGB1)	LAMININ	ECM-Receptor	KEGG: hsa04512
Oligodendrocytes	Endothelial	LAMA2	ITGA1_ITGB1	0.000175751	0	LAMA2_ITGA1_ITGB1	LAMA2 - (ITGA1+ITGB1)	LAMININ	ECM-Receptor	KEGG: hsa04512
Endothelial	Endothelial	LAMA3	ITGA1_ITGB1	0.000213217	0	LAMA3_ITGA1_ITGB1	LAMA3 - (ITGA1+ITGB1)	LAMININ	ECM-Receptor	KEGG: hsa04512
IN-VIP	Endothelial	LAMA3	ITGA1_ITGB1	0.000429853	0	LAMA3_ITGA1_ITGB1	LAMA3 - (ITGA1+ITGB1)	LAMININ	ECM-Receptor	KEGG: hsa04512
Endothelial	Endothelial	LAMA4	ITGA1_ITGB1	0.00097367	0	LAMA4_ITGA1_ITGB1	LAMA4 - (ITGA1+ITGB1)	LAMININ	ECM-Receptor	KEGG: hsa04512
L5/6-CC	Endothelial	LAMA4	ITGA1_ITGB1	5.3e-05	0	LAMA4_ITGA1_ITGB1	LAMA4 - (ITGA1+ITGB1)	LAMININ	ECM-Receptor	KEGG: hsa04512
OPC	Endothelial	LAMA4	ITGA1_ITGB1	0.000391849	0	LAMA4_ITGA1_ITGB1	LAMA4 - (ITGA1+ITGB1)	LAMININ	ECM-Receptor	KEGG: hsa04512
IN-PV	Endothelial	LAMB1	ITGA1_ITGB1	5.25e-05	0	LAMB1_ITGA1_ITGB1	LAMB1 - (ITGA1+ITGB1)	LAMININ	ECM-Receptor	KEGG: hsa04512
L2/3	Endothelial	LAMB1	ITGA1_ITGB1	0.00123261	0	LAMB1_ITGA1_ITGB1	LAMB1 - (ITGA1+ITGB1)	LAMININ	ECM-Receptor	KEGG: hsa04512
L5/6-CC	Endothelial	LAMB1	ITGA1_ITGB1	0.000620139	0	LAMB1_ITGA1_ITGB1	LAMB1 - (ITGA1+ITGB1)	LAMININ	ECM-Receptor	KEGG: hsa04512
Endothelial	Endothelial	LAMC1	ITGA1_ITGB1	4.63e-06	0	LAMC1_ITGA1_ITGB1	LAMC1 - (ITGA1+ITGB1)	LAMININ	ECM-Receptor	KEGG: hsa04512
IN-PV	Endothelial	LAMC1	ITGA1_ITGB1	0.000251992	0	LAMC1_ITGA1_ITGB1	LAMC1 - (ITGA1+ITGB1)	LAMININ	ECM-Receptor	KEGG: hsa04512
IN-SV2C	Endothelial	LAMC1	ITGA1_ITGB1	9.46e-05	0	LAMC1_ITGA1_ITGB1	LAMC1 - (ITGA1+ITGB1)	LAMININ	ECM-Receptor	KEGG: hsa04512
L2/3	Endothelial	LAMC1	ITGA1_ITGB1	0.000385911	0	LAMC1_ITGA1_ITGB1	LAMC1 - (ITGA1+ITGB1)	LAMININ	ECM-Receptor	KEGG: hsa04512
L4	Endothelial	LAMC1	ITGA1_ITGB1	0.000208387	0	LAMC1_ITGA1_ITGB1	LAMC1 - (ITGA1+ITGB1)	LAMININ	ECM-Receptor	KEGG: hsa04512
L5/6	Endothelial	LAMC1	ITGA1_ITGB1	0.000342792	0	LAMC1_ITGA1_ITGB1	LAMC1 - (ITGA1+ITGB1)	LAMININ	ECM-Receptor	KEGG: hsa04512
L5/6-CC	Endothelial	LAMC1	ITGA1_ITGB1	0.000569481	0	LAMC1_ITGA1_ITGB1	LAMC1 - (ITGA1+ITGB1)	LAMININ	ECM-Receptor	KEGG: hsa04512
AST-PP	Endothelial	LAMA1	ITGA6_ITGB1	1.55e-05	0	LAMA1_ITGA6_ITGB1	LAMA1 - (ITGA6+ITGB1)	LAMININ	ECM-Receptor	KEGG: hsa04512
Endothelial	Endothelial	LAMA2	ITGA6_ITGB1	0.000367863	0	LAMA2_ITGA6_ITGB1	LAMA2 - (ITGA6+ITGB1)	LAMININ	ECM-Receptor	KEGG: hsa04512
L2/3	Endothelial	LAMA2	ITGA6_ITGB1	0.000124094	0	LAMA2_ITGA6_ITGB1	LAMA2 - (ITGA6+ITGB1)	LAMININ	ECM-Receptor	KEGG: hsa04512
L5/6-CC	Endothelial	LAMA2	ITGA6_ITGB1	1.23e-05	0	LAMA2_ITGA6_ITGB1	LAMA2 - (ITGA6+ITGB1)	LAMININ	ECM-Receptor	KEGG: hsa04512
Oligodendrocytes	Endothelial	LAMA2	ITGA6_ITGB1	1.78e-05	0	LAMA2_ITGA6_ITGB1	LAMA2 - (ITGA6+ITGB1)	LAMININ	ECM-Receptor	KEGG: hsa04512
Endothelial	Endothelial	LAMA3	ITGA6_ITGB1	2.16e-05	0	LAMA3_ITGA6_ITGB1	LAMA3 - (ITGA6+ITGB1)	LAMININ	ECM-Receptor	KEGG: hsa04512
IN-VIP	Endothelial	LAMA3	ITGA6_ITGB1	4.36e-05	0	LAMA3_ITGA6_ITGB1	LAMA3 - (ITGA6+ITGB1)	LAMININ	ECM-Receptor	KEGG: hsa04512
Endothelial	Endothelial	LAMA4	ITGA6_ITGB1	9.87e-05	0	LAMA4_ITGA6_ITGB1	LAMA4 - (ITGA6+ITGB1)	LAMININ	ECM-Receptor	KEGG: hsa04512
L5/6-CC	Endothelial	LAMA4	ITGA6_ITGB1	5.37e-06	0	LAMA4_ITGA6_ITGB1	LAMA4 - (ITGA6+ITGB1)	LAMININ	ECM-Receptor	KEGG: hsa04512
OPC	Endothelial	LAMA4	ITGA6_ITGB1	3.97e-05	0	LAMA4_ITGA6_ITGB1	LAMA4 - (ITGA6+ITGB1)	LAMININ	ECM-Receptor	KEGG: hsa04512
IN-PV	Endothelial	LAMB1	ITGA6_ITGB1	5.32e-06	0	LAMB1_ITGA6_ITGB1	LAMB1 - (ITGA6+ITGB1)	LAMININ	ECM-Receptor	KEGG: hsa04512
L2/3	Endothelial	LAMB1	ITGA6_ITGB1	0.00012504	0	LAMB1_ITGA6_ITGB1	LAMB1 - (ITGA6+ITGB1)	LAMININ	ECM-Receptor	KEGG: hsa04512
L5/6-CC	Endothelial	LAMB1	ITGA6_ITGB1	6.29e-05	0	LAMB1_ITGA6_ITGB1	LAMB1 - (ITGA6+ITGB1)	LAMININ	ECM-Receptor	KEGG: hsa04512
Endothelial	Endothelial	LAMC1	ITGA6_ITGB1	4.69e-07	0	LAMC1_ITGA6_ITGB1	LAMC1 - (ITGA6+ITGB1)	LAMININ	ECM-Receptor	KEGG: hsa04512
IN-PV	Endothelial	LAMC1	ITGA6_ITGB1	2.55e-05	0	LAMC1_ITGA6_ITGB1	LAMC1 - (ITGA6+ITGB1)	LAMININ	ECM-Receptor	KEGG: hsa04512
IN-SV2C	Endothelial	LAMC1	ITGA6_ITGB1	9.59e-06	0	LAMC1_ITGA6_ITGB1	LAMC1 - (ITGA6+ITGB1)	LAMININ	ECM-Receptor	KEGG: hsa04512
L2/3	Endothelial	LAMC1	ITGA6_ITGB1	3.91e-05	0	LAMC1_ITGA6_ITGB1	LAMC1 - (ITGA6+ITGB1)	LAMININ	ECM-Receptor	KEGG: hsa04512
L4	Endothelial	LAMC1	ITGA6_ITGB1	2.11e-05	0	LAMC1_ITGA6_ITGB1	LAMC1 - (ITGA6+ITGB1)	LAMININ	ECM-Receptor	KEGG: hsa04512
L5/6	Endothelial	LAMC1	ITGA6_ITGB1	3.47e-05	0	LAMC1_ITGA6_ITGB1	LAMC1 - (ITGA6+ITGB1)	LAMININ	ECM-Receptor	KEGG: hsa04512
L5/6-CC	Endothelial	LAMC1	ITGA6_ITGB1	5.77e-05	0	LAMC1_ITGA6_ITGB1	LAMC1 - (ITGA6+ITGB1)	LAMININ	ECM-Receptor	KEGG: hsa04512
Endothelial	AST-PP	COL1A2	SDC4	3.23e-05	0	COL1A2_SDC4	COL1A2 - SDC4	COLLAGEN	ECM-Receptor	KEGG: hsa04512
IN-PV	AST-PP	COL4A1	SDC4	5.49e-05	0	COL4A1_SDC4	COL4A1 - SDC4	COLLAGEN	ECM-Receptor	KEGG: hsa04512
IN-SV2C	AST-PP	COL4A1	SDC4	0.000148649	0	COL4A1_SDC4	COL4A1 - SDC4	COLLAGEN	ECM-Receptor	KEGG: hsa04512
L2/3	AST-PP	COL4A1	SDC4	7.35e-07	0	COL4A1_SDC4	COL4A1 - SDC4	COLLAGEN	ECM-Receptor	KEGG: hsa04512
Endothelial	AST-PP	COL4A2	SDC4	0.000473207	0	COL4A2_SDC4	COL4A2 - SDC4	COLLAGEN	ECM-Receptor	KEGG: hsa04512
IN-PV	AST-PP	COL4A2	SDC4	0.00194375	0	COL4A2_SDC4	COL4A2 - SDC4	COLLAGEN	ECM-Receptor	KEGG: hsa04512
IN-SV2C	AST-PP	COL4A2	SDC4	0.00252971	0	COL4A2_SDC4	COL4A2 - SDC4	COLLAGEN	ECM-Receptor	KEGG: hsa04512
L2/3	AST-PP	COL4A2	SDC4	0.000776318	0	COL4A2_SDC4	COL4A2 - SDC4	COLLAGEN	ECM-Receptor	KEGG: hsa04512
Endothelial	AST-PP	COL4A3	SDC4	0.00122562	0	COL4A3_SDC4	COL4A3 - SDC4	COLLAGEN	ECM-Receptor	KEGG: hsa04512
IN-SV2C	AST-PP	COL4A3	SDC4	0.000126494	0	COL4A3_SDC4	COL4A3 - SDC4	COLLAGEN	ECM-Receptor	KEGG: hsa04512
L5/6-CC	AST-PP	COL4A3	SDC4	2.89e-05	0	COL4A3_SDC4	COL4A3 - SDC4	COLLAGEN	ECM-Receptor	KEGG: hsa04512
Endothelial	AST-PP	COL4A4	SDC4	0.000158949	0	COL4A4_SDC4	COL4A4 - SDC4	COLLAGEN	ECM-Receptor	KEGG: hsa04512
Oligodendrocytes	AST-PP	COL4A5	SDC4	0.00552807	0	COL4A5_SDC4	COL4A5 - SDC4	COLLAGEN	ECM-Receptor	KEGG: hsa04512
L4	AST-PP	COL6A1	SDC4	0.000333263	0	COL6A1_SDC4	COL6A1 - SDC4	COLLAGEN	ECM-Receptor	KEGG: hsa04512
L5/6-CC	AST-PP	COL6A1	SDC4	0.00010789	0	COL6A1_SDC4	COL6A1 - SDC4	COLLAGEN	ECM-Receptor	KEGG: hsa04512
OPC	AST-PP	COL9A1	SDC4	0.00370718	0	COL9A1_SDC4	COL9A1 - SDC4	COLLAGEN	ECM-Receptor	KEGG: hsa04512
Endothelial	AST-PP	FN1	SDC4	0.00725981	0	FN1_SDC4	FN1 - SDC4	FN1	ECM-Receptor	KEGG: hsa04512
L5/6	AST-PP	FN1	SDC4	2.16e-05	0	FN1_SDC4	FN1 - SDC4	FN1	ECM-Receptor	KEGG: hsa04512
IN-PV	AST-PP	TNR	SDC4	0.00431918	0	TNR_SDC4	TNR - SDC4	TENASCIN	ECM-Receptor	KEGG: hsa04512
IN-SST	AST-PP	TNR	SDC4	0.000156815	0	TNR_SDC4	TNR - SDC4	TENASCIN	ECM-Receptor	KEGG: hsa04512
IN-SV2C	AST-PP	TNR	SDC4	0.00782241	0	TNR_SDC4	TNR - SDC4	TENASCIN	ECM-Receptor	KEGG: hsa04512
IN-VIP	AST-PP	TNR	SDC4	0.00483745	0	TNR_SDC4	TNR - SDC4	TENASCIN	ECM-Receptor	KEGG: hsa04512
L2/3	AST-PP	TNR	SDC4	0.00904682	0	TNR_SDC4	TNR - SDC4	TENASCIN	ECM-Receptor	KEGG: hsa04512
L4	AST-PP	TNR	SDC4	0.00735219	0	TNR_SDC4	TNR - SDC4	TENASCIN	ECM-Receptor	KEGG: hsa04512
L5/6	AST-PP	TNR	SDC4	0.00632669	0	TNR_SDC4	TNR - SDC4	TENASCIN	ECM-Receptor	KEGG: hsa04512
L5/6-CC	AST-PP	TNR	SDC4	0.0084416	0	TNR_SDC4	TNR - SDC4	TENASCIN	ECM-Receptor	KEGG: hsa04512
Neu-mat	AST-PP	TNR	SDC4	0.00243916	0	TNR_SDC4	TNR - SDC4	TENASCIN	ECM-Receptor	KEGG: hsa04512
Neu-NRGN-I	AST-PP	TNR	SDC4	0.000449592	0	TNR_SDC4	TNR - SDC4	TENASCIN	ECM-Receptor	KEGG: hsa04512
OPC	AST-PP	TNR	SDC4	0.024013	0	TNR_SDC4	TNR - SDC4	TENASCIN	ECM-Receptor	KEGG: hsa04512
AST-PP	IN-PV	LAMA1	SV2A	0.00289255	0	LAMA1_SV2A	LAMA1 - SV2A	LAMININ	ECM-Receptor	KEGG: hsa04512
AST-PP	IN-SST	LAMA1	SV2A	0.00190694	0	LAMA1_SV2A	LAMA1 - SV2A	LAMININ	ECM-Receptor	KEGG: hsa04512
AST-PP	IN-SV2C	LAMA1	SV2A	0.00302581	0	LAMA1_SV2A	LAMA1 - SV2A	LAMININ	ECM-Receptor	KEGG: hsa04512
AST-PP	IN-VIP	LAMA1	SV2A	0.00193868	0	LAMA1_SV2A	LAMA1 - SV2A	LAMININ	ECM-Receptor	KEGG: hsa04512
AST-PP	L2/3	LAMA1	SV2A	0.00124543	0	LAMA1_SV2A	LAMA1 - SV2A	LAMININ	ECM-Receptor	KEGG: hsa04512
AST-PP	L4	LAMA1	SV2A	0.00155488	0	LAMA1_SV2A	LAMA1 - SV2A	LAMININ	ECM-Receptor	KEGG: hsa04512
AST-PP	L5/6	LAMA1	SV2A	0.00161482	0	LAMA1_SV2A	LAMA1 - SV2A	LAMININ	ECM-Receptor	KEGG: hsa04512
AST-PP	L5/6-CC	LAMA1	SV2A	0.00167419	0	LAMA1_SV2A	LAMA1 - SV2A	LAMININ	ECM-Receptor	KEGG: hsa04512
AST-PP	Neu-mat	LAMA1	SV2A	0.000187373	0	LAMA1_SV2A	LAMA1 - SV2A	LAMININ	ECM-Receptor	KEGG: hsa04512
AST-PP	Neu-NRGN-I	LAMA1	SV2A	0.00361484	0	LAMA1_SV2A	LAMA1 - SV2A	LAMININ	ECM-Receptor	KEGG: hsa04512
AST-PP	Neu-NRGN-II	LAMA1	SV2A	0.0022172	0	LAMA1_SV2A	LAMA1 - SV2A	LAMININ	ECM-Receptor	KEGG: hsa04512
Endothelial	IN-PV	LAMA2	SV2A	0.064323	0	LAMA2_SV2A	LAMA2 - SV2A	LAMININ	ECM-Receptor	KEGG: hsa04512
L2/3	IN-PV	LAMA2	SV2A	0.0226592	0	LAMA2_SV2A	LAMA2 - SV2A	LAMININ	ECM-Receptor	KEGG: hsa04512
L5/6-CC	IN-PV	LAMA2	SV2A	0.00230088	0	LAMA2_SV2A	LAMA2 - SV2A	LAMININ	ECM-Receptor	KEGG: hsa04512
Oligodendrocytes	IN-PV	LAMA2	SV2A	0.0033164	0	LAMA2_SV2A	LAMA2 - SV2A	LAMININ	ECM-Receptor	KEGG: hsa04512
Endothelial	IN-SST	LAMA2	SV2A	0.0433148	0	LAMA2_SV2A	LAMA2 - SV2A	LAMININ	ECM-Receptor	KEGG: hsa04512
L2/3	IN-SST	LAMA2	SV2A	0.0150399	0	LAMA2_SV2A	LAMA2 - SV2A	LAMININ	ECM-Receptor	KEGG: hsa04512
L5/6-CC	IN-SST	LAMA2	SV2A	0.00151657	0	LAMA2_SV2A	LAMA2 - SV2A	LAMININ	ECM-Receptor	KEGG: hsa04512
Oligodendrocytes	IN-SST	LAMA2	SV2A	0.00218669	0	LAMA2_SV2A	LAMA2 - SV2A	LAMININ	ECM-Receptor	KEGG: hsa04512
Endothelial	IN-SV2C	LAMA2	SV2A	0.067096	0	LAMA2_SV2A	LAMA2 - SV2A	LAMININ	ECM-Receptor	KEGG: hsa04512
L2/3	IN-SV2C	LAMA2	SV2A	0.0236815	0	LAMA2_SV2A	LAMA2 - SV2A	LAMININ	ECM-Receptor	KEGG: hsa04512
L5/6-CC	IN-SV2C	LAMA2	SV2A	0.00240696	0	LAMA2_SV2A	LAMA2 - SV2A	LAMININ	ECM-Receptor	KEGG: hsa04512
Oligodendrocytes	IN-SV2C	LAMA2	SV2A	0.00346913	0	LAMA2_SV2A	LAMA2 - SV2A	LAMININ	ECM-Receptor	KEGG: hsa04512
Endothelial	IN-VIP	LAMA2	SV2A	0.0440054	0	LAMA2_SV2A	LAMA2 - SV2A	LAMININ	ECM-Receptor	KEGG: hsa04512
L2/3	IN-VIP	LAMA2	SV2A	0.0152869	0	LAMA2_SV2A	LAMA2 - SV2A	LAMININ	ECM-Receptor	KEGG: hsa04512
L5/6-CC	IN-VIP	LAMA2	SV2A	0.00154183	0	LAMA2_SV2A	LAMA2 - SV2A	LAMININ	ECM-Receptor	KEGG: hsa04512
Oligodendrocytes	IN-VIP	LAMA2	SV2A	0.00222308	0	LAMA2_SV2A	LAMA2 - SV2A	LAMININ	ECM-Receptor	KEGG: hsa04512
Endothelial	L2/3	LAMA2	SV2A	0.028702	0	LAMA2_SV2A	LAMA2 - SV2A	LAMININ	ECM-Receptor	KEGG: hsa04512
L2/3	L2/3	LAMA2	SV2A	0.0098676	0	LAMA2_SV2A	LAMA2 - SV2A	LAMININ	ECM-Receptor	KEGG: hsa04512
L5/6-CC	L2/3	LAMA2	SV2A	0.000990342	0	LAMA2_SV2A	LAMA2 - SV2A	LAMININ	ECM-Receptor	KEGG: hsa04512
Oligodendrocytes	L2/3	LAMA2	SV2A	0.00142827	0	LAMA2_SV2A	LAMA2 - SV2A	LAMININ	ECM-Receptor	KEGG: hsa04512
Endothelial	L4	LAMA2	SV2A	0.0355907	0	LAMA2_SV2A	LAMA2 - SV2A	LAMININ	ECM-Receptor	KEGG: hsa04512
L2/3	L4	LAMA2	SV2A	0.0122931	0	LAMA2_SV2A	LAMA2 - SV2A	LAMININ	ECM-Receptor	KEGG: hsa04512
L5/6-CC	L4	LAMA2	SV2A	0.00123649	0	LAMA2_SV2A	LAMA2 - SV2A	LAMININ	ECM-Receptor	KEGG: hsa04512
Oligodendrocytes	L4	LAMA2	SV2A	0.00178308	0	LAMA2_SV2A	LAMA2 - SV2A	LAMININ	ECM-Receptor	KEGG: hsa04512
Endothelial	L5/6	LAMA2	SV2A	0.0369141	0	LAMA2_SV2A	LAMA2 - SV2A	LAMININ	ECM-Receptor	KEGG: hsa04512
L2/3	L5/6	LAMA2	SV2A	0.0127617	0	LAMA2_SV2A	LAMA2 - SV2A	LAMININ	ECM-Receptor	KEGG: hsa04512
L5/6-CC	L5/6	LAMA2	SV2A	0.00128417	0	LAMA2_SV2A	LAMA2 - SV2A	LAMININ	ECM-Receptor	KEGG: hsa04512
Oligodendrocytes	L5/6	LAMA2	SV2A	0.00185179	0	LAMA2_SV2A	LAMA2 - SV2A	LAMININ	ECM-Receptor	KEGG: hsa04512
Endothelial	L5/6-CC	LAMA2	SV2A	0.0382217	0	LAMA2_SV2A	LAMA2 - SV2A	LAMININ	ECM-Receptor	KEGG: hsa04512
L2/3	L5/6-CC	LAMA2	SV2A	0.0132254	0	LAMA2_SV2A	LAMA2 - SV2A	LAMININ	ECM-Receptor	KEGG: hsa04512
L5/6-CC	L5/6-CC	LAMA2	SV2A	0.00133141	0	LAMA2_SV2A	LAMA2 - SV2A	LAMININ	ECM-Receptor	KEGG: hsa04512
Oligodendrocytes	L5/6-CC	LAMA2	SV2A	0.00191986	0	LAMA2_SV2A	LAMA2 - SV2A	LAMININ	ECM-Receptor	KEGG: hsa04512
Endothelial	Neu-mat	LAMA2	SV2A	0.00442145	0	LAMA2_SV2A	LAMA2 - SV2A	LAMININ	ECM-Receptor	KEGG: hsa04512
L2/3	Neu-mat	LAMA2	SV2A	0.00149554	0	LAMA2_SV2A	LAMA2 - SV2A	LAMININ	ECM-Receptor	KEGG: hsa04512
L5/6-CC	Neu-mat	LAMA2	SV2A	0.000148963	0	LAMA2_SV2A	LAMA2 - SV2A	LAMININ	ECM-Receptor	KEGG: hsa04512
Oligodendrocytes	Neu-mat	LAMA2	SV2A	0.000214914	0	LAMA2_SV2A	LAMA2 - SV2A	LAMININ	ECM-Receptor	KEGG: hsa04512
Endothelial	Neu-NRGN-I	LAMA2	SV2A	0.0791669	0	LAMA2_SV2A	LAMA2 - SV2A	LAMININ	ECM-Receptor	KEGG: hsa04512
L2/3	Neu-NRGN-I	LAMA2	SV2A	0.0281778	0	LAMA2_SV2A	LAMA2 - SV2A	LAMININ	ECM-Receptor	KEGG: hsa04512
L5/6-CC	Neu-NRGN-I	LAMA2	SV2A	0.00287586	0	LAMA2_SV2A	LAMA2 - SV2A	LAMININ	ECM-Receptor	KEGG: hsa04512
Oligodendrocytes	Neu-NRGN-I	LAMA2	SV2A	0.00414409	0	LAMA2_SV2A	LAMA2 - SV2A	LAMININ	ECM-Receptor	KEGG: hsa04512
Endothelial	Neu-NRGN-II	LAMA2	SV2A	0.0500244	0	LAMA2_SV2A	LAMA2 - SV2A	LAMININ	ECM-Receptor	KEGG: hsa04512
L2/3	Neu-NRGN-II	LAMA2	SV2A	0.0174495	0	LAMA2_SV2A	LAMA2 - SV2A	LAMININ	ECM-Receptor	KEGG: hsa04512
L5/6-CC	Neu-NRGN-II	LAMA2	SV2A	0.00176343	0	LAMA2_SV2A	LAMA2 - SV2A	LAMININ	ECM-Receptor	KEGG: hsa04512
Oligodendrocytes	Neu-NRGN-II	LAMA2	SV2A	0.00254234	0	LAMA2_SV2A	LAMA2 - SV2A	LAMININ	ECM-Receptor	KEGG: hsa04512
Endothelial	IN-PV	LAMA3	SV2A	0.00402068	0	LAMA3_SV2A	LAMA3 - SV2A	LAMININ	ECM-Receptor	KEGG: hsa04512
IN-VIP	IN-PV	LAMA3	SV2A	0.0080746	0	LAMA3_SV2A	LAMA3 - SV2A	LAMININ	ECM-Receptor	KEGG: hsa04512
Endothelial	IN-SST	LAMA3	SV2A	0.00265169	0	LAMA3_SV2A	LAMA3 - SV2A	LAMININ	ECM-Receptor	KEGG: hsa04512
IN-VIP	IN-SST	LAMA3	SV2A	0.0053327	0	LAMA3_SV2A	LAMA3 - SV2A	LAMININ	ECM-Receptor	KEGG: hsa04512
Endothelial	IN-SV2C	LAMA3	SV2A	0.0042057	0	LAMA3_SV2A	LAMA3 - SV2A	LAMININ	ECM-Receptor	KEGG: hsa04512
IN-VIP	IN-SV2C	LAMA3	SV2A	0.00844459	0	LAMA3_SV2A	LAMA3 - SV2A	LAMININ	ECM-Receptor	KEGG: hsa04512
Endothelial	IN-VIP	LAMA3	SV2A	0.0026958	0	LAMA3_SV2A	LAMA3 - SV2A	LAMININ	ECM-Receptor	KEGG: hsa04512
IN-VIP	IN-VIP	LAMA3	SV2A	0.00542116	0	LAMA3_SV2A	LAMA3 - SV2A	LAMININ	ECM-Receptor	KEGG: hsa04512
Endothelial	L2/3	LAMA3	SV2A	0.00173227	0	LAMA3_SV2A	LAMA3 - SV2A	LAMININ	ECM-Receptor	KEGG: hsa04512
IN-VIP	L2/3	LAMA3	SV2A	0.00348695	0	LAMA3_SV2A	LAMA3 - SV2A	LAMININ	ECM-Receptor	KEGG: hsa04512
Endothelial	L4	LAMA3	SV2A	0.00216244	0	LAMA3_SV2A	LAMA3 - SV2A	LAMININ	ECM-Receptor	KEGG: hsa04512
IN-VIP	L4	LAMA3	SV2A	0.00435094	0	LAMA3_SV2A	LAMA3 - SV2A	LAMININ	ECM-Receptor	KEGG: hsa04512
Endothelial	L5/6	LAMA3	SV2A	0.00224574	0	LAMA3_SV2A	LAMA3 - SV2A	LAMININ	ECM-Receptor	KEGG: hsa04512
IN-VIP	L5/6	LAMA3	SV2A	0.00451816	0	LAMA3_SV2A	LAMA3 - SV2A	LAMININ	ECM-Receptor	KEGG: hsa04512
Endothelial	L5/6-CC	LAMA3	SV2A	0.00232826	0	LAMA3_SV2A	LAMA3 - SV2A	LAMININ	ECM-Receptor	KEGG: hsa04512
IN-VIP	L5/6-CC	LAMA3	SV2A	0.00468379	0	LAMA3_SV2A	LAMA3 - SV2A	LAMININ	ECM-Receptor	KEGG: hsa04512
Endothelial	Neu-mat	LAMA3	SV2A	0.000260726	0	LAMA3_SV2A	LAMA3 - SV2A	LAMININ	ECM-Receptor	KEGG: hsa04512
IN-VIP	Neu-mat	LAMA3	SV2A	0.000525608	0	LAMA3_SV2A	LAMA3 - SV2A	LAMININ	ECM-Receptor	KEGG: hsa04512
Endothelial	Neu-NRGN-I	LAMA3	SV2A	0.00502325	0	LAMA3_SV2A	LAMA3 - SV2A	LAMININ	ECM-Receptor	KEGG: hsa04512
IN-VIP	Neu-NRGN-I	LAMA3	SV2A	0.0100778	0	LAMA3_SV2A	LAMA3 - SV2A	LAMININ	ECM-Receptor	KEGG: hsa04512
Endothelial	Neu-NRGN-II	LAMA3	SV2A	0.00308275	0	LAMA3_SV2A	LAMA3 - SV2A	LAMININ	ECM-Receptor	KEGG: hsa04512
IN-VIP	Neu-NRGN-II	LAMA3	SV2A	0.00619686	0	LAMA3_SV2A	LAMA3 - SV2A	LAMININ	ECM-Receptor	KEGG: hsa04512
Endothelial	IN-PV	LAMA4	SV2A	0.0181147	0	LAMA4_SV2A	LAMA4 - SV2A	LAMININ	ECM-Receptor	KEGG: hsa04512
L5/6-CC	IN-PV	LAMA4	SV2A	0.00100285	0	LAMA4_SV2A	LAMA4 - SV2A	LAMININ	ECM-Receptor	KEGG: hsa04512
OPC	IN-PV	LAMA4	SV2A	0.00736568	0	LAMA4_SV2A	LAMA4 - SV2A	LAMININ	ECM-Receptor	KEGG: hsa04512
Endothelial	IN-SST	LAMA4	SV2A	0.0120047	0	LAMA4_SV2A	LAMA4 - SV2A	LAMININ	ECM-Receptor	KEGG: hsa04512
L5/6-CC	IN-SST	LAMA4	SV2A	0.000660709	0	LAMA4_SV2A	LAMA4 - SV2A	LAMININ	ECM-Receptor	KEGG: hsa04512
OPC	IN-SST	LAMA4	SV2A	0.00486333	0	LAMA4_SV2A	LAMA4 - SV2A	LAMININ	ECM-Receptor	KEGG: hsa04512
Endothelial	IN-SV2C	LAMA4	SV2A	0.018936	0	LAMA4_SV2A	LAMA4 - SV2A	LAMININ	ECM-Receptor	KEGG: hsa04512
L5/6-CC	IN-SV2C	LAMA4	SV2A	0.00104914	0	LAMA4_SV2A	LAMA4 - SV2A	LAMININ	ECM-Receptor	KEGG: hsa04512
OPC	IN-SV2C	LAMA4	SV2A	0.00770344	0	LAMA4_SV2A	LAMA4 - SV2A	LAMININ	ECM-Receptor	KEGG: hsa04512
Endothelial	IN-VIP	LAMA4	SV2A	0.0122025	0	LAMA4_SV2A	LAMA4 - SV2A	LAMININ	ECM-Receptor	KEGG: hsa04512
L5/6-CC	IN-VIP	LAMA4	SV2A	0.000671721	0	LAMA4_SV2A	LAMA4 - SV2A	LAMININ	ECM-Receptor	KEGG: hsa04512
OPC	IN-VIP	LAMA4	SV2A	0.00494404	0	LAMA4_SV2A	LAMA4 - SV2A	LAMININ	ECM-Receptor	KEGG: hsa04512
Endothelial	L2/3	LAMA4	SV2A	0.00786792	0	LAMA4_SV2A	LAMA4 - SV2A	LAMININ	ECM-Receptor	KEGG: hsa04512
L5/6-CC	L2/3	LAMA4	SV2A	0.000431323	0	LAMA4_SV2A	LAMA4 - SV2A	LAMININ	ECM-Receptor	KEGG: hsa04512
OPC	L2/3	LAMA4	SV2A	0.00317952	0	LAMA4_SV2A	LAMA4 - SV2A	LAMININ	ECM-Receptor	KEGG: hsa04512
Endothelial	L4	LAMA4	SV2A	0.00980675	0	LAMA4_SV2A	LAMA4 - SV2A	LAMININ	ECM-Receptor	KEGG: hsa04512
L5/6-CC	L4	LAMA4	SV2A	0.000538606	0	LAMA4_SV2A	LAMA4 - SV2A	LAMININ	ECM-Receptor	KEGG: hsa04512
OPC	L4	LAMA4	SV2A	0.00396764	0	LAMA4_SV2A	LAMA4 - SV2A	LAMININ	ECM-Receptor	KEGG: hsa04512
Endothelial	L5/6	LAMA4	SV2A	0.0101815	0	LAMA4_SV2A	LAMA4 - SV2A	LAMININ	ECM-Receptor	KEGG: hsa04512
L5/6-CC	L5/6	LAMA4	SV2A	0.000559389	0	LAMA4_SV2A	LAMA4 - SV2A	LAMININ	ECM-Receptor	KEGG: hsa04512
OPC	L5/6	LAMA4	SV2A	0.00412019	0	LAMA4_SV2A	LAMA4 - SV2A	LAMININ	ECM-Receptor	KEGG: hsa04512
Endothelial	L5/6-CC	LAMA4	SV2A	0.0105525	0	LAMA4_SV2A	LAMA4 - SV2A	LAMININ	ECM-Receptor	KEGG: hsa04512
L5/6-CC	L5/6-CC	LAMA4	SV2A	0.000579979	0	LAMA4_SV2A	LAMA4 - SV2A	LAMININ	ECM-Receptor	KEGG: hsa04512
OPC	L5/6-CC	LAMA4	SV2A	0.00427129	0	LAMA4_SV2A	LAMA4 - SV2A	LAMININ	ECM-Receptor	KEGG: hsa04512
Endothelial	Neu-mat	LAMA4	SV2A	0.00119042	0	LAMA4_SV2A	LAMA4 - SV2A	LAMININ	ECM-Receptor	KEGG: hsa04512
L5/6-CC	Neu-mat	LAMA4	SV2A	6.48e-05	0	LAMA4_SV2A	LAMA4 - SV2A	LAMININ	ECM-Receptor	KEGG: hsa04512
OPC	Neu-mat	LAMA4	SV2A	0.000479142	0	LAMA4_SV2A	LAMA4 - SV2A	LAMININ	ECM-Receptor	KEGG: hsa04512
Endothelial	Neu-NRGN-I	LAMA4	SV2A	0.0225521	0	LAMA4_SV2A	LAMA4 - SV2A	LAMININ	ECM-Receptor	KEGG: hsa04512
L5/6-CC	Neu-NRGN-I	LAMA4	SV2A	0.00125386	0	LAMA4_SV2A	LAMA4 - SV2A	LAMININ	ECM-Receptor	KEGG: hsa04512
OPC	Neu-NRGN-I	LAMA4	SV2A	0.00919464	0	LAMA4_SV2A	LAMA4 - SV2A	LAMININ	ECM-Receptor	KEGG: hsa04512
Endothelial	Neu-NRGN-II	LAMA4	SV2A	0.0139349	0	LAMA4_SV2A	LAMA4 - SV2A	LAMININ	ECM-Receptor	KEGG: hsa04512
L5/6-CC	Neu-NRGN-II	LAMA4	SV2A	0.000768362	0	LAMA4_SV2A	LAMA4 - SV2A	LAMININ	ECM-Receptor	KEGG: hsa04512
OPC	Neu-NRGN-II	LAMA4	SV2A	0.00565187	0	LAMA4_SV2A	LAMA4 - SV2A	LAMININ	ECM-Receptor	KEGG: hsa04512
IN-PV	IN-PV	LAMB1	SV2A	0.000993702	0	LAMB1_SV2A	LAMB1 - SV2A	LAMININ	ECM-Receptor	KEGG: hsa04512
L2/3	IN-PV	LAMB1	SV2A	0.022828	0	LAMB1_SV2A	LAMB1 - SV2A	LAMININ	ECM-Receptor	KEGG: hsa04512
L5/6-CC	IN-PV	LAMB1	SV2A	0.0116097	0	LAMB1_SV2A	LAMB1 - SV2A	LAMININ	ECM-Receptor	KEGG: hsa04512
IN-PV	IN-SST	LAMB1	SV2A	0.000654683	0	LAMB1_SV2A	LAMB1 - SV2A	LAMININ	ECM-Receptor	KEGG: hsa04512
L2/3	IN-SST	LAMB1	SV2A	0.0151528	0	LAMB1_SV2A	LAMB1 - SV2A	LAMININ	ECM-Receptor	KEGG: hsa04512
L5/6-CC	IN-SST	LAMB1	SV2A	0.0076767	0	LAMB1_SV2A	LAMB1 - SV2A	LAMININ	ECM-Receptor	KEGG: hsa04512
IN-PV	IN-SV2C	LAMB1	SV2A	0.00103958	0	LAMB1_SV2A	LAMB1 - SV2A	LAMININ	ECM-Receptor	KEGG: hsa04512
L2/3	IN-SV2C	LAMB1	SV2A	0.0238578	0	LAMB1_SV2A	LAMB1 - SV2A	LAMININ	ECM-Receptor	KEGG: hsa04512
L5/6-CC	IN-SV2C	LAMB1	SV2A	0.0121397	0	LAMB1_SV2A	LAMB1 - SV2A	LAMININ	ECM-Receptor	KEGG: hsa04512
IN-PV	IN-VIP	LAMB1	SV2A	0.000665595	0	LAMB1_SV2A	LAMB1 - SV2A	LAMININ	ECM-Receptor	KEGG: hsa04512
L2/3	IN-VIP	LAMB1	SV2A	0.0154017	0	LAMB1_SV2A	LAMB1 - SV2A	LAMININ	ECM-Receptor	KEGG: hsa04512
L5/6-CC	IN-VIP	LAMB1	SV2A	0.00780373	0	LAMB1_SV2A	LAMB1 - SV2A	LAMININ	ECM-Receptor	KEGG: hsa04512
IN-PV	L2/3	LAMB1	SV2A	0.000427388	0	LAMB1_SV2A	LAMB1 - SV2A	LAMININ	ECM-Receptor	KEGG: hsa04512
L2/3	L2/3	LAMB1	SV2A	0.00994211	0	LAMB1_SV2A	LAMB1 - SV2A	LAMININ	ECM-Receptor	KEGG: hsa04512
L5/6-CC	L2/3	LAMB1	SV2A	0.00502374	0	LAMB1_SV2A	LAMB1 - SV2A	LAMININ	ECM-Receptor	KEGG: hsa04512
IN-PV	L4	LAMB1	SV2A	0.000533692	0	LAMB1_SV2A	LAMB1 - SV2A	LAMININ	ECM-Receptor	KEGG: hsa04512
L2/3	L4	LAMB1	SV2A	0.0123857	0	LAMB1_SV2A	LAMB1 - SV2A	LAMININ	ECM-Receptor	KEGG: hsa04512
L5/6-CC	L4	LAMB1	SV2A	0.00626612	0	LAMB1_SV2A	LAMB1 - SV2A	LAMININ	ECM-Receptor	KEGG: hsa04512
IN-PV	L5/6	LAMB1	SV2A	0.000554286	0	LAMB1_SV2A	LAMB1 - SV2A	LAMININ	ECM-Receptor	KEGG: hsa04512
L2/3	L5/6	LAMB1	SV2A	0.0128577	0	LAMB1_SV2A	LAMB1 - SV2A	LAMININ	ECM-Receptor	KEGG: hsa04512
L5/6-CC	L5/6	LAMB1	SV2A	0.00650647	0	LAMB1_SV2A	LAMB1 - SV2A	LAMININ	ECM-Receptor	KEGG: hsa04512
IN-PV	L5/6-CC	LAMB1	SV2A	0.000574689	0	LAMB1_SV2A	LAMB1 - SV2A	LAMININ	ECM-Receptor	KEGG: hsa04512
L2/3	L5/6-CC	LAMB1	SV2A	0.013325	0	LAMB1_SV2A	LAMB1 - SV2A	LAMININ	ECM-Receptor	KEGG: hsa04512
L5/6-CC	L5/6-CC	LAMB1	SV2A	0.00674449	0	LAMB1_SV2A	LAMB1 - SV2A	LAMININ	ECM-Receptor	KEGG: hsa04512
IN-PV	Neu-mat	LAMB1	SV2A	6.43e-05	0	LAMB1_SV2A	LAMB1 - SV2A	LAMININ	ECM-Receptor	KEGG: hsa04512
L2/3	Neu-mat	LAMB1	SV2A	0.00150692	0	LAMB1_SV2A	LAMB1 - SV2A	LAMININ	ECM-Receptor	KEGG: hsa04512
L5/6-CC	Neu-mat	LAMB1	SV2A	0.000758251	0	LAMB1_SV2A	LAMB1 - SV2A	LAMININ	ECM-Receptor	KEGG: hsa04512
IN-PV	Neu-NRGN-I	LAMB1	SV2A	0.00124243	0	LAMB1_SV2A	LAMB1 - SV2A	LAMININ	ECM-Receptor	KEGG: hsa04512
L2/3	Neu-NRGN-I	LAMB1	SV2A	0.0283866	0	LAMB1_SV2A	LAMB1 - SV2A	LAMININ	ECM-Receptor	KEGG: hsa04512
L5/6-CC	Neu-NRGN-I	LAMB1	SV2A	0.0144772	0	LAMB1_SV2A	LAMB1 - SV2A	LAMININ	ECM-Receptor	KEGG: hsa04512
IN-PV	Neu-NRGN-II	LAMB1	SV2A	0.000761355	0	LAMB1_SV2A	LAMB1 - SV2A	LAMININ	ECM-Receptor	KEGG: hsa04512
L2/3	Neu-NRGN-II	LAMB1	SV2A	0.0175802	0	LAMB1_SV2A	LAMB1 - SV2A	LAMININ	ECM-Receptor	KEGG: hsa04512
L5/6-CC	Neu-NRGN-II	LAMB1	SV2A	0.0089173	0	LAMB1_SV2A	LAMB1 - SV2A	LAMININ	ECM-Receptor	KEGG: hsa04512
Endothelial	IN-PV	LAMC1	SV2A	8.76e-05	0.01	LAMC1_SV2A	LAMC1 - SV2A	LAMININ	ECM-Receptor	KEGG: hsa04512
IN-PV	IN-PV	LAMC1	SV2A	0.00474859	0	LAMC1_SV2A	LAMC1 - SV2A	LAMININ	ECM-Receptor	KEGG: hsa04512
IN-SV2C	IN-PV	LAMC1	SV2A	0.00178783	0	LAMC1_SV2A	LAMC1 - SV2A	LAMININ	ECM-Receptor	KEGG: hsa04512
L2/3	IN-PV	LAMC1	SV2A	0.00725483	0	LAMC1_SV2A	LAMC1 - SV2A	LAMININ	ECM-Receptor	KEGG: hsa04512
L4	IN-PV	LAMC1	SV2A	0.00392995	0	LAMC1_SV2A	LAMC1 - SV2A	LAMININ	ECM-Receptor	KEGG: hsa04512
L5/6	IN-PV	LAMC1	SV2A	0.00644918	0	LAMC1_SV2A	LAMC1 - SV2A	LAMININ	ECM-Receptor	KEGG: hsa04512
L5/6-CC	IN-PV	LAMC1	SV2A	0.0106709	0	LAMC1_SV2A	LAMC1 - SV2A	LAMININ	ECM-Receptor	KEGG: hsa04512
Endothelial	IN-SST	LAMC1	SV2A	5.77e-05	0.01	LAMC1_SV2A	LAMC1 - SV2A	LAMININ	ECM-Receptor	KEGG: hsa04512
IN-PV	IN-SST	LAMC1	SV2A	0.00313254	0	LAMC1_SV2A	LAMC1 - SV2A	LAMININ	ECM-Receptor	KEGG: hsa04512
IN-SV2C	IN-SST	LAMC1	SV2A	0.0011782	0	LAMC1_SV2A	LAMC1 - SV2A	LAMININ	ECM-Receptor	KEGG: hsa04512
L2/3	IN-SST	LAMC1	SV2A	0.00478996	0	LAMC1_SV2A	LAMC1 - SV2A	LAMININ	ECM-Receptor	KEGG: hsa04512
L4	IN-SST	LAMC1	SV2A	0.00259177	0	LAMC1_SV2A	LAMC1 - SV2A	LAMININ	ECM-Receptor	KEGG: hsa04512
L5/6	IN-SST	LAMC1	SV2A	0.00425686	0	LAMC1_SV2A	LAMC1 - SV2A	LAMININ	ECM-Receptor	KEGG: hsa04512
L5/6-CC	IN-SST	LAMC1	SV2A	0.00705367	0	LAMC1_SV2A	LAMC1 - SV2A	LAMININ	ECM-Receptor	KEGG: hsa04512
Endothelial	IN-SV2C	LAMC1	SV2A	9.17e-05	0.01	LAMC1_SV2A	LAMC1 - SV2A	LAMININ	ECM-Receptor	KEGG: hsa04512
IN-PV	IN-SV2C	LAMC1	SV2A	0.00496695	0	LAMC1_SV2A	LAMC1 - SV2A	LAMININ	ECM-Receptor	KEGG: hsa04512
IN-SV2C	IN-SV2C	LAMC1	SV2A	0.00187029	0	LAMC1_SV2A	LAMC1 - SV2A	LAMININ	ECM-Receptor	KEGG: hsa04512
L2/3	IN-SV2C	LAMC1	SV2A	0.00758755	0	LAMC1_SV2A	LAMC1 - SV2A	LAMININ	ECM-Receptor	KEGG: hsa04512
L4	IN-SV2C	LAMC1	SV2A	0.00411081	0	LAMC1_SV2A	LAMC1 - SV2A	LAMININ	ECM-Receptor	KEGG: hsa04512
L5/6	IN-SV2C	LAMC1	SV2A	0.0067452	0	LAMC1_SV2A	LAMC1 - SV2A	LAMININ	ECM-Receptor	KEGG: hsa04512
L5/6-CC	IN-SV2C	LAMC1	SV2A	0.0111586	0	LAMC1_SV2A	LAMC1 - SV2A	LAMININ	ECM-Receptor	KEGG: hsa04512
Endothelial	IN-VIP	LAMC1	SV2A	5.87e-05	0.01	LAMC1_SV2A	LAMC1 - SV2A	LAMININ	ECM-Receptor	KEGG: hsa04512
IN-PV	IN-VIP	LAMC1	SV2A	0.00318462	0	LAMC1_SV2A	LAMC1 - SV2A	LAMININ	ECM-Receptor	KEGG: hsa04512
IN-SV2C	IN-VIP	LAMC1	SV2A	0.00119782	0	LAMC1_SV2A	LAMC1 - SV2A	LAMININ	ECM-Receptor	KEGG: hsa04512
L2/3	IN-VIP	LAMC1	SV2A	0.00486946	0	LAMC1_SV2A	LAMC1 - SV2A	LAMININ	ECM-Receptor	KEGG: hsa04512
L4	IN-VIP	LAMC1	SV2A	0.00263489	0	LAMC1_SV2A	LAMC1 - SV2A	LAMININ	ECM-Receptor	KEGG: hsa04512
L5/6	IN-VIP	LAMC1	SV2A	0.00432755	0	LAMC1_SV2A	LAMC1 - SV2A	LAMININ	ECM-Receptor	KEGG: hsa04512
L5/6-CC	IN-VIP	LAMC1	SV2A	0.00717047	0	LAMC1_SV2A	LAMC1 - SV2A	LAMININ	ECM-Receptor	KEGG: hsa04512
Endothelial	L2/3	LAMC1	SV2A	3.77e-05	0.03	LAMC1_SV2A	LAMC1 - SV2A	LAMININ	ECM-Receptor	KEGG: hsa04512
IN-PV	L2/3	LAMC1	SV2A	0.00204674	0	LAMC1_SV2A	LAMC1 - SV2A	LAMININ	ECM-Receptor	KEGG: hsa04512
IN-SV2C	L2/3	LAMC1	SV2A	0.000769287	0	LAMC1_SV2A	LAMC1 - SV2A	LAMININ	ECM-Receptor	KEGG: hsa04512
L2/3	L2/3	LAMC1	SV2A	0.00313147	0	LAMC1_SV2A	LAMC1 - SV2A	LAMININ	ECM-Receptor	KEGG: hsa04512
L4	L2/3	LAMC1	SV2A	0.00169309	0	LAMC1_SV2A	LAMC1 - SV2A	LAMININ	ECM-Receptor	KEGG: hsa04512
L5/6	L2/3	LAMC1	SV2A	0.00278243	0	LAMC1_SV2A	LAMC1 - SV2A	LAMININ	ECM-Receptor	KEGG: hsa04512
L5/6-CC	L2/3	LAMC1	SV2A	0.00461502	0	LAMC1_SV2A	LAMC1 - SV2A	LAMININ	ECM-Receptor	KEGG: hsa04512
Endothelial	L4	LAMC1	SV2A	4.7e-05	0.02	LAMC1_SV2A	LAMC1 - SV2A	LAMININ	ECM-Receptor	KEGG: hsa04512
IN-PV	L4	LAMC1	SV2A	0.00255479	0	LAMC1_SV2A	LAMC1 - SV2A	LAMININ	ECM-Receptor	KEGG: hsa04512
IN-SV2C	L4	LAMC1	SV2A	0.000960549	0	LAMC1_SV2A	LAMC1 - SV2A	LAMININ	ECM-Receptor	KEGG: hsa04512
L2/3	L4	LAMC1	SV2A	0.00390773	0	LAMC1_SV2A	LAMC1 - SV2A	LAMININ	ECM-Receptor	KEGG: hsa04512
L4	L4	LAMC1	SV2A	0.00211355	0	LAMC1_SV2A	LAMC1 - SV2A	LAMININ	ECM-Receptor	KEGG: hsa04512
L5/6	L4	LAMC1	SV2A	0.00347247	0	LAMC1_SV2A	LAMC1 - SV2A	LAMININ	ECM-Receptor	KEGG: hsa04512
L5/6-CC	L4	LAMC1	SV2A	0.00575691	0	LAMC1_SV2A	LAMC1 - SV2A	LAMININ	ECM-Receptor	KEGG: hsa04512
Endothelial	L5/6	LAMC1	SV2A	4.89e-05	0.02	LAMC1_SV2A	LAMC1 - SV2A	LAMININ	ECM-Receptor	KEGG: hsa04512
IN-PV	L5/6	LAMC1	SV2A	0.00265317	0	LAMC1_SV2A	LAMC1 - SV2A	LAMININ	ECM-Receptor	KEGG: hsa04512
IN-SV2C	L5/6	LAMC1	SV2A	0.000997598	0	LAMC1_SV2A	LAMC1 - SV2A	LAMININ	ECM-Receptor	KEGG: hsa04512
L2/3	L5/6	LAMC1	SV2A	0.00405799	0	LAMC1_SV2A	LAMC1 - SV2A	LAMININ	ECM-Receptor	KEGG: hsa04512
L4	L5/6	LAMC1	SV2A	0.00219497	0	LAMC1_SV2A	LAMC1 - SV2A	LAMININ	ECM-Receptor	KEGG: hsa04512
L5/6	L5/6	LAMC1	SV2A	0.00360606	0	LAMC1_SV2A	LAMC1 - SV2A	LAMININ	ECM-Receptor	KEGG: hsa04512
L5/6-CC	L5/6	LAMC1	SV2A	0.00597785	0	LAMC1_SV2A	LAMC1 - SV2A	LAMININ	ECM-Receptor	KEGG: hsa04512
Endothelial	L5/6-CC	LAMC1	SV2A	5.07e-05	0.02	LAMC1_SV2A	LAMC1 - SV2A	LAMININ	ECM-Receptor	KEGG: hsa04512
IN-PV	L5/6-CC	LAMC1	SV2A	0.00275062	0	LAMC1_SV2A	LAMC1 - SV2A	LAMININ	ECM-Receptor	KEGG: hsa04512
IN-SV2C	L5/6-CC	LAMC1	SV2A	0.0010343	0	LAMC1_SV2A	LAMC1 - SV2A	LAMININ	ECM-Receptor	KEGG: hsa04512
L2/3	L5/6-CC	LAMC1	SV2A	0.00420681	0	LAMC1_SV2A	LAMC1 - SV2A	LAMININ	ECM-Receptor	KEGG: hsa04512
L4	L5/6-CC	LAMC1	SV2A	0.00227563	0	LAMC1_SV2A	LAMC1 - SV2A	LAMININ	ECM-Receptor	KEGG: hsa04512
L5/6	L5/6-CC	LAMC1	SV2A	0.00373837	0	LAMC1_SV2A	LAMC1 - SV2A	LAMININ	ECM-Receptor	KEGG: hsa04512
L5/6-CC	L5/6-CC	LAMC1	SV2A	0.00619665	0	LAMC1_SV2A	LAMC1 - SV2A	LAMININ	ECM-Receptor	KEGG: hsa04512
IN-PV	Neu-mat	LAMC1	SV2A	0.000308139	0	LAMC1_SV2A	LAMC1 - SV2A	LAMININ	ECM-Receptor	KEGG: hsa04512
IN-SV2C	Neu-mat	LAMC1	SV2A	0.000115691	0	LAMC1_SV2A	LAMC1 - SV2A	LAMININ	ECM-Receptor	KEGG: hsa04512
L2/3	Neu-mat	LAMC1	SV2A	0.000471882	0	LAMC1_SV2A	LAMC1 - SV2A	LAMININ	ECM-Receptor	KEGG: hsa04512
L4	Neu-mat	LAMC1	SV2A	0.000254821	0	LAMC1_SV2A	LAMC1 - SV2A	LAMININ	ECM-Receptor	KEGG: hsa04512
L5/6	Neu-mat	LAMC1	SV2A	0.000419161	0	LAMC1_SV2A	LAMC1 - SV2A	LAMININ	ECM-Receptor	KEGG: hsa04512
L5/6-CC	Neu-mat	LAMC1	SV2A	0.000696319	0	LAMC1_SV2A	LAMC1 - SV2A	LAMININ	ECM-Receptor	KEGG: hsa04512
Endothelial	Neu-NRGN-I	LAMC1	SV2A	0.0001096	0.01	LAMC1_SV2A	LAMC1 - SV2A	LAMININ	ECM-Receptor	KEGG: hsa04512
IN-PV	Neu-NRGN-I	LAMC1	SV2A	0.00593159	0	LAMC1_SV2A	LAMC1 - SV2A	LAMININ	ECM-Receptor	KEGG: hsa04512
IN-SV2C	Neu-NRGN-I	LAMC1	SV2A	0.00223487	0	LAMC1_SV2A	LAMC1 - SV2A	LAMININ	ECM-Receptor	KEGG: hsa04512
L2/3	Neu-NRGN-I	LAMC1	SV2A	0.00905652	0	LAMC1_SV2A	LAMC1 - SV2A	LAMININ	ECM-Receptor	KEGG: hsa04512
L4	Neu-NRGN-I	LAMC1	SV2A	0.00491	0	LAMC1_SV2A	LAMC1 - SV2A	LAMININ	ECM-Receptor	KEGG: hsa04512
L5/6	Neu-NRGN-I	LAMC1	SV2A	0.00805241	0	LAMC1_SV2A	LAMC1 - SV2A	LAMININ	ECM-Receptor	KEGG: hsa04512
L5/6-CC	Neu-NRGN-I	LAMC1	SV2A	0.0133096	0	LAMC1_SV2A	LAMC1 - SV2A	LAMININ	ECM-Receptor	KEGG: hsa04512
Endothelial	Neu-NRGN-II	LAMC1	SV2A	6.71e-05	0.01	LAMC1_SV2A	LAMC1 - SV2A	LAMININ	ECM-Receptor	KEGG: hsa04512
IN-PV	Neu-NRGN-II	LAMC1	SV2A	0.00364148	0	LAMC1_SV2A	LAMC1 - SV2A	LAMININ	ECM-Receptor	KEGG: hsa04512
IN-SV2C	Neu-NRGN-II	LAMC1	SV2A	0.00137005	0	LAMC1_SV2A	LAMC1 - SV2A	LAMININ	ECM-Receptor	KEGG: hsa04512
L2/3	Neu-NRGN-II	LAMC1	SV2A	0.00556666	0	LAMC1_SV2A	LAMC1 - SV2A	LAMININ	ECM-Receptor	KEGG: hsa04512
L4	Neu-NRGN-II	LAMC1	SV2A	0.00301312	0	LAMC1_SV2A	LAMC1 - SV2A	LAMININ	ECM-Receptor	KEGG: hsa04512
L5/6	Neu-NRGN-II	LAMC1	SV2A	0.00494755	0	LAMC1_SV2A	LAMC1 - SV2A	LAMININ	ECM-Receptor	KEGG: hsa04512
L5/6-CC	Neu-NRGN-II	LAMC1	SV2A	0.00819442	0	LAMC1_SV2A	LAMC1 - SV2A	LAMININ	ECM-Receptor	KEGG: hsa04512
AST-PP	L2/3	LAMA1	SV2B	0.00382076	0	LAMA1_SV2B	LAMA1 - SV2B	LAMININ	ECM-Receptor	KEGG: hsa04512
AST-PP	L4	LAMA1	SV2B	0.00422611	0	LAMA1_SV2B	LAMA1 - SV2B	LAMININ	ECM-Receptor	KEGG: hsa04512
AST-PP	L5/6	LAMA1	SV2B	0.00447486	0	LAMA1_SV2B	LAMA1 - SV2B	LAMININ	ECM-Receptor	KEGG: hsa04512
AST-PP	L5/6-CC	LAMA1	SV2B	0.00433662	0	LAMA1_SV2B	LAMA1 - SV2B	LAMININ	ECM-Receptor	KEGG: hsa04512
AST-PP	Neu-mat	LAMA1	SV2B	0.00178873	0	LAMA1_SV2B	LAMA1 - SV2B	LAMININ	ECM-Receptor	KEGG: hsa04512
AST-PP	Neu-NRGN-I	LAMA1	SV2B	0.00443461	0	LAMA1_SV2B	LAMA1 - SV2B	LAMININ	ECM-Receptor	KEGG: hsa04512
AST-PP	Neu-NRGN-II	LAMA1	SV2B	0.00208259	0	LAMA1_SV2B	LAMA1 - SV2B	LAMININ	ECM-Receptor	KEGG: hsa04512
Endothelial	L2/3	LAMA2	SV2B	0.0833168	0	LAMA2_SV2B	LAMA2 - SV2B	LAMININ	ECM-Receptor	KEGG: hsa04512
L2/3	L2/3	LAMA2	SV2B	0.0297412	0	LAMA2_SV2B	LAMA2 - SV2B	LAMININ	ECM-Receptor	KEGG: hsa04512
L5/6-CC	L2/3	LAMA2	SV2B	0.00303981	0	LAMA2_SV2B	LAMA2 - SV2B	LAMININ	ECM-Receptor	KEGG: hsa04512
Oligodendrocytes	L2/3	LAMA2	SV2B	0.00438003	0	LAMA2_SV2B	LAMA2 - SV2B	LAMININ	ECM-Receptor	KEGG: hsa04512
Endothelial	L4	LAMA2	SV2B	0.0913825	0	LAMA2_SV2B	LAMA2 - SV2B	LAMININ	ECM-Receptor	KEGG: hsa04512
L2/3	L4	LAMA2	SV2B	0.032806	0	LAMA2_SV2B	LAMA2 - SV2B	LAMININ	ECM-Receptor	KEGG: hsa04512
L5/6-CC	L4	LAMA2	SV2B	0.00336259	0	LAMA2_SV2B	LAMA2 - SV2B	LAMININ	ECM-Receptor	KEGG: hsa04512
Oligodendrocytes	L4	LAMA2	SV2B	0.00484443	0	LAMA2_SV2B	LAMA2 - SV2B	LAMININ	ECM-Receptor	KEGG: hsa04512
Endothelial	L5/6	LAMA2	SV2B	0.0962652	0	LAMA2_SV2B	LAMA2 - SV2B	LAMININ	ECM-Receptor	KEGG: hsa04512
L2/3	L5/6	LAMA2	SV2B	0.0346784	0	LAMA2_SV2B	LAMA2 - SV2B	LAMININ	ECM-Receptor	KEGG: hsa04512
L5/6-CC	L5/6	LAMA2	SV2B	0.00356069	0	LAMA2_SV2B	LAMA2 - SV2B	LAMININ	ECM-Receptor	KEGG: hsa04512
Oligodendrocytes	L5/6	LAMA2	SV2B	0.00512938	0	LAMA2_SV2B	LAMA2 - SV2B	LAMININ	ECM-Receptor	KEGG: hsa04512
Endothelial	L5/6-CC	LAMA2	SV2B	0.0935579	0	LAMA2_SV2B	LAMA2 - SV2B	LAMININ	ECM-Receptor	KEGG: hsa04512
L2/3	L5/6-CC	LAMA2	SV2B	0.0336386	0	LAMA2_SV2B	LAMA2 - SV2B	LAMININ	ECM-Receptor	KEGG: hsa04512
L5/6-CC	L5/6-CC	LAMA2	SV2B	0.0034506	0	LAMA2_SV2B	LAMA2 - SV2B	LAMININ	ECM-Receptor	KEGG: hsa04512
Oligodendrocytes	L5/6-CC	LAMA2	SV2B	0.00497102	0	LAMA2_SV2B	LAMA2 - SV2B	LAMININ	ECM-Receptor	KEGG: hsa04512
Endothelial	Neu-mat	LAMA2	SV2B	0.0407344	0	LAMA2_SV2B	LAMA2 - SV2B	LAMININ	ECM-Receptor	KEGG: hsa04512
L2/3	Neu-mat	LAMA2	SV2B	0.014119	0	LAMA2_SV2B	LAMA2 - SV2B	LAMININ	ECM-Receptor	KEGG: hsa04512
L5/6-CC	Neu-mat	LAMA2	SV2B	0.00142252	0	LAMA2_SV2B	LAMA2 - SV2B	LAMININ	ECM-Receptor	KEGG: hsa04512
Oligodendrocytes	Neu-mat	LAMA2	SV2B	0.00205117	0	LAMA2_SV2B	LAMA2 - SV2B	LAMININ	ECM-Receptor	KEGG: hsa04512
Endothelial	Neu-NRGN-I	LAMA2	SV2B	0.0954785	0	LAMA2_SV2B	LAMA2 - SV2B	LAMININ	ECM-Receptor	KEGG: hsa04512
L2/3	Neu-NRGN-I	LAMA2	SV2B	0.0343758	0	LAMA2_SV2B	LAMA2 - SV2B	LAMININ	ECM-Receptor	KEGG: hsa04512
L5/6-CC	Neu-NRGN-I	LAMA2	SV2B	0.00352863	0	LAMA2_SV2B	LAMA2 - SV2B	LAMININ	ECM-Receptor	KEGG: hsa04512
Oligodendrocytes	Neu-NRGN-I	LAMA2	SV2B	0.00508327	0	LAMA2_SV2B	LAMA2 - SV2B	LAMININ	ECM-Receptor	KEGG: hsa04512
Endothelial	Neu-NRGN-II	LAMA2	SV2B	0.0471244	0	LAMA2_SV2B	LAMA2 - SV2B	LAMININ	ECM-Receptor	KEGG: hsa04512
L2/3	Neu-NRGN-II	LAMA2	SV2B	0.0164053	0	LAMA2_SV2B	LAMA2 - SV2B	LAMININ	ECM-Receptor	KEGG: hsa04512
L5/6-CC	Neu-NRGN-II	LAMA2	SV2B	0.00165632	0	LAMA2_SV2B	LAMA2 - SV2B	LAMININ	ECM-Receptor	KEGG: hsa04512
Oligodendrocytes	Neu-NRGN-II	LAMA2	SV2B	0.00238804	0	LAMA2_SV2B	LAMA2 - SV2B	LAMININ	ECM-Receptor	KEGG: hsa04512
Endothelial	L2/3	LAMA3	SV2B	0.00530897	0	LAMA3_SV2B	LAMA3 - SV2B	LAMININ	ECM-Receptor	KEGG: hsa04512
IN-VIP	L2/3	LAMA3	SV2B	0.0106479	0	LAMA3_SV2B	LAMA3 - SV2B	LAMININ	ECM-Receptor	KEGG: hsa04512
Endothelial	L4	LAMA3	SV2B	0.00587129	0	LAMA3_SV2B	LAMA3 - SV2B	LAMININ	ECM-Receptor	KEGG: hsa04512
IN-VIP	L4	LAMA3	SV2B	0.0117691	0	LAMA3_SV2B	LAMA3 - SV2B	LAMININ	ECM-Receptor	KEGG: hsa04512
Endothelial	L5/6	LAMA3	SV2B	0.00621627	0	LAMA3_SV2B	LAMA3 - SV2B	LAMININ	ECM-Receptor	KEGG: hsa04512
IN-VIP	L5/6	LAMA3	SV2B	0.0124562	0	LAMA3_SV2B	LAMA3 - SV2B	LAMININ	ECM-Receptor	KEGG: hsa04512
Endothelial	L5/6-CC	LAMA3	SV2B	0.00602456	0	LAMA3_SV2B	LAMA3 - SV2B	LAMININ	ECM-Receptor	KEGG: hsa04512
IN-VIP	L5/6-CC	LAMA3	SV2B	0.0120744	0	LAMA3_SV2B	LAMA3 - SV2B	LAMININ	ECM-Receptor	KEGG: hsa04512
Endothelial	Neu-mat	LAMA3	SV2B	0.00248743	0	LAMA3_SV2B	LAMA3 - SV2B	LAMININ	ECM-Receptor	KEGG: hsa04512
IN-VIP	Neu-mat	LAMA3	SV2B	0.00500318	0	LAMA3_SV2B	LAMA3 - SV2B	LAMININ	ECM-Receptor	KEGG: hsa04512
Endothelial	Neu-NRGN-I	LAMA3	SV2B	0.00616044	0	LAMA3_SV2B	LAMA3 - SV2B	LAMININ	ECM-Receptor	KEGG: hsa04512
IN-VIP	Neu-NRGN-I	LAMA3	SV2B	0.0123451	0	LAMA3_SV2B	LAMA3 - SV2B	LAMININ	ECM-Receptor	KEGG: hsa04512
Endothelial	Neu-NRGN-II	LAMA3	SV2B	0.00289574	0	LAMA3_SV2B	LAMA3 - SV2B	LAMININ	ECM-Receptor	KEGG: hsa04512
IN-VIP	Neu-NRGN-II	LAMA3	SV2B	0.00582204	0	LAMA3_SV2B	LAMA3 - SV2B	LAMININ	ECM-Receptor	KEGG: hsa04512
Endothelial	L2/3	LAMA4	SV2B	0.023811	0	LAMA4_SV2B	LAMA4 - SV2B	LAMININ	ECM-Receptor	KEGG: hsa04512
L5/6-CC	L2/3	LAMA4	SV2B	0.00132546	0	LAMA4_SV2B	LAMA4 - SV2B	LAMININ	ECM-Receptor	KEGG: hsa04512
OPC	L2/3	LAMA4	SV2B	0.00971532	0	LAMA4_SV2B	LAMA4 - SV2B	LAMININ	ECM-Receptor	KEGG: hsa04512
Endothelial	L4	LAMA4	SV2B	0.0262812	0	LAMA4_SV2B	LAMA4 - SV2B	LAMININ	ECM-Receptor	KEGG: hsa04512
L5/6-CC	L4	LAMA4	SV2B	0.00146648	0	LAMA4_SV2B	LAMA4 - SV2B	LAMININ	ECM-Receptor	KEGG: hsa04512
OPC	L4	LAMA4	SV2B	0.0107393	0	LAMA4_SV2B	LAMA4 - SV2B	LAMININ	ECM-Receptor	KEGG: hsa04512
Endothelial	L5/6	LAMA4	SV2B	0.0277919	0	LAMA4_SV2B	LAMA4 - SV2B	LAMININ	ECM-Receptor	KEGG: hsa04512
L5/6-CC	L5/6	LAMA4	SV2B	0.00155304	0	LAMA4_SV2B	LAMA4 - SV2B	LAMININ	ECM-Receptor	KEGG: hsa04512
OPC	L5/6	LAMA4	SV2B	0.011367	0	LAMA4_SV2B	LAMA4 - SV2B	LAMININ	ECM-Receptor	KEGG: hsa04512
Endothelial	L5/6-CC	LAMA4	SV2B	0.0269528	0	LAMA4_SV2B	LAMA4 - SV2B	LAMININ	ECM-Receptor	KEGG: hsa04512
L5/6-CC	L5/6-CC	LAMA4	SV2B	0.00150493	0	LAMA4_SV2B	LAMA4 - SV2B	LAMININ	ECM-Receptor	KEGG: hsa04512
OPC	L5/6-CC	LAMA4	SV2B	0.0110182	0	LAMA4_SV2B	LAMA4 - SV2B	LAMININ	ECM-Receptor	KEGG: hsa04512
Endothelial	Neu-mat	LAMA4	SV2B	0.0112676	0	LAMA4_SV2B	LAMA4 - SV2B	LAMININ	ECM-Receptor	KEGG: hsa04512
L5/6-CC	Neu-mat	LAMA4	SV2B	0.000619703	0	LAMA4_SV2B	LAMA4 - SV2B	LAMININ	ECM-Receptor	KEGG: hsa04512
OPC	Neu-mat	LAMA4	SV2B	0.00456269	0	LAMA4_SV2B	LAMA4 - SV2B	LAMININ	ECM-Receptor	KEGG: hsa04512
Endothelial	Neu-NRGN-I	LAMA4	SV2B	0.0275477	0	LAMA4_SV2B	LAMA4 - SV2B	LAMININ	ECM-Receptor	KEGG: hsa04512
L5/6-CC	Neu-NRGN-I	LAMA4	SV2B	0.00153903	0	LAMA4_SV2B	LAMA4 - SV2B	LAMININ	ECM-Receptor	KEGG: hsa04512
OPC	Neu-NRGN-I	LAMA4	SV2B	0.0112655	0	LAMA4_SV2B	LAMA4 - SV2B	LAMININ	ECM-Receptor	KEGG: hsa04512
Endothelial	Neu-NRGN-II	LAMA4	SV2B	0.0130983	0	LAMA4_SV2B	LAMA4 - SV2B	LAMININ	ECM-Receptor	KEGG: hsa04512
L5/6-CC	Neu-NRGN-II	LAMA4	SV2B	0.000721649	0	LAMA4_SV2B	LAMA4 - SV2B	LAMININ	ECM-Receptor	KEGG: hsa04512
OPC	Neu-NRGN-II	LAMA4	SV2B	0.00530984	0	LAMA4_SV2B	LAMA4 - SV2B	LAMININ	ECM-Receptor	KEGG: hsa04512
IN-PV	L2/3	LAMB1	SV2B	0.00131338	0	LAMB1_SV2B	LAMB1 - SV2B	LAMININ	ECM-Receptor	KEGG: hsa04512
L2/3	L2/3	LAMB1	SV2B	0.0299612	0	LAMB1_SV2B	LAMB1 - SV2B	LAMININ	ECM-Receptor	KEGG: hsa04512
L5/6-CC	L2/3	LAMB1	SV2B	0.0152923	0	LAMB1_SV2B	LAMB1 - SV2B	LAMININ	ECM-Receptor	KEGG: hsa04512
IN-PV	L4	LAMB1	SV2B	0.00145311	0	LAMB1_SV2B	LAMB1 - SV2B	LAMININ	ECM-Receptor	KEGG: hsa04512
L2/3	L4	LAMB1	SV2B	0.0330479	0	LAMB1_SV2B	LAMB1 - SV2B	LAMININ	ECM-Receptor	KEGG: hsa04512
L5/6-CC	L4	LAMB1	SV2B	0.0168941	0	LAMB1_SV2B	LAMB1 - SV2B	LAMININ	ECM-Receptor	KEGG: hsa04512
IN-PV	L5/6	LAMB1	SV2B	0.00153889	0	LAMB1_SV2B	LAMB1 - SV2B	LAMININ	ECM-Receptor	KEGG: hsa04512
L2/3	L5/6	LAMB1	SV2B	0.0349336	0	LAMB1_SV2B	LAMB1 - SV2B	LAMININ	ECM-Receptor	KEGG: hsa04512
L5/6-CC	L5/6	LAMB1	SV2B	0.0178751	0	LAMB1_SV2B	LAMB1 - SV2B	LAMININ	ECM-Receptor	KEGG: hsa04512
IN-PV	L5/6-CC	LAMB1	SV2B	0.00149121	0	LAMB1_SV2B	LAMB1 - SV2B	LAMININ	ECM-Receptor	KEGG: hsa04512
L2/3	L5/6-CC	LAMB1	SV2B	0.0338864	0	LAMB1_SV2B	LAMB1 - SV2B	LAMININ	ECM-Receptor	KEGG: hsa04512
L5/6-CC	L5/6-CC	LAMB1	SV2B	0.0173301	0	LAMB1_SV2B	LAMB1 - SV2B	LAMININ	ECM-Receptor	KEGG: hsa04512
IN-PV	Neu-mat	LAMB1	SV2B	0.000614051	0	LAMB1_SV2B	LAMB1 - SV2B	LAMININ	ECM-Receptor	KEGG: hsa04512
L2/3	Neu-mat	LAMB1	SV2B	0.0142252	0	LAMB1_SV2B	LAMB1 - SV2B	LAMININ	ECM-Receptor	KEGG: hsa04512
L5/6-CC	Neu-mat	LAMB1	SV2B	0.00720339	0	LAMB1_SV2B	LAMB1 - SV2B	LAMININ	ECM-Receptor	KEGG: hsa04512
IN-PV	Neu-NRGN-I	LAMB1	SV2B	0.00152501	0	LAMB1_SV2B	LAMB1 - SV2B	LAMININ	ECM-Receptor	KEGG: hsa04512
L2/3	Neu-NRGN-I	LAMB1	SV2B	0.0346289	0	LAMB1_SV2B	LAMB1 - SV2B	LAMININ	ECM-Receptor	KEGG: hsa04512
L5/6-CC	Neu-NRGN-I	LAMB1	SV2B	0.0177165	0	LAMB1_SV2B	LAMB1 - SV2B	LAMININ	ECM-Receptor	KEGG: hsa04512
IN-PV	Neu-NRGN-II	LAMB1	SV2B	0.000715067	0	LAMB1_SV2B	LAMB1 - SV2B	LAMININ	ECM-Receptor	KEGG: hsa04512
L2/3	Neu-NRGN-II	LAMB1	SV2B	0.0165283	0	LAMB1_SV2B	LAMB1 - SV2B	LAMININ	ECM-Receptor	KEGG: hsa04512
L5/6-CC	Neu-NRGN-II	LAMB1	SV2B	0.00837932	0	LAMB1_SV2B	LAMB1 - SV2B	LAMININ	ECM-Receptor	KEGG: hsa04512
Endothelial	L2/3	LAMC1	SV2B	0.000115867	0.01	LAMC1_SV2B	LAMC1 - SV2B	LAMININ	ECM-Receptor	KEGG: hsa04512
IN-PV	L2/3	LAMC1	SV2B	0.00626865	0	LAMC1_SV2B	LAMC1 - SV2B	LAMININ	ECM-Receptor	KEGG: hsa04512
IN-SV2C	L2/3	LAMC1	SV2B	0.00236237	0	LAMC1_SV2B	LAMC1 - SV2B	LAMININ	ECM-Receptor	KEGG: hsa04512
L2/3	L2/3	LAMC1	SV2B	0.00956945	0	LAMC1_SV2B	LAMC1 - SV2B	LAMININ	ECM-Receptor	KEGG: hsa04512
L4	L2/3	LAMC1	SV2B	0.00518932	0	LAMC1_SV2B	LAMC1 - SV2B	LAMININ	ECM-Receptor	KEGG: hsa04512
L5/6	L2/3	LAMC1	SV2B	0.00850896	0	LAMC1_SV2B	LAMC1 - SV2B	LAMININ	ECM-Receptor	KEGG: hsa04512
L5/6-CC	L2/3	LAMC1	SV2B	0.01406	0	LAMC1_SV2B	LAMC1 - SV2B	LAMININ	ECM-Receptor	KEGG: hsa04512
Endothelial	L4	LAMC1	SV2B	0.00012821	0.01	LAMC1_SV2B	LAMC1 - SV2B	LAMININ	ECM-Receptor	KEGG: hsa04512
IN-PV	L4	LAMC1	SV2B	0.00693191	0	LAMC1_SV2B	LAMC1 - SV2B	LAMININ	ECM-Receptor	KEGG: hsa04512
IN-SV2C	L4	LAMC1	SV2B	0.00261341	0	LAMC1_SV2B	LAMC1 - SV2B	LAMININ	ECM-Receptor	KEGG: hsa04512
L2/3	L4	LAMC1	SV2B	0.0105782	0	LAMC1_SV2B	LAMC1 - SV2B	LAMININ	ECM-Receptor	KEGG: hsa04512
L4	L4	LAMC1	SV2B	0.00573904	0	LAMC1_SV2B	LAMC1 - SV2B	LAMININ	ECM-Receptor	KEGG: hsa04512
L5/6	L4	LAMC1	SV2B	0.00940701	0	LAMC1_SV2B	LAMC1 - SV2B	LAMININ	ECM-Receptor	KEGG: hsa04512
L5/6-CC	L4	LAMC1	SV2B	0.0155348	0	LAMC1_SV2B	LAMC1 - SV2B	LAMININ	ECM-Receptor	KEGG: hsa04512
Endothelial	L5/6	LAMC1	SV2B	0.000135789	0.01	LAMC1_SV2B	LAMC1 - SV2B	LAMININ	ECM-Receptor	KEGG: hsa04512
IN-PV	L5/6	LAMC1	SV2B	0.00733874	0	LAMC1_SV2B	LAMC1 - SV2B	LAMININ	ECM-Receptor	KEGG: hsa04512
IN-SV2C	L5/6	LAMC1	SV2B	0.0027675	0	LAMC1_SV2B	LAMC1 - SV2B	LAMININ	ECM-Receptor	KEGG: hsa04512
L2/3	L5/6	LAMC1	SV2B	0.0111967	0	LAMC1_SV2B	LAMC1 - SV2B	LAMININ	ECM-Receptor	KEGG: hsa04512
L4	L5/6	LAMC1	SV2B	0.00607629	0	LAMC1_SV2B	LAMC1 - SV2B	LAMININ	ECM-Receptor	KEGG: hsa04512
L5/6	L5/6	LAMC1	SV2B	0.00995765	0	LAMC1_SV2B	LAMC1 - SV2B	LAMININ	ECM-Receptor	KEGG: hsa04512
L5/6-CC	L5/6	LAMC1	SV2B	0.0164381	0	LAMC1_SV2B	LAMC1 - SV2B	LAMININ	ECM-Receptor	KEGG: hsa04512
Endothelial	L5/6-CC	LAMC1	SV2B	0.000131577	0.01	LAMC1_SV2B	LAMC1 - SV2B	LAMININ	ECM-Receptor	KEGG: hsa04512
IN-PV	L5/6-CC	LAMC1	SV2B	0.00711267	0	LAMC1_SV2B	LAMC1 - SV2B	LAMININ	ECM-Receptor	KEGG: hsa04512
IN-SV2C	L5/6-CC	LAMC1	SV2B	0.00268186	0	LAMC1_SV2B	LAMC1 - SV2B	LAMININ	ECM-Receptor	KEGG: hsa04512
L2/3	L5/6-CC	LAMC1	SV2B	0.010853	0	LAMC1_SV2B	LAMC1 - SV2B	LAMININ	ECM-Receptor	KEGG: hsa04512
L4	L5/6-CC	LAMC1	SV2B	0.00588887	0	LAMC1_SV2B	LAMC1 - SV2B	LAMININ	ECM-Receptor	KEGG: hsa04512
L5/6	L5/6-CC	LAMC1	SV2B	0.00965168	0	LAMC1_SV2B	LAMC1 - SV2B	LAMININ	ECM-Receptor	KEGG: hsa04512
L5/6-CC	L5/6-CC	LAMC1	SV2B	0.0159362	0	LAMC1_SV2B	LAMC1 - SV2B	LAMININ	ECM-Receptor	KEGG: hsa04512
Endothelial	Neu-mat	LAMC1	SV2B	5.41e-05	0.04	LAMC1_SV2B	LAMC1 - SV2B	LAMININ	ECM-Receptor	KEGG: hsa04512
IN-PV	Neu-mat	LAMC1	SV2B	0.00293858	0	LAMC1_SV2B	LAMC1 - SV2B	LAMININ	ECM-Receptor	KEGG: hsa04512
IN-SV2C	Neu-mat	LAMC1	SV2B	0.00110511	0	LAMC1_SV2B	LAMC1 - SV2B	LAMININ	ECM-Receptor	KEGG: hsa04512
L2/3	Neu-mat	LAMC1	SV2B	0.00449383	0	LAMC1_SV2B	LAMC1 - SV2B	LAMININ	ECM-Receptor	KEGG: hsa04512
L4	Neu-mat	LAMC1	SV2B	0.00243121	0	LAMC1_SV2B	LAMC1 - SV2B	LAMININ	ECM-Receptor	KEGG: hsa04512
L5/6	Neu-mat	LAMC1	SV2B	0.00399356	0	LAMC1_SV2B	LAMC1 - SV2B	LAMININ	ECM-Receptor	KEGG: hsa04512
L5/6-CC	Neu-mat	LAMC1	SV2B	0.00661852	0	LAMC1_SV2B	LAMC1 - SV2B	LAMININ	ECM-Receptor	KEGG: hsa04512
Endothelial	Neu-NRGN-I	LAMC1	SV2B	0.000134562	0.01	LAMC1_SV2B	LAMC1 - SV2B	LAMININ	ECM-Receptor	KEGG: hsa04512
IN-PV	Neu-NRGN-I	LAMC1	SV2B	0.00727291	0	LAMC1_SV2B	LAMC1 - SV2B	LAMININ	ECM-Receptor	KEGG: hsa04512
IN-SV2C	Neu-NRGN-I	LAMC1	SV2B	0.00274256	0	LAMC1_SV2B	LAMC1 - SV2B	LAMININ	ECM-Receptor	KEGG: hsa04512
L2/3	Neu-NRGN-I	LAMC1	SV2B	0.0110966	0	LAMC1_SV2B	LAMC1 - SV2B	LAMININ	ECM-Receptor	KEGG: hsa04512
L4	Neu-NRGN-I	LAMC1	SV2B	0.00602171	0	LAMC1_SV2B	LAMC1 - SV2B	LAMININ	ECM-Receptor	KEGG: hsa04512
L5/6	Neu-NRGN-I	LAMC1	SV2B	0.00986856	0	LAMC1_SV2B	LAMC1 - SV2B	LAMININ	ECM-Receptor	KEGG: hsa04512
L5/6-CC	Neu-NRGN-I	LAMC1	SV2B	0.016292	0	LAMC1_SV2B	LAMC1 - SV2B	LAMININ	ECM-Receptor	KEGG: hsa04512
Endothelial	Neu-NRGN-II	LAMC1	SV2B	6.3e-05	0.03	LAMC1_SV2B	LAMC1 - SV2B	LAMININ	ECM-Receptor	KEGG: hsa04512
IN-PV	Neu-NRGN-II	LAMC1	SV2B	0.00342069	0	LAMC1_SV2B	LAMC1 - SV2B	LAMININ	ECM-Receptor	KEGG: hsa04512
IN-SV2C	Neu-NRGN-II	LAMC1	SV2B	0.0012868	0	LAMC1_SV2B	LAMC1 - SV2B	LAMININ	ECM-Receptor	KEGG: hsa04512
L2/3	Neu-NRGN-II	LAMC1	SV2B	0.00522976	0	LAMC1_SV2B	LAMC1 - SV2B	LAMININ	ECM-Receptor	KEGG: hsa04512
L4	Neu-NRGN-II	LAMC1	SV2B	0.00283032	0	LAMC1_SV2B	LAMC1 - SV2B	LAMININ	ECM-Receptor	KEGG: hsa04512
L5/6	Neu-NRGN-II	LAMC1	SV2B	0.00464794	0	LAMC1_SV2B	LAMC1 - SV2B	LAMININ	ECM-Receptor	KEGG: hsa04512
L5/6-CC	Neu-NRGN-II	LAMC1	SV2B	0.00769972	0	LAMC1_SV2B	LAMC1 - SV2B	LAMININ	ECM-Receptor	KEGG: hsa04512
AST-PP	IN-SV2C	LAMA1	SV2C	0.00392115	0	LAMA1_SV2C	LAMA1 - SV2C	LAMININ	ECM-Receptor	KEGG: hsa04512
AST-PP	L2/3	LAMA1	SV2C	4.79e-05	0	LAMA1_SV2C	LAMA1 - SV2C	LAMININ	ECM-Receptor	KEGG: hsa04512
Endothelial	IN-SV2C	LAMA2	SV2C	0.0853272	0	LAMA2_SV2C	LAMA2 - SV2C	LAMININ	ECM-Receptor	KEGG: hsa04512
L2/3	IN-SV2C	LAMA2	SV2C	0.0305019	0	LAMA2_SV2C	LAMA2 - SV2C	LAMININ	ECM-Receptor	KEGG: hsa04512
L5/6-CC	IN-SV2C	LAMA2	SV2C	0.00311975	0	LAMA2_SV2C	LAMA2 - SV2C	LAMININ	ECM-Receptor	KEGG: hsa04512
Oligodendrocytes	IN-SV2C	LAMA2	SV2C	0.00449505	0	LAMA2_SV2C	LAMA2 - SV2C	LAMININ	ECM-Receptor	KEGG: hsa04512
Endothelial	L2/3	LAMA2	SV2C	0.00113321	0	LAMA2_SV2C	LAMA2 - SV2C	LAMININ	ECM-Receptor	KEGG: hsa04512
L2/3	L2/3	LAMA2	SV2C	0.000382469	0	LAMA2_SV2C	LAMA2 - SV2C	LAMININ	ECM-Receptor	KEGG: hsa04512
L5/6-CC	L2/3	LAMA2	SV2C	3.81e-05	0	LAMA2_SV2C	LAMA2 - SV2C	LAMININ	ECM-Receptor	KEGG: hsa04512
Oligodendrocytes	L2/3	LAMA2	SV2C	5.49e-05	0	LAMA2_SV2C	LAMA2 - SV2C	LAMININ	ECM-Receptor	KEGG: hsa04512
Endothelial	IN-SV2C	LAMA3	SV2C	0.00544826	0	LAMA3_SV2C	LAMA3 - SV2C	LAMININ	ECM-Receptor	KEGG: hsa04512
IN-VIP	IN-SV2C	LAMA3	SV2C	0.0109258	0	LAMA3_SV2C	LAMA3 - SV2C	LAMININ	ECM-Receptor	KEGG: hsa04512
Endothelial	L2/3	LAMA3	SV2C	6.66e-05	0	LAMA3_SV2C	LAMA3 - SV2C	LAMININ	ECM-Receptor	KEGG: hsa04512
IN-VIP	L2/3	LAMA3	SV2C	0.000134322	0	LAMA3_SV2C	LAMA3 - SV2C	LAMININ	ECM-Receptor	KEGG: hsa04512
Endothelial	IN-SV2C	LAMA4	SV2C	0.0244238	0	LAMA4_SV2C	LAMA4 - SV2C	LAMININ	ECM-Receptor	KEGG: hsa04512
L5/6-CC	IN-SV2C	LAMA4	SV2C	0.00136038	0	LAMA4_SV2C	LAMA4 - SV2C	LAMININ	ECM-Receptor	KEGG: hsa04512
OPC	IN-SV2C	LAMA4	SV2C	0.00996905	0	LAMA4_SV2C	LAMA4 - SV2C	LAMININ	ECM-Receptor	KEGG: hsa04512
Endothelial	L2/3	LAMA4	SV2C	0.000304371	0	LAMA4_SV2C	LAMA4 - SV2C	LAMININ	ECM-Receptor	KEGG: hsa04512
L5/6-CC	L2/3	LAMA4	SV2C	1.66e-05	0	LAMA4_SV2C	LAMA4 - SV2C	LAMININ	ECM-Receptor	KEGG: hsa04512
OPC	L2/3	LAMA4	SV2C	0.000122443	0	LAMA4_SV2C	LAMA4 - SV2C	LAMININ	ECM-Receptor	KEGG: hsa04512
IN-PV	IN-SV2C	LAMB1	SV2C	0.00134798	0	LAMB1_SV2C	LAMB1 - SV2C	LAMININ	ECM-Receptor	KEGG: hsa04512
L2/3	IN-SV2C	LAMB1	SV2C	0.0307273	0	LAMB1_SV2C	LAMB1 - SV2C	LAMININ	ECM-Receptor	KEGG: hsa04512
L5/6-CC	IN-SV2C	LAMB1	SV2C	0.0156894	0	LAMB1_SV2C	LAMB1 - SV2C	LAMININ	ECM-Receptor	KEGG: hsa04512
IN-PV	L2/3	LAMB1	SV2C	1.64e-05	0	LAMB1_SV2C	LAMB1 - SV2C	LAMININ	ECM-Receptor	KEGG: hsa04512
L2/3	L2/3	LAMB1	SV2C	0.000385385	0	LAMB1_SV2C	LAMB1 - SV2C	LAMININ	ECM-Receptor	KEGG: hsa04512
L5/6-CC	L2/3	LAMB1	SV2C	0.000193809	0	LAMB1_SV2C	LAMB1 - SV2C	LAMININ	ECM-Receptor	KEGG: hsa04512
Endothelial	IN-SV2C	LAMC1	SV2C	0.000118923	0	LAMC1_SV2C	LAMC1 - SV2C	LAMININ	ECM-Receptor	KEGG: hsa04512
IN-PV	IN-SV2C	LAMC1	SV2C	0.00643296	0	LAMC1_SV2C	LAMC1 - SV2C	LAMININ	ECM-Receptor	KEGG: hsa04512
IN-SV2C	IN-SV2C	LAMC1	SV2C	0.00242454	0	LAMC1_SV2C	LAMC1 - SV2C	LAMININ	ECM-Receptor	KEGG: hsa04512
L2/3	IN-SV2C	LAMC1	SV2C	0.00981941	0	LAMC1_SV2C	LAMC1 - SV2C	LAMININ	ECM-Receptor	KEGG: hsa04512
L4	IN-SV2C	LAMC1	SV2C	0.00532548	0	LAMC1_SV2C	LAMC1 - SV2C	LAMININ	ECM-Receptor	KEGG: hsa04512
L5/6	IN-SV2C	LAMC1	SV2C	0.00873147	0	LAMC1_SV2C	LAMC1 - SV2C	LAMININ	ECM-Receptor	KEGG: hsa04512
L5/6-CC	IN-SV2C	LAMC1	SV2C	0.0144256	0	LAMC1_SV2C	LAMC1 - SV2C	LAMININ	ECM-Receptor	KEGG: hsa04512
Endothelial	L2/3	LAMC1	SV2C	1.45e-06	0	LAMC1_SV2C	LAMC1 - SV2C	LAMININ	ECM-Receptor	KEGG: hsa04512
IN-PV	L2/3	LAMC1	SV2C	7.87e-05	0	LAMC1_SV2C	LAMC1 - SV2C	LAMININ	ECM-Receptor	KEGG: hsa04512
IN-SV2C	L2/3	LAMC1	SV2C	2.96e-05	0	LAMC1_SV2C	LAMC1 - SV2C	LAMININ	ECM-Receptor	KEGG: hsa04512
L2/3	L2/3	LAMC1	SV2C	0.000120587	0	LAMC1_SV2C	LAMC1 - SV2C	LAMININ	ECM-Receptor	KEGG: hsa04512
L4	L2/3	LAMC1	SV2C	6.51e-05	0	LAMC1_SV2C	LAMC1 - SV2C	LAMININ	ECM-Receptor	KEGG: hsa04512
L5/6	L2/3	LAMC1	SV2C	0.000107111	0	LAMC1_SV2C	LAMC1 - SV2C	LAMININ	ECM-Receptor	KEGG: hsa04512
L5/6-CC	L2/3	LAMC1	SV2C	0.000177971	0	LAMC1_SV2C	LAMC1 - SV2C	LAMININ	ECM-Receptor	KEGG: hsa04512
AST-PP	L2/3	LAMA1	DAG1	6.87e-05	0	LAMA1_DAG1	LAMA1 - DAG1	LAMININ	ECM-Receptor	KEGG: hsa04512
AST-PP	L5/6	LAMA1	DAG1	8.17e-07	0	LAMA1_DAG1	LAMA1 - DAG1	LAMININ	ECM-Receptor	KEGG: hsa04512
AST-PP	L5/6-CC	LAMA1	DAG1	0.000191914	0	LAMA1_DAG1	LAMA1 - DAG1	LAMININ	ECM-Receptor	KEGG: hsa04512
Endothelial	L2/3	LAMA2	DAG1	0.0016265	0	LAMA2_DAG1	LAMA2 - DAG1	LAMININ	ECM-Receptor	KEGG: hsa04512
L2/3	L2/3	LAMA2	DAG1	0.000549136	0	LAMA2_DAG1	LAMA2 - DAG1	LAMININ	ECM-Receptor	KEGG: hsa04512
L5/6-CC	L2/3	LAMA2	DAG1	5.47e-05	0	LAMA2_DAG1	LAMA2 - DAG1	LAMININ	ECM-Receptor	KEGG: hsa04512
Oligodendrocytes	L2/3	LAMA2	DAG1	7.88e-05	0	LAMA2_DAG1	LAMA2 - DAG1	LAMININ	ECM-Receptor	KEGG: hsa04512
Endothelial	L5/6	LAMA2	DAG1	1.94e-05	0	LAMA2_DAG1	LAMA2 - DAG1	LAMININ	ECM-Receptor	KEGG: hsa04512
L2/3	L5/6	LAMA2	DAG1	6.53e-06	0	LAMA2_DAG1	LAMA2 - DAG1	LAMININ	ECM-Receptor	KEGG: hsa04512
L5/6-CC	L5/6	LAMA2	DAG1	6.5e-07	0	LAMA2_DAG1	LAMA2 - DAG1	LAMININ	ECM-Receptor	KEGG: hsa04512
Oligodendrocytes	L5/6	LAMA2	DAG1	9.37e-07	0	LAMA2_DAG1	LAMA2 - DAG1	LAMININ	ECM-Receptor	KEGG: hsa04512
Endothelial	L5/6-CC	LAMA2	DAG1	0.00452815	0	LAMA2_DAG1	LAMA2 - DAG1	LAMININ	ECM-Receptor	KEGG: hsa04512
L2/3	L5/6-CC	LAMA2	DAG1	0.00153174	0	LAMA2_DAG1	LAMA2 - DAG1	LAMININ	ECM-Receptor	KEGG: hsa04512
L5/6-CC	L5/6-CC	LAMA2	DAG1	0.000152574	0	LAMA2_DAG1	LAMA2 - DAG1	LAMININ	ECM-Receptor	KEGG: hsa04512
Oligodendrocytes	L5/6-CC	LAMA2	DAG1	0.000220123	0	LAMA2_DAG1	LAMA2 - DAG1	LAMININ	ECM-Receptor	KEGG: hsa04512
Endothelial	L2/3	LAMA3	DAG1	9.57e-05	0	LAMA3_DAG1	LAMA3 - DAG1	LAMININ	ECM-Receptor	KEGG: hsa04512
IN-VIP	L2/3	LAMA3	DAG1	0.000192876	0	LAMA3_DAG1	LAMA3 - DAG1	LAMININ	ECM-Receptor	KEGG: hsa04512
Endothelial	L5/6	LAMA3	DAG1	1.14e-06	0	LAMA3_DAG1	LAMA3 - DAG1	LAMININ	ECM-Receptor	KEGG: hsa04512
IN-VIP	L5/6	LAMA3	DAG1	2.29e-06	0	LAMA3_DAG1	LAMA3 - DAG1	LAMININ	ECM-Receptor	KEGG: hsa04512
Endothelial	L5/6-CC	LAMA3	DAG1	0.000267045	0	LAMA3_DAG1	LAMA3 - DAG1	LAMININ	ECM-Receptor	KEGG: hsa04512
IN-VIP	L5/6-CC	LAMA3	DAG1	0.000538344	0	LAMA3_DAG1	LAMA3 - DAG1	LAMININ	ECM-Receptor	KEGG: hsa04512
Endothelial	L2/3	LAMA4	DAG1	0.000437019	0	LAMA4_DAG1	LAMA4 - DAG1	LAMININ	ECM-Receptor	KEGG: hsa04512
L5/6-CC	L2/3	LAMA4	DAG1	2.38e-05	0	LAMA4_DAG1	LAMA4 - DAG1	LAMININ	ECM-Receptor	KEGG: hsa04512
OPC	L2/3	LAMA4	DAG1	0.00017582	0	LAMA4_DAG1	LAMA4 - DAG1	LAMININ	ECM-Receptor	KEGG: hsa04512
Endothelial	L5/6	LAMA4	DAG1	5.2e-06	0	LAMA4_DAG1	LAMA4 - DAG1	LAMININ	ECM-Receptor	KEGG: hsa04512
L5/6-CC	L5/6	LAMA4	DAG1	2.83e-07	0	LAMA4_DAG1	LAMA4 - DAG1	LAMININ	ECM-Receptor	KEGG: hsa04512
OPC	L5/6	LAMA4	DAG1	2.09e-06	0	LAMA4_DAG1	LAMA4 - DAG1	LAMININ	ECM-Receptor	KEGG: hsa04512
Endothelial	L5/6-CC	LAMA4	DAG1	0.00121925	0	LAMA4_DAG1	LAMA4 - DAG1	LAMININ	ECM-Receptor	KEGG: hsa04512
L5/6-CC	L5/6-CC	LAMA4	DAG1	6.64e-05	0	LAMA4_DAG1	LAMA4 - DAG1	LAMININ	ECM-Receptor	KEGG: hsa04512
OPC	L5/6-CC	LAMA4	DAG1	0.000490753	0	LAMA4_DAG1	LAMA4 - DAG1	LAMININ	ECM-Receptor	KEGG: hsa04512
IN-PV	L2/3	LAMB1	DAG1	2.36e-05	0	LAMB1_DAG1	LAMB1 - DAG1	LAMININ	ECM-Receptor	KEGG: hsa04512
L2/3	L2/3	LAMB1	DAG1	0.000553321	0	LAMB1_DAG1	LAMB1 - DAG1	LAMININ	ECM-Receptor	KEGG: hsa04512
L5/6-CC	L2/3	LAMB1	DAG1	0.000278287	0	LAMB1_DAG1	LAMB1 - DAG1	LAMININ	ECM-Receptor	KEGG: hsa04512
IN-PV	L5/6	LAMB1	DAG1	2.8e-07	0	LAMB1_DAG1	LAMB1 - DAG1	LAMININ	ECM-Receptor	KEGG: hsa04512
L2/3	L5/6	LAMB1	DAG1	6.58e-06	0	LAMB1_DAG1	LAMB1 - DAG1	LAMININ	ECM-Receptor	KEGG: hsa04512
L5/6-CC	L5/6	LAMB1	DAG1	3.31e-06	0	LAMB1_DAG1	LAMB1 - DAG1	LAMININ	ECM-Receptor	KEGG: hsa04512
IN-PV	L5/6-CC	LAMB1	DAG1	6.58e-05	0	LAMB1_DAG1	LAMB1 - DAG1	LAMININ	ECM-Receptor	KEGG: hsa04512
L2/3	L5/6-CC	LAMB1	DAG1	0.0015434	0	LAMB1_DAG1	LAMB1 - DAG1	LAMININ	ECM-Receptor	KEGG: hsa04512
L5/6-CC	L5/6-CC	LAMB1	DAG1	0.00077662	0	LAMB1_DAG1	LAMB1 - DAG1	LAMININ	ECM-Receptor	KEGG: hsa04512
Endothelial	L2/3	LAMC1	DAG1	2.08e-06	0	LAMC1_DAG1	LAMC1 - DAG1	LAMININ	ECM-Receptor	KEGG: hsa04512
IN-PV	L2/3	LAMC1	DAG1	0.000113058	0	LAMC1_DAG1	LAMC1 - DAG1	LAMININ	ECM-Receptor	KEGG: hsa04512
IN-SV2C	L2/3	LAMC1	DAG1	4.24e-05	0	LAMC1_DAG1	LAMC1 - DAG1	LAMININ	ECM-Receptor	KEGG: hsa04512
L2/3	L2/3	LAMC1	DAG1	0.000173155	0	LAMC1_DAG1	LAMC1 - DAG1	LAMININ	ECM-Receptor	KEGG: hsa04512
L4	L2/3	LAMC1	DAG1	9.35e-05	0	LAMC1_DAG1	LAMC1 - DAG1	LAMININ	ECM-Receptor	KEGG: hsa04512
L5/6	L2/3	LAMC1	DAG1	0.000153804	0	LAMC1_DAG1	LAMC1 - DAG1	LAMININ	ECM-Receptor	KEGG: hsa04512
L5/6-CC	L2/3	LAMC1	DAG1	0.000255547	0	LAMC1_DAG1	LAMC1 - DAG1	LAMININ	ECM-Receptor	KEGG: hsa04512
Endothelial	L5/6	LAMC1	DAG1	2.47e-08	0	LAMC1_DAG1	LAMC1 - DAG1	LAMININ	ECM-Receptor	KEGG: hsa04512
IN-PV	L5/6	LAMC1	DAG1	1.34e-06	0	LAMC1_DAG1	LAMC1 - DAG1	LAMININ	ECM-Receptor	KEGG: hsa04512
IN-SV2C	L5/6	LAMC1	DAG1	5.04e-07	0	LAMC1_DAG1	LAMC1 - DAG1	LAMININ	ECM-Receptor	KEGG: hsa04512
L2/3	L5/6	LAMC1	DAG1	2.06e-06	0	LAMC1_DAG1	LAMC1 - DAG1	LAMININ	ECM-Receptor	KEGG: hsa04512
L4	L5/6	LAMC1	DAG1	1.11e-06	0	LAMC1_DAG1	LAMC1 - DAG1	LAMININ	ECM-Receptor	KEGG: hsa04512
L5/6	L5/6	LAMC1	DAG1	1.83e-06	0	LAMC1_DAG1	LAMC1 - DAG1	LAMININ	ECM-Receptor	KEGG: hsa04512
L5/6-CC	L5/6	LAMC1	DAG1	3.04e-06	0	LAMC1_DAG1	LAMC1 - DAG1	LAMININ	ECM-Receptor	KEGG: hsa04512
Endothelial	L5/6-CC	LAMC1	DAG1	5.8e-06	0	LAMC1_DAG1	LAMC1 - DAG1	LAMININ	ECM-Receptor	KEGG: hsa04512
IN-PV	L5/6-CC	LAMC1	DAG1	0.000315607	0	LAMC1_DAG1	LAMC1 - DAG1	LAMININ	ECM-Receptor	KEGG: hsa04512
IN-SV2C	L5/6-CC	LAMC1	DAG1	0.000118496	0	LAMC1_DAG1	LAMC1 - DAG1	LAMININ	ECM-Receptor	KEGG: hsa04512
L2/3	L5/6-CC	LAMC1	DAG1	0.000483317	0	LAMC1_DAG1	LAMC1 - DAG1	LAMININ	ECM-Receptor	KEGG: hsa04512
L4	L5/6-CC	LAMC1	DAG1	0.000260997	0	LAMC1_DAG1	LAMC1 - DAG1	LAMININ	ECM-Receptor	KEGG: hsa04512
L5/6	L5/6-CC	LAMC1	DAG1	0.000429319	0	LAMC1_DAG1	LAMC1 - DAG1	LAMININ	ECM-Receptor	KEGG: hsa04512
L5/6-CC	L5/6-CC	LAMC1	DAG1	0.000713189	0	LAMC1_DAG1	LAMC1 - DAG1	LAMININ	ECM-Receptor	KEGG: hsa04512
Endothelial	Microglia	APP	CD74	0.0551359	0	APP_CD74	APP - CD74	APP	Cell-Cell Contact	PMID: 19849849
IN-PV	Microglia	APP	CD74	0.0762721	0	APP_CD74	APP - CD74	APP	Cell-Cell Contact	PMID: 19849849
IN-SST	Microglia	APP	CD74	0.0697849	0	APP_CD74	APP - CD74	APP	Cell-Cell Contact	PMID: 19849849
IN-SV2C	Microglia	APP	CD74	0.0792498	0	APP_CD74	APP - CD74	APP	Cell-Cell Contact	PMID: 19849849
IN-VIP	Microglia	APP	CD74	0.0717971	0	APP_CD74	APP - CD74	APP	Cell-Cell Contact	PMID: 19849849
L2/3	Microglia	APP	CD74	0.0706663	0	APP_CD74	APP - CD74	APP	Cell-Cell Contact	PMID: 19849849
L4	Microglia	APP	CD74	0.0722075	0	APP_CD74	APP - CD74	APP	Cell-Cell Contact	PMID: 19849849
L5/6	Microglia	APP	CD74	0.0731748	0	APP_CD74	APP - CD74	APP	Cell-Cell Contact	PMID: 19849849
L5/6-CC	Microglia	APP	CD74	0.0780245	0	APP_CD74	APP - CD74	APP	Cell-Cell Contact	PMID: 19849849
Neu-mat	Microglia	APP	CD74	0.0448701	0	APP_CD74	APP - CD74	APP	Cell-Cell Contact	PMID: 19849849
Neu-NRGN-I	Microglia	APP	CD74	0.11241	0	APP_CD74	APP - CD74	APP	Cell-Cell Contact	PMID: 19849849
Neu-NRGN-II	Microglia	APP	CD74	0.105513	0	APP_CD74	APP - CD74	APP	Cell-Cell Contact	PMID: 19849849
Oligodendrocytes	Microglia	APP	CD74	0.0645674	0	APP_CD74	APP - CD74	APP	Cell-Cell Contact	PMID: 19849849
OPC	Microglia	APP	CD74	0.0475202	0	APP_CD74	APP - CD74	APP	Cell-Cell Contact	PMID: 19849849
AST-FB	AST-FB	CADM1	CADM1	0.185436	0	CADM1_CADM1	CADM1 - CADM1	CADM	Cell-Cell Contact	PMID: 24503895
AST-PP	AST-FB	CADM1	CADM1	0.229168	0	CADM1_CADM1	CADM1 - CADM1	CADM	Cell-Cell Contact	PMID: 24503895
IN-PV	AST-FB	CADM1	CADM1	0.10799	0	CADM1_CADM1	CADM1 - CADM1	CADM	Cell-Cell Contact	PMID: 24503895
IN-SST	AST-FB	CADM1	CADM1	0.0796961	0	CADM1_CADM1	CADM1 - CADM1	CADM	Cell-Cell Contact	PMID: 24503895
IN-SV2C	AST-FB	CADM1	CADM1	0.111837	0	CADM1_CADM1	CADM1 - CADM1	CADM	Cell-Cell Contact	PMID: 24503895
IN-VIP	AST-FB	CADM1	CADM1	0.103187	0	CADM1_CADM1	CADM1 - CADM1	CADM	Cell-Cell Contact	PMID: 24503895
L2/3	AST-FB	CADM1	CADM1	0.128057	0	CADM1_CADM1	CADM1 - CADM1	CADM	Cell-Cell Contact	PMID: 24503895
L4	AST-FB	CADM1	CADM1	0.133395	0	CADM1_CADM1	CADM1 - CADM1	CADM	Cell-Cell Contact	PMID: 24503895
L5/6	AST-FB	CADM1	CADM1	0.0828081	0	CADM1_CADM1	CADM1 - CADM1	CADM	Cell-Cell Contact	PMID: 24503895
L5/6-CC	AST-FB	CADM1	CADM1	0.0890756	0	CADM1_CADM1	CADM1 - CADM1	CADM	Cell-Cell Contact	PMID: 24503895
Oligodendrocytes	AST-FB	CADM1	CADM1	0.0875702	0	CADM1_CADM1	CADM1 - CADM1	CADM	Cell-Cell Contact	PMID: 24503895
OPC	AST-FB	CADM1	CADM1	0.122249	0	CADM1_CADM1	CADM1 - CADM1	CADM	Cell-Cell Contact	PMID: 24503895
AST-FB	AST-PP	CADM1	CADM1	0.229168	0	CADM1_CADM1	CADM1 - CADM1	CADM	Cell-Cell Contact	PMID: 24503895
AST-PP	AST-PP	CADM1	CADM1	0.279671	0	CADM1_CADM1	CADM1 - CADM1	CADM	Cell-Cell Contact	PMID: 24503895
IN-PV	AST-PP	CADM1	CADM1	0.136519	0	CADM1_CADM1	CADM1 - CADM1	CADM	Cell-Cell Contact	PMID: 24503895
IN-SST	AST-PP	CADM1	CADM1	0.101601	0	CADM1_CADM1	CADM1 - CADM1	CADM	Cell-Cell Contact	PMID: 24503895
IN-SV2C	AST-PP	CADM1	CADM1	0.14122	0	CADM1_CADM1	CADM1 - CADM1	CADM	Cell-Cell Contact	PMID: 24503895
IN-VIP	AST-PP	CADM1	CADM1	0.130632	0	CADM1_CADM1	CADM1 - CADM1	CADM	Cell-Cell Contact	PMID: 24503895
L2/3	AST-PP	CADM1	CADM1	0.16093	0	CADM1_CADM1	CADM1 - CADM1	CADM	Cell-Cell Contact	PMID: 24503895
L4	AST-PP	CADM1	CADM1	0.167375	0	CADM1_CADM1	CADM1 - CADM1	CADM	Cell-Cell Contact	PMID: 24503895
L5/6	AST-PP	CADM1	CADM1	0.105471	0	CADM1_CADM1	CADM1 - CADM1	CADM	Cell-Cell Contact	PMID: 24503895
L5/6-CC	AST-PP	CADM1	CADM1	0.113242	0	CADM1_CADM1	CADM1 - CADM1	CADM	Cell-Cell Contact	PMID: 24503895
Neu-mat	AST-PP	CADM1	CADM1	0.0702652	0	CADM1_CADM1	CADM1 - CADM1	CADM	Cell-Cell Contact	PMID: 24503895
Oligodendrocytes	AST-PP	CADM1	CADM1	0.111378	0	CADM1_CADM1	CADM1 - CADM1	CADM	Cell-Cell Contact	PMID: 24503895
OPC	AST-PP	CADM1	CADM1	0.153894	0	CADM1_CADM1	CADM1 - CADM1	CADM	Cell-Cell Contact	PMID: 24503895
AST-FB	IN-PV	CADM1	CADM1	0.10799	0	CADM1_CADM1	CADM1 - CADM1	CADM	Cell-Cell Contact	PMID: 24503895
AST-PP	IN-PV	CADM1	CADM1	0.136519	0	CADM1_CADM1	CADM1 - CADM1	CADM	Cell-Cell Contact	PMID: 24503895
L2/3	IN-PV	CADM1	CADM1	0.0724438	0	CADM1_CADM1	CADM1 - CADM1	CADM	Cell-Cell Contact	PMID: 24503895
L4	IN-PV	CADM1	CADM1	0.0756646	0	CADM1_CADM1	CADM1 - CADM1	CADM	Cell-Cell Contact	PMID: 24503895
OPC	IN-PV	CADM1	CADM1	0.0689587	0.03	CADM1_CADM1	CADM1 - CADM1	CADM	Cell-Cell Contact	PMID: 24503895
AST-FB	IN-SST	CADM1	CADM1	0.0796961	0	CADM1_CADM1	CADM1 - CADM1	CADM	Cell-Cell Contact	PMID: 24503895
AST-PP	IN-SST	CADM1	CADM1	0.101601	0	CADM1_CADM1	CADM1 - CADM1	CADM	Cell-Cell Contact	PMID: 24503895
AST-FB	IN-SV2C	CADM1	CADM1	0.111837	0	CADM1_CADM1	CADM1 - CADM1	CADM	Cell-Cell Contact	PMID: 24503895
AST-PP	IN-SV2C	CADM1	CADM1	0.14122	0	CADM1_CADM1	CADM1 - CADM1	CADM	Cell-Cell Contact	PMID: 24503895
L2/3	IN-SV2C	CADM1	CADM1	0.0751306	0	CADM1_CADM1	CADM1 - CADM1	CADM	Cell-Cell Contact	PMID: 24503895
L4	IN-SV2C	CADM1	CADM1	0.0784607	0	CADM1_CADM1	CADM1 - CADM1	CADM	Cell-Cell Contact	PMID: 24503895
OPC	IN-SV2C	CADM1	CADM1	0.0715262	0.01	CADM1_CADM1	CADM1 - CADM1	CADM	Cell-Cell Contact	PMID: 24503895
AST-FB	IN-VIP	CADM1	CADM1	0.103187	0	CADM1_CADM1	CADM1 - CADM1	CADM	Cell-Cell Contact	PMID: 24503895
AST-PP	IN-VIP	CADM1	CADM1	0.130632	0	CADM1_CADM1	CADM1 - CADM1	CADM	Cell-Cell Contact	PMID: 24503895
L2/3	IN-VIP	CADM1	CADM1	0.069099	0	CADM1_CADM1	CADM1 - CADM1	CADM	Cell-Cell Contact	PMID: 24503895
L4	IN-VIP	CADM1	CADM1	0.0721827	0	CADM1_CADM1	CADM1 - CADM1	CADM	Cell-Cell Contact	PMID: 24503895
OPC	IN-VIP	CADM1	CADM1	0.0657634	0.04	CADM1_CADM1	CADM1 - CADM1	CADM	Cell-Cell Contact	PMID: 24503895
AST-FB	L2/3	CADM1	CADM1	0.128057	0	CADM1_CADM1	CADM1 - CADM1	CADM	Cell-Cell Contact	PMID: 24503895
AST-PP	L2/3	CADM1	CADM1	0.16093	0	CADM1_CADM1	CADM1 - CADM1	CADM	Cell-Cell Contact	PMID: 24503895
IN-PV	L2/3	CADM1	CADM1	0.0724438	0	CADM1_CADM1	CADM1 - CADM1	CADM	Cell-Cell Contact	PMID: 24503895
IN-SV2C	L2/3	CADM1	CADM1	0.0751306	0	CADM1_CADM1	CADM1 - CADM1	CADM	Cell-Cell Contact	PMID: 24503895
IN-VIP	L2/3	CADM1	CADM1	0.069099	0	CADM1_CADM1	CADM1 - CADM1	CADM	Cell-Cell Contact	PMID: 24503895
L2/3	L2/3	CADM1	CADM1	0.0865462	0	CADM1_CADM1	CADM1 - CADM1	CADM	Cell-Cell Contact	PMID: 24503895
L4	L2/3	CADM1	CADM1	0.0903329	0	CADM1_CADM1	CADM1 - CADM1	CADM	Cell-Cell Contact	PMID: 24503895
OPC	L2/3	CADM1	CADM1	0.0824429	0	CADM1_CADM1	CADM1 - CADM1	CADM	Cell-Cell Contact	PMID: 24503895
AST-FB	L4	CADM1	CADM1	0.133395	0	CADM1_CADM1	CADM1 - CADM1	CADM	Cell-Cell Contact	PMID: 24503895
AST-PP	L4	CADM1	CADM1	0.167375	0	CADM1_CADM1	CADM1 - CADM1	CADM	Cell-Cell Contact	PMID: 24503895
IN-PV	L4	CADM1	CADM1	0.0756646	0	CADM1_CADM1	CADM1 - CADM1	CADM	Cell-Cell Contact	PMID: 24503895
IN-SV2C	L4	CADM1	CADM1	0.0784607	0	CADM1_CADM1	CADM1 - CADM1	CADM	Cell-Cell Contact	PMID: 24503895
IN-VIP	L4	CADM1	CADM1	0.0721827	0	CADM1_CADM1	CADM1 - CADM1	CADM	Cell-Cell Contact	PMID: 24503895
L2/3	L4	CADM1	CADM1	0.0903329	0	CADM1_CADM1	CADM1 - CADM1	CADM	Cell-Cell Contact	PMID: 24503895
L4	L4	CADM1	CADM1	0.0942682	0	CADM1_CADM1	CADM1 - CADM1	CADM	Cell-Cell Contact	PMID: 24503895
OPC	L4	CADM1	CADM1	0.086067	0	CADM1_CADM1	CADM1 - CADM1	CADM	Cell-Cell Contact	PMID: 24503895
AST-FB	L5/6	CADM1	CADM1	0.0828081	0	CADM1_CADM1	CADM1 - CADM1	CADM	Cell-Cell Contact	PMID: 24503895
AST-PP	L5/6	CADM1	CADM1	0.105471	0	CADM1_CADM1	CADM1 - CADM1	CADM	Cell-Cell Contact	PMID: 24503895
AST-FB	L5/6-CC	CADM1	CADM1	0.0890756	0	CADM1_CADM1	CADM1 - CADM1	CADM	Cell-Cell Contact	PMID: 24503895
AST-PP	L5/6-CC	CADM1	CADM1	0.113242	0	CADM1_CADM1	CADM1 - CADM1	CADM	Cell-Cell Contact	PMID: 24503895
AST-PP	Neu-mat	CADM1	CADM1	0.0702652	0	CADM1_CADM1	CADM1 - CADM1	CADM	Cell-Cell Contact	PMID: 24503895
AST-FB	Oligodendrocytes	CADM1	CADM1	0.0875702	0	CADM1_CADM1	CADM1 - CADM1	CADM	Cell-Cell Contact	PMID: 24503895
AST-PP	Oligodendrocytes	CADM1	CADM1	0.111378	0	CADM1_CADM1	CADM1 - CADM1	CADM	Cell-Cell Contact	PMID: 24503895
AST-FB	OPC	CADM1	CADM1	0.122249	0	CADM1_CADM1	CADM1 - CADM1	CADM	Cell-Cell Contact	PMID: 24503895
AST-PP	OPC	CADM1	CADM1	0.153894	0	CADM1_CADM1	CADM1 - CADM1	CADM	Cell-Cell Contact	PMID: 24503895
IN-PV	OPC	CADM1	CADM1	0.0689587	0.03	CADM1_CADM1	CADM1 - CADM1	CADM	Cell-Cell Contact	PMID: 24503895
IN-SV2C	OPC	CADM1	CADM1	0.0715262	0.01	CADM1_CADM1	CADM1 - CADM1	CADM	Cell-Cell Contact	PMID: 24503895
IN-VIP	OPC	CADM1	CADM1	0.0657634	0.04	CADM1_CADM1	CADM1 - CADM1	CADM	Cell-Cell Contact	PMID: 24503895
L2/3	OPC	CADM1	CADM1	0.0824429	0	CADM1_CADM1	CADM1 - CADM1	CADM	Cell-Cell Contact	PMID: 24503895
L4	OPC	CADM1	CADM1	0.086067	0	CADM1_CADM1	CADM1 - CADM1	CADM	Cell-Cell Contact	PMID: 24503895
OPC	OPC	CADM1	CADM1	0.0785174	0	CADM1_CADM1	CADM1 - CADM1	CADM	Cell-Cell Contact	PMID: 24503895
IN-PV	IN-PV	CADM3	CADM3	0.00245019	0	CADM3_CADM3	CADM3 - CADM3	CADM	Cell-Cell Contact	KEGG: hsa04514
IN-SST	IN-PV	CADM3	CADM3	0.00240877	0	CADM3_CADM3	CADM3 - CADM3	CADM	Cell-Cell Contact	KEGG: hsa04514
IN-SV2C	IN-PV	CADM3	CADM3	0.00349305	0	CADM3_CADM3	CADM3 - CADM3	CADM	Cell-Cell Contact	KEGG: hsa04514
IN-VIP	IN-PV	CADM3	CADM3	0.00321181	0	CADM3_CADM3	CADM3 - CADM3	CADM	Cell-Cell Contact	KEGG: hsa04514
L2/3	IN-PV	CADM3	CADM3	0.00484344	0	CADM3_CADM3	CADM3 - CADM3	CADM	Cell-Cell Contact	KEGG: hsa04514
L4	IN-PV	CADM3	CADM3	0.00382833	0	CADM3_CADM3	CADM3 - CADM3	CADM	Cell-Cell Contact	KEGG: hsa04514
L5/6	IN-PV	CADM3	CADM3	0.00194918	0	CADM3_CADM3	CADM3 - CADM3	CADM	Cell-Cell Contact	KEGG: hsa04514
L5/6-CC	IN-PV	CADM3	CADM3	0.00561487	0	CADM3_CADM3	CADM3 - CADM3	CADM	Cell-Cell Contact	KEGG: hsa04514
Neu-NRGN-I	IN-PV	CADM3	CADM3	0.0153606	0	CADM3_CADM3	CADM3 - CADM3	CADM	Cell-Cell Contact	KEGG: hsa04514
Neu-NRGN-II	IN-PV	CADM3	CADM3	0.00899961	0	CADM3_CADM3	CADM3 - CADM3	CADM	Cell-Cell Contact	KEGG: hsa04514
IN-PV	IN-SST	CADM3	CADM3	0.00240877	0	CADM3_CADM3	CADM3 - CADM3	CADM	Cell-Cell Contact	KEGG: hsa04514
IN-SST	IN-SST	CADM3	CADM3	0.00236804	0	CADM3_CADM3	CADM3 - CADM3	CADM	Cell-Cell Contact	KEGG: hsa04514
IN-SV2C	IN-SST	CADM3	CADM3	0.00343406	0	CADM3_CADM3	CADM3 - CADM3	CADM	Cell-Cell Contact	KEGG: hsa04514
IN-VIP	IN-SST	CADM3	CADM3	0.00315755	0	CADM3_CADM3	CADM3 - CADM3	CADM	Cell-Cell Contact	KEGG: hsa04514
L2/3	IN-SST	CADM3	CADM3	0.00476175	0	CADM3_CADM3	CADM3 - CADM3	CADM	Cell-Cell Contact	KEGG: hsa04514
L4	IN-SST	CADM3	CADM3	0.0037637	0	CADM3_CADM3	CADM3 - CADM3	CADM	Cell-Cell Contact	KEGG: hsa04514
L5/6	IN-SST	CADM3	CADM3	0.00191621	0	CADM3_CADM3	CADM3 - CADM3	CADM	Cell-Cell Contact	KEGG: hsa04514
L5/6-CC	IN-SST	CADM3	CADM3	0.00552024	0	CADM3_CADM3	CADM3 - CADM3	CADM	Cell-Cell Contact	KEGG: hsa04514
Neu-NRGN-I	IN-SST	CADM3	CADM3	0.0151042	0	CADM3_CADM3	CADM3 - CADM3	CADM	Cell-Cell Contact	KEGG: hsa04514
Neu-NRGN-II	IN-SST	CADM3	CADM3	0.00884844	0	CADM3_CADM3	CADM3 - CADM3	CADM	Cell-Cell Contact	KEGG: hsa04514
IN-PV	IN-SV2C	CADM3	CADM3	0.00349305	0	CADM3_CADM3	CADM3 - CADM3	CADM	Cell-Cell Contact	KEGG: hsa04514
IN-SST	IN-SV2C	CADM3	CADM3	0.00343406	0	CADM3_CADM3	CADM3 - CADM3	CADM	Cell-Cell Contact	KEGG: hsa04514
IN-SV2C	IN-SV2C	CADM3	CADM3	0.00497757	0	CADM3_CADM3	CADM3 - CADM3	CADM	Cell-Cell Contact	KEGG: hsa04514
IN-VIP	IN-SV2C	CADM3	CADM3	0.00457734	0	CADM3_CADM3	CADM3 - CADM3	CADM	Cell-Cell Contact	KEGG: hsa04514
L2/3	IN-SV2C	CADM3	CADM3	0.00689789	0	CADM3_CADM3	CADM3 - CADM3	CADM	Cell-Cell Contact	KEGG: hsa04514
L4	IN-SV2C	CADM3	CADM3	0.00545456	0	CADM3_CADM3	CADM3 - CADM3	CADM	Cell-Cell Contact	KEGG: hsa04514
L5/6	IN-SV2C	CADM3	CADM3	0.00277939	0	CADM3_CADM3	CADM3 - CADM3	CADM	Cell-Cell Contact	KEGG: hsa04514
L5/6-CC	IN-SV2C	CADM3	CADM3	0.0079939	0	CADM3_CADM3	CADM3 - CADM3	CADM	Cell-Cell Contact	KEGG: hsa04514
Neu-NRGN-I	IN-SV2C	CADM3	CADM3	0.0217785	0	CADM3_CADM3	CADM3 - CADM3	CADM	Cell-Cell Contact	KEGG: hsa04514
Neu-NRGN-II	IN-SV2C	CADM3	CADM3	0.0127943	0	CADM3_CADM3	CADM3 - CADM3	CADM	Cell-Cell Contact	KEGG: hsa04514
IN-PV	IN-VIP	CADM3	CADM3	0.00321181	0	CADM3_CADM3	CADM3 - CADM3	CADM	Cell-Cell Contact	KEGG: hsa04514
IN-SST	IN-VIP	CADM3	CADM3	0.00315755	0	CADM3_CADM3	CADM3 - CADM3	CADM	Cell-Cell Contact	KEGG: hsa04514
IN-SV2C	IN-VIP	CADM3	CADM3	0.00457734	0	CADM3_CADM3	CADM3 - CADM3	CADM	Cell-Cell Contact	KEGG: hsa04514
IN-VIP	IN-VIP	CADM3	CADM3	0.00420916	0	CADM3_CADM3	CADM3 - CADM3	CADM	Cell-Cell Contact	KEGG: hsa04514
L2/3	IN-VIP	CADM3	CADM3	0.00634424	0	CADM3_CADM3	CADM3 - CADM3	CADM	Cell-Cell Contact	KEGG: hsa04514
L4	IN-VIP	CADM3	CADM3	0.00501617	0	CADM3_CADM3	CADM3 - CADM3	CADM	Cell-Cell Contact	KEGG: hsa04514
L5/6	IN-VIP	CADM3	CADM3	0.00255546	0	CADM3_CADM3	CADM3 - CADM3	CADM	Cell-Cell Contact	KEGG: hsa04514
L5/6-CC	IN-VIP	CADM3	CADM3	0.00735294	0	CADM3_CADM3	CADM3 - CADM3	CADM	Cell-Cell Contact	KEGG: hsa04514
Neu-NRGN-I	IN-VIP	CADM3	CADM3	0.0200546	0	CADM3_CADM3	CADM3 - CADM3	CADM	Cell-Cell Contact	KEGG: hsa04514
Neu-NRGN-II	IN-VIP	CADM3	CADM3	0.011773	0	CADM3_CADM3	CADM3 - CADM3	CADM	Cell-Cell Contact	KEGG: hsa04514
IN-PV	L2/3	CADM3	CADM3	0.00484344	0	CADM3_CADM3	CADM3 - CADM3	CADM	Cell-Cell Contact	KEGG: hsa04514
IN-SST	L2/3	CADM3	CADM3	0.00476175	0	CADM3_CADM3	CADM3 - CADM3	CADM	Cell-Cell Contact	KEGG: hsa04514
IN-SV2C	L2/3	CADM3	CADM3	0.00689789	0	CADM3_CADM3	CADM3 - CADM3	CADM	Cell-Cell Contact	KEGG: hsa04514
IN-VIP	L2/3	CADM3	CADM3	0.00634424	0	CADM3_CADM3	CADM3 - CADM3	CADM	Cell-Cell Contact	KEGG: hsa04514
L2/3	L2/3	CADM3	CADM3	0.00955194	0	CADM3_CADM3	CADM3 - CADM3	CADM	Cell-Cell Contact	KEGG: hsa04514
L4	L2/3	CADM3	CADM3	0.0075575	0	CADM3_CADM3	CADM3 - CADM3	CADM	Cell-Cell Contact	KEGG: hsa04514
L5/6	L2/3	CADM3	CADM3	0.00385495	0	CADM3_CADM3	CADM3 - CADM3	CADM	Cell-Cell Contact	KEGG: hsa04514
L5/6-CC	L2/3	CADM3	CADM3	0.011065	0	CADM3_CADM3	CADM3 - CADM3	CADM	Cell-Cell Contact	KEGG: hsa04514
Neu-NRGN-I	L2/3	CADM3	CADM3	0.0299852	0	CADM3_CADM3	CADM3 - CADM3	CADM	Cell-Cell Contact	KEGG: hsa04514
Neu-NRGN-II	L2/3	CADM3	CADM3	0.0176767	0	CADM3_CADM3	CADM3 - CADM3	CADM	Cell-Cell Contact	KEGG: hsa04514
IN-PV	L4	CADM3	CADM3	0.00382833	0	CADM3_CADM3	CADM3 - CADM3	CADM	Cell-Cell Contact	KEGG: hsa04514
IN-SST	L4	CADM3	CADM3	0.0037637	0	CADM3_CADM3	CADM3 - CADM3	CADM	Cell-Cell Contact	KEGG: hsa04514
IN-SV2C	L4	CADM3	CADM3	0.00545456	0	CADM3_CADM3	CADM3 - CADM3	CADM	Cell-Cell Contact	KEGG: hsa04514
IN-VIP	L4	CADM3	CADM3	0.00501617	0	CADM3_CADM3	CADM3 - CADM3	CADM	Cell-Cell Contact	KEGG: hsa04514
L2/3	L4	CADM3	CADM3	0.0075575	0	CADM3_CADM3	CADM3 - CADM3	CADM	Cell-Cell Contact	KEGG: hsa04514
L4	L4	CADM3	CADM3	0.00597698	0	CADM3_CADM3	CADM3 - CADM3	CADM	Cell-Cell Contact	KEGG: hsa04514
L5/6	L4	CADM3	CADM3	0.00304638	0	CADM3_CADM3	CADM3 - CADM3	CADM	Cell-Cell Contact	KEGG: hsa04514
L5/6-CC	L4	CADM3	CADM3	0.0087574	0	CADM3_CADM3	CADM3 - CADM3	CADM	Cell-Cell Contact	KEGG: hsa04514
Neu-NRGN-I	L4	CADM3	CADM3	0.0238269	0	CADM3_CADM3	CADM3 - CADM3	CADM	Cell-Cell Contact	KEGG: hsa04514
Neu-NRGN-II	L4	CADM3	CADM3	0.0140098	0	CADM3_CADM3	CADM3 - CADM3	CADM	Cell-Cell Contact	KEGG: hsa04514
IN-PV	L5/6	CADM3	CADM3	0.00194918	0	CADM3_CADM3	CADM3 - CADM3	CADM	Cell-Cell Contact	KEGG: hsa04514
IN-SST	L5/6	CADM3	CADM3	0.00191621	0	CADM3_CADM3	CADM3 - CADM3	CADM	Cell-Cell Contact	KEGG: hsa04514
IN-SV2C	L5/6	CADM3	CADM3	0.00277939	0	CADM3_CADM3	CADM3 - CADM3	CADM	Cell-Cell Contact	KEGG: hsa04514
IN-VIP	L5/6	CADM3	CADM3	0.00255546	0	CADM3_CADM3	CADM3 - CADM3	CADM	Cell-Cell Contact	KEGG: hsa04514
L2/3	L5/6	CADM3	CADM3	0.00385495	0	CADM3_CADM3	CADM3 - CADM3	CADM	Cell-Cell Contact	KEGG: hsa04514
L4	L5/6	CADM3	CADM3	0.00304638	0	CADM3_CADM3	CADM3 - CADM3	CADM	Cell-Cell Contact	KEGG: hsa04514
L5/6	L5/6	CADM3	CADM3	0.00155045	0	CADM3_CADM3	CADM3 - CADM3	CADM	Cell-Cell Contact	KEGG: hsa04514
L5/6-CC	L5/6	CADM3	CADM3	0.00446964	0	CADM3_CADM3	CADM3 - CADM3	CADM	Cell-Cell Contact	KEGG: hsa04514
Neu-NRGN-I	L5/6	CADM3	CADM3	0.0122521	0	CADM3_CADM3	CADM3 - CADM3	CADM	Cell-Cell Contact	KEGG: hsa04514
Neu-NRGN-II	L5/6	CADM3	CADM3	0.007169	0	CADM3_CADM3	CADM3 - CADM3	CADM	Cell-Cell Contact	KEGG: hsa04514
IN-PV	L5/6-CC	CADM3	CADM3	0.00561487	0	CADM3_CADM3	CADM3 - CADM3	CADM	Cell-Cell Contact	KEGG: hsa04514
IN-SST	L5/6-CC	CADM3	CADM3	0.00552024	0	CADM3_CADM3	CADM3 - CADM3	CADM	Cell-Cell Contact	KEGG: hsa04514
IN-SV2C	L5/6-CC	CADM3	CADM3	0.0079939	0	CADM3_CADM3	CADM3 - CADM3	CADM	Cell-Cell Contact	KEGG: hsa04514
IN-VIP	L5/6-CC	CADM3	CADM3	0.00735294	0	CADM3_CADM3	CADM3 - CADM3	CADM	Cell-Cell Contact	KEGG: hsa04514
L2/3	L5/6-CC	CADM3	CADM3	0.011065	0	CADM3_CADM3	CADM3 - CADM3	CADM	Cell-Cell Contact	KEGG: hsa04514
L4	L5/6-CC	CADM3	CADM3	0.0087574	0	CADM3_CADM3	CADM3 - CADM3	CADM	Cell-Cell Contact	KEGG: hsa04514
L5/6	L5/6-CC	CADM3	CADM3	0.00446964	0	CADM3_CADM3	CADM3 - CADM3	CADM	Cell-Cell Contact	KEGG: hsa04514
L5/6-CC	L5/6-CC	CADM3	CADM3	0.0128145	0	CADM3_CADM3	CADM3 - CADM3	CADM	Cell-Cell Contact	KEGG: hsa04514
Neu-NRGN-I	L5/6-CC	CADM3	CADM3	0.0346217	0	CADM3_CADM3	CADM3 - CADM3	CADM	Cell-Cell Contact	KEGG: hsa04514
Neu-NRGN-II	L5/6-CC	CADM3	CADM3	0.0204501	0	CADM3_CADM3	CADM3 - CADM3	CADM	Cell-Cell Contact	KEGG: hsa04514
IN-PV	Neu-NRGN-I	CADM3	CADM3	0.0153606	0	CADM3_CADM3	CADM3 - CADM3	CADM	Cell-Cell Contact	KEGG: hsa04514
IN-SST	Neu-NRGN-I	CADM3	CADM3	0.0151042	0	CADM3_CADM3	CADM3 - CADM3	CADM	Cell-Cell Contact	KEGG: hsa04514
IN-SV2C	Neu-NRGN-I	CADM3	CADM3	0.0217785	0	CADM3_CADM3	CADM3 - CADM3	CADM	Cell-Cell Contact	KEGG: hsa04514
IN-VIP	Neu-NRGN-I	CADM3	CADM3	0.0200546	0	CADM3_CADM3	CADM3 - CADM3	CADM	Cell-Cell Contact	KEGG: hsa04514
L2/3	Neu-NRGN-I	CADM3	CADM3	0.0299852	0	CADM3_CADM3	CADM3 - CADM3	CADM	Cell-Cell Contact	KEGG: hsa04514
L4	Neu-NRGN-I	CADM3	CADM3	0.0238269	0	CADM3_CADM3	CADM3 - CADM3	CADM	Cell-Cell Contact	KEGG: hsa04514
L5/6	Neu-NRGN-I	CADM3	CADM3	0.0122521	0	CADM3_CADM3	CADM3 - CADM3	CADM	Cell-Cell Contact	KEGG: hsa04514
L5/6-CC	Neu-NRGN-I	CADM3	CADM3	0.0346217	0	CADM3_CADM3	CADM3 - CADM3	CADM	Cell-Cell Contact	KEGG: hsa04514
Neu-NRGN-I	Neu-NRGN-I	CADM3	CADM3	0.0901503	0	CADM3_CADM3	CADM3 - CADM3	CADM	Cell-Cell Contact	KEGG: hsa04514
Neu-NRGN-II	Neu-NRGN-I	CADM3	CADM3	0.0545333	0	CADM3_CADM3	CADM3 - CADM3	CADM	Cell-Cell Contact	KEGG: hsa04514
IN-PV	Neu-NRGN-II	CADM3	CADM3	0.00899961	0	CADM3_CADM3	CADM3 - CADM3	CADM	Cell-Cell Contact	KEGG: hsa04514
IN-SST	Neu-NRGN-II	CADM3	CADM3	0.00884844	0	CADM3_CADM3	CADM3 - CADM3	CADM	Cell-Cell Contact	KEGG: hsa04514
IN-SV2C	Neu-NRGN-II	CADM3	CADM3	0.0127943	0	CADM3_CADM3	CADM3 - CADM3	CADM	Cell-Cell Contact	KEGG: hsa04514
IN-VIP	Neu-NRGN-II	CADM3	CADM3	0.011773	0	CADM3_CADM3	CADM3 - CADM3	CADM	Cell-Cell Contact	KEGG: hsa04514
L2/3	Neu-NRGN-II	CADM3	CADM3	0.0176767	0	CADM3_CADM3	CADM3 - CADM3	CADM	Cell-Cell Contact	KEGG: hsa04514
L4	Neu-NRGN-II	CADM3	CADM3	0.0140098	0	CADM3_CADM3	CADM3 - CADM3	CADM	Cell-Cell Contact	KEGG: hsa04514
L5/6	Neu-NRGN-II	CADM3	CADM3	0.007169	0	CADM3_CADM3	CADM3 - CADM3	CADM	Cell-Cell Contact	KEGG: hsa04514
L5/6-CC	Neu-NRGN-II	CADM3	CADM3	0.0204501	0	CADM3_CADM3	CADM3 - CADM3	CADM	Cell-Cell Contact	KEGG: hsa04514
Neu-NRGN-I	Neu-NRGN-II	CADM3	CADM3	0.0545333	0	CADM3_CADM3	CADM3 - CADM3	CADM	Cell-Cell Contact	KEGG: hsa04514
Neu-NRGN-II	Neu-NRGN-II	CADM3	CADM3	0.0324856	0	CADM3_CADM3	CADM3 - CADM3	CADM	Cell-Cell Contact	KEGG: hsa04514
Oligodendrocytes	Microglia	CD22	PTPRC	0.00529412	0	CD22_PTPRC	CD22 - PTPRC	CD22	Cell-Cell Contact	KEGG: hsa04514
Microglia	L2/3	ENTPD1	ADORA1	0.000151861	0	ENTPD1_ADORA1	ENTPD1 - ADORA1	CD39	Cell-Cell Contact	PMID: 21677139
Microglia	L4	ENTPD1	ADORA1	0.000415122	0	ENTPD1_ADORA1	ENTPD1 - ADORA1	CD39	Cell-Cell Contact	PMID: 21677139
Microglia	L5/6	ENTPD1	ADORA1	0.00080011	0	ENTPD1_ADORA1	ENTPD1 - ADORA1	CD39	Cell-Cell Contact	PMID: 21677139
Microglia	L5/6-CC	ENTPD1	ADORA1	0.00104966	0	ENTPD1_ADORA1	ENTPD1 - ADORA1	CD39	Cell-Cell Contact	PMID: 21677139
Microglia	Neu-NRGN-I	ENTPD1	ADORA1	0.000110557	0	ENTPD1_ADORA1	ENTPD1 - ADORA1	CD39	Cell-Cell Contact	PMID: 21677139
Microglia	Oligodendrocytes	PTPRC	CD22	0.00529412	0	PTPRC_CD22	PTPRC - CD22	CD45	Cell-Cell Contact	PMID: 12115612
Microglia	Microglia	PTPRC	MRC1	0.00321637	0	PTPRC_MRC1	PTPRC - MRC1	CD45	Cell-Cell Contact	PMID: 27601670; PMID: 10575006
AST-PP	AST-PP	CDH4	CDH4	0.00621672	0	CDH4_CDH4	CDH4 - CDH4	CDH	Cell-Cell Contact	KEGG: hsa04514
IN-PV	AST-PP	CDH4	CDH4	0.000478937	0	CDH4_CDH4	CDH4 - CDH4	CDH	Cell-Cell Contact	KEGG: hsa04514
IN-SST	AST-PP	CDH4	CDH4	0.00232349	0	CDH4_CDH4	CDH4 - CDH4	CDH	Cell-Cell Contact	KEGG: hsa04514
IN-SV2C	AST-PP	CDH4	CDH4	0.003501	0	CDH4_CDH4	CDH4 - CDH4	CDH	Cell-Cell Contact	KEGG: hsa04514
IN-VIP	AST-PP	CDH4	CDH4	0.00370372	0	CDH4_CDH4	CDH4 - CDH4	CDH	Cell-Cell Contact	KEGG: hsa04514
L2/3	AST-PP	CDH4	CDH4	0.00339361	0	CDH4_CDH4	CDH4 - CDH4	CDH	Cell-Cell Contact	KEGG: hsa04514
L4	AST-PP	CDH4	CDH4	0.00138003	0	CDH4_CDH4	CDH4 - CDH4	CDH	Cell-Cell Contact	KEGG: hsa04514
L5/6	AST-PP	CDH4	CDH4	0.00188842	0	CDH4_CDH4	CDH4 - CDH4	CDH	Cell-Cell Contact	KEGG: hsa04514
L5/6-CC	AST-PP	CDH4	CDH4	0.00508454	0	CDH4_CDH4	CDH4 - CDH4	CDH	Cell-Cell Contact	KEGG: hsa04514
OPC	AST-PP	CDH4	CDH4	0.00102711	0	CDH4_CDH4	CDH4 - CDH4	CDH	Cell-Cell Contact	KEGG: hsa04514
AST-PP	IN-PV	CDH4	CDH4	0.000478937	0	CDH4_CDH4	CDH4 - CDH4	CDH	Cell-Cell Contact	KEGG: hsa04514
IN-SST	IN-PV	CDH4	CDH4	0.000178357	0	CDH4_CDH4	CDH4 - CDH4	CDH	Cell-Cell Contact	KEGG: hsa04514
IN-SV2C	IN-PV	CDH4	CDH4	0.000269039	0	CDH4_CDH4	CDH4 - CDH4	CDH	Cell-Cell Contact	KEGG: hsa04514
IN-VIP	IN-PV	CDH4	CDH4	0.000284671	0	CDH4_CDH4	CDH4 - CDH4	CDH	Cell-Cell Contact	KEGG: hsa04514
L2/3	IN-PV	CDH4	CDH4	0.000260761	0	CDH4_CDH4	CDH4 - CDH4	CDH	Cell-Cell Contact	KEGG: hsa04514
L5/6-CC	IN-PV	CDH4	CDH4	0.000391302	0	CDH4_CDH4	CDH4 - CDH4	CDH	Cell-Cell Contact	KEGG: hsa04514
AST-PP	IN-SST	CDH4	CDH4	0.00232349	0	CDH4_CDH4	CDH4 - CDH4	CDH	Cell-Cell Contact	KEGG: hsa04514
IN-PV	IN-SST	CDH4	CDH4	0.000178357	0	CDH4_CDH4	CDH4 - CDH4	CDH	Cell-Cell Contact	KEGG: hsa04514
IN-SST	IN-SST	CDH4	CDH4	0.000866278	0	CDH4_CDH4	CDH4 - CDH4	CDH	Cell-Cell Contact	KEGG: hsa04514
IN-SV2C	IN-SST	CDH4	CDH4	0.00130626	0	CDH4_CDH4	CDH4 - CDH4	CDH	Cell-Cell Contact	KEGG: hsa04514
IN-VIP	IN-SST	CDH4	CDH4	0.00138207	0	CDH4_CDH4	CDH4 - CDH4	CDH	Cell-Cell Contact	KEGG: hsa04514
L2/3	IN-SST	CDH4	CDH4	0.00126611	0	CDH4_CDH4	CDH4 - CDH4	CDH	Cell-Cell Contact	KEGG: hsa04514
L4	IN-SST	CDH4	CDH4	0.000514217	0	CDH4_CDH4	CDH4 - CDH4	CDH	Cell-Cell Contact	KEGG: hsa04514
L5/6	IN-SST	CDH4	CDH4	0.000703874	0	CDH4_CDH4	CDH4 - CDH4	CDH	Cell-Cell Contact	KEGG: hsa04514
L5/6-CC	IN-SST	CDH4	CDH4	0.00189899	0	CDH4_CDH4	CDH4 - CDH4	CDH	Cell-Cell Contact	KEGG: hsa04514
OPC	IN-SST	CDH4	CDH4	0.00038263	0	CDH4_CDH4	CDH4 - CDH4	CDH	Cell-Cell Contact	KEGG: hsa04514
AST-PP	IN-SV2C	CDH4	CDH4	0.003501	0	CDH4_CDH4	CDH4 - CDH4	CDH	Cell-Cell Contact	KEGG: hsa04514
IN-PV	IN-SV2C	CDH4	CDH4	0.000269039	0	CDH4_CDH4	CDH4 - CDH4	CDH	Cell-Cell Contact	KEGG: hsa04514
IN-SST	IN-SV2C	CDH4	CDH4	0.00130626	0	CDH4_CDH4	CDH4 - CDH4	CDH	Cell-Cell Contact	KEGG: hsa04514
IN-SV2C	IN-SV2C	CDH4	CDH4	0.00196926	0	CDH4_CDH4	CDH4 - CDH4	CDH	Cell-Cell Contact	KEGG: hsa04514
IN-VIP	IN-SV2C	CDH4	CDH4	0.00208348	0	CDH4_CDH4	CDH4 - CDH4	CDH	Cell-Cell Contact	KEGG: hsa04514
L2/3	IN-SV2C	CDH4	CDH4	0.00190877	0	CDH4_CDH4	CDH4 - CDH4	CDH	Cell-Cell Contact	KEGG: hsa04514
L4	IN-SV2C	CDH4	CDH4	0.000775524	0	CDH4_CDH4	CDH4 - CDH4	CDH	Cell-Cell Contact	KEGG: hsa04514
L5/6	IN-SV2C	CDH4	CDH4	0.00106146	0	CDH4_CDH4	CDH4 - CDH4	CDH	Cell-Cell Contact	KEGG: hsa04514
L5/6-CC	IN-SV2C	CDH4	CDH4	0.00286197	0	CDH4_CDH4	CDH4 - CDH4	CDH	Cell-Cell Contact	KEGG: hsa04514
OPC	IN-SV2C	CDH4	CDH4	0.000577109	0	CDH4_CDH4	CDH4 - CDH4	CDH	Cell-Cell Contact	KEGG: hsa04514
AST-PP	IN-VIP	CDH4	CDH4	0.00370372	0	CDH4_CDH4	CDH4 - CDH4	CDH	Cell-Cell Contact	KEGG: hsa04514
IN-PV	IN-VIP	CDH4	CDH4	0.000284671	0	CDH4_CDH4	CDH4 - CDH4	CDH	Cell-Cell Contact	KEGG: hsa04514
IN-SST	IN-VIP	CDH4	CDH4	0.00138207	0	CDH4_CDH4	CDH4 - CDH4	CDH	Cell-Cell Contact	KEGG: hsa04514
IN-SV2C	IN-VIP	CDH4	CDH4	0.00208348	0	CDH4_CDH4	CDH4 - CDH4	CDH	Cell-Cell Contact	KEGG: hsa04514
IN-VIP	IN-VIP	CDH4	CDH4	0.0022043	0	CDH4_CDH4	CDH4 - CDH4	CDH	Cell-Cell Contact	KEGG: hsa04514
L2/3	IN-VIP	CDH4	CDH4	0.00201948	0	CDH4_CDH4	CDH4 - CDH4	CDH	Cell-Cell Contact	KEGG: hsa04514
L4	IN-VIP	CDH4	CDH4	0.00082056	0	CDH4_CDH4	CDH4 - CDH4	CDH	Cell-Cell Contact	KEGG: hsa04514
L5/6	IN-VIP	CDH4	CDH4	0.00112308	0	CDH4_CDH4	CDH4 - CDH4	CDH	Cell-Cell Contact	KEGG: hsa04514
L5/6-CC	IN-VIP	CDH4	CDH4	0.00302781	0	CDH4_CDH4	CDH4 - CDH4	CDH	Cell-Cell Contact	KEGG: hsa04514
OPC	IN-VIP	CDH4	CDH4	0.000610629	0	CDH4_CDH4	CDH4 - CDH4	CDH	Cell-Cell Contact	KEGG: hsa04514
AST-PP	L2/3	CDH4	CDH4	0.00339361	0	CDH4_CDH4	CDH4 - CDH4	CDH	Cell-Cell Contact	KEGG: hsa04514
IN-PV	L2/3	CDH4	CDH4	0.000260761	0	CDH4_CDH4	CDH4 - CDH4	CDH	Cell-Cell Contact	KEGG: hsa04514
IN-SST	L2/3	CDH4	CDH4	0.00126611	0	CDH4_CDH4	CDH4 - CDH4	CDH	Cell-Cell Contact	KEGG: hsa04514
IN-SV2C	L2/3	CDH4	CDH4	0.00190877	0	CDH4_CDH4	CDH4 - CDH4	CDH	Cell-Cell Contact	KEGG: hsa04514
IN-VIP	L2/3	CDH4	CDH4	0.00201948	0	CDH4_CDH4	CDH4 - CDH4	CDH	Cell-Cell Contact	KEGG: hsa04514
L2/3	L2/3	CDH4	CDH4	0.00185013	0	CDH4_CDH4	CDH4 - CDH4	CDH	Cell-Cell Contact	KEGG: hsa04514
L4	L2/3	CDH4	CDH4	0.000751673	0	CDH4_CDH4	CDH4 - CDH4	CDH	Cell-Cell Contact	KEGG: hsa04514
L5/6	L2/3	CDH4	CDH4	0.00102882	0	CDH4_CDH4	CDH4 - CDH4	CDH	Cell-Cell Contact	KEGG: hsa04514
L5/6-CC	L2/3	CDH4	CDH4	0.00277413	0	CDH4_CDH4	CDH4 - CDH4	CDH	Cell-Cell Contact	KEGG: hsa04514
OPC	L2/3	CDH4	CDH4	0.000559356	0	CDH4_CDH4	CDH4 - CDH4	CDH	Cell-Cell Contact	KEGG: hsa04514
AST-PP	L4	CDH4	CDH4	0.00138003	0	CDH4_CDH4	CDH4 - CDH4	CDH	Cell-Cell Contact	KEGG: hsa04514
IN-SST	L4	CDH4	CDH4	0.000514217	0	CDH4_CDH4	CDH4 - CDH4	CDH	Cell-Cell Contact	KEGG: hsa04514
IN-SV2C	L4	CDH4	CDH4	0.000775524	0	CDH4_CDH4	CDH4 - CDH4	CDH	Cell-Cell Contact	KEGG: hsa04514
IN-VIP	L4	CDH4	CDH4	0.00082056	0	CDH4_CDH4	CDH4 - CDH4	CDH	Cell-Cell Contact	KEGG: hsa04514
L2/3	L4	CDH4	CDH4	0.000751673	0	CDH4_CDH4	CDH4 - CDH4	CDH	Cell-Cell Contact	KEGG: hsa04514
[truncated: 3,257 more rows]

## Sheet: Table S2C
Table S2D. Complete list of L-R interactions found in ACC control dataset.
[truncated: 5,941 more rows]

[truncated: 1 more sheets: TableS2D]
