# Supplementary material for: Characterization of cell-cell communication in autistic brains with single-cell transcriptomes
Source: J Neurodev Disord. 2022 May 2;14:29. doi: 10.1186/s11689-022-09441-1 (PMC9059394; doi:10.1186/s11689-022-09441-1)
Supplement: Supplementary file 4 — Additional file 4: Table S3. CCC signaling pathways detected in ASD PFC and control datasets. [file 11689_2022_9441_MOESM4_ESM.xlsx]

## Sheet: Table S3
Table S3: CCC signaling pathways detected in ASD PFC and control datasets.
Signaling pathway	asd probability	control probability	fold change	p value
ANGPT	6.51408e-06	0.000391927	-0.000385413	0.000488281
ANGPTL	0.000773666	0.0369632	-0.0361895	1.33514e-05
APP	1.02119	1.16821	-0.14702	3.05176e-05
BMP	0.00795576	0.0200012	-0.0120454	1.90735e-06
CADM	8.97197	9.27535	-0.303378	0.0205744
CCK	0.00291641	0.0715157	-0.0685993	4.54747e-13
CD22	0.00529411	0.00703534	-0.00174122	0
CD226	0	8.81091e-06	-8.81091e-06	0
CD39	0.00252731	0.00830184	-0.00577453	0.0390625
CD45	0.00851048	0.0110866	-0.00257612	0
CDH	3.54145	2.69352	0.847936	7.07449e-09
CLDN	0.284573	0.367575	-0.0830011	0.000301242
CNTN	17.7862	18.4496	-0.663442	0.00279549
COLLAGEN	0.022798	0.0292168	-0.00641884	0.069227
CRH	0.000400124	0.00238711	-0.00198698	0.03125
CSF	0.00749844	0.0181651	-0.0106667	0.125
CX3C	0.117809	0.140568	-0.0227591	0.105469
EGF	0	0.00287407	-0.00287407	0
EPHA	10.6005	9.29775	1.30273	5.50045e-09
EPHB	0.358644	0.340259	0.018385	0.129284
ESAM	0.000160325	0.000247898	-8.75725e-05	0
FGF	0.186795	0.490741	-0.303946	5.29443e-12
FN1	0.00728143	0.0104178	-0.0031364	0.0625
GAS	0.00813328	0.0246732	-0.0165399	4.65661e-10
GRN	0	0.00289428	-0.00289428	0
HGF	6.49612e-06	2.77429e-05	-2.12468e-05	0
IGF	0.608003	0.613513	-0.00551021	0.760304
JAM	0.228074	0.396779	-0.168705	1.28114e-14
KIT	0.0601778	0.0476934	0.0124843	0.203613
L1CAM	0.00381761	0.0196207	-0.0158031	1.27341e-11
LAMININ	3.62462	4.01224	-0.38762	4.30351e-10
MAG	0.00494835	0.0307214	-0.025773	0
MPZ	0.012923	0.0316618	-0.0187387	1.13948e-09
NCAM	22.6607	23.7134	-1.05274	0.669763
ncWNT	0	0.00437758	-0.00437758	0
NECTIN	0.358982	0.457552	-0.0985697	3.02713e-09
NEGR	20.8881	18.5762	2.31189	2.08055e-12
NGL	4.06763	4.23517	-0.167542	0.00633204
NOTCH	0.0011056	0.00204055	-0.00093495	0.15625
NRG	40.2255	37.2406	2.9849	2.60441e-08
NRXN	72.4535	68.2619	4.19158	2.72499e-19
NT	0.354041	0.270756	0.0832858	3.5706e-05
OCLN	0	3.09563e-05	-3.09563e-05	0
OSTN	2.10829e-06	0.000127176	-0.000125067	0
PACAP	0.000192875	0.000572339	-0.000379464	0.0625
PARs	0.0510473	0.0495949	0.0014524	0.988813
PDGF	0.046681	0.0688845	-0.0222035	0.0942383
PECAM1	0.00172746	0.00302198	-0.00129452	0
PROS	0.00074372	0.00343138	-0.00268766	0.00195312
PSAP	0.6412	1.07721	-0.436013	4.2361e-15
PTH	0	0.000227871	-0.000227871	0
PTN	2.37265	3.20982	-0.837173	2.89643e-14
PTPRM	3.11574	3.34488	-0.229141	2.56065e-08
SEMA3	0.0534558	0.112789	-0.0593328	6.16908e-06
SEMA4	0.0170472	0.0366733	-0.0196261	3.07336e-08
SEMA5	0.0404821	0.0899045	-0.0494224	5.82077e-11
SEMA6	0.826511	1.26761	-0.441099	4.56056e-13
SEMA7	0.000388496	0.00343415	-0.00304566	7.62939e-06
SEMATOSTATIN	0.000317917	0.00149657	-0.00117866	0.00012207
SPP1	0	2.93901e-05	-2.93901e-05	0
TAC	0.0202613	0.0252796	-0.00501828	0.125
TENASCIN	0.0752049	0.0922542	-0.0170493	4.76837e-07
THBS	0	0.000671514	-0.000671514	0
VEGF	0.00782647	0.0260169	-0.0181904	0
VIP	0.0197993	0.0306892	-0.01089	0.125
VISFATIN	0.0987809	0.131991	-0.0332097	1.69404e-13
VISTA	0.014249	0.0343902	-0.0201411	7.62939e-06
WNT	0.000486256	0.00172283	-0.00123657	0.00170898
