# Supplementary material for: Characterization of cell-cell communication in autistic brains with single-cell transcriptomes
Source: J Neurodev Disord. 2022 May 2;14:29. doi: 10.1186/s11689-022-09441-1 (PMC9059394; doi:10.1186/s11689-022-09441-1)
Supplement: Supplementary file 6 — Additional file 6: Table S5. CCC pathway strengths between each cell pair in ASD and control samples. [file 11689_2022_9441_MOESM6_ESM.xlsx]

## Sheet: Table S5
Table S5: CCC pathway strengths between each cell pair in ASD and control samples
source	target	pathway_name	asd_5144_netP	asd_5278_netP	asd_5294_netP	asd_5403_netP	asd_5419_netP	asd_5531_netP	asd_5565_netP	asd_5841_netP	asd_5864_netP	asd_5939_netP	asd_5945_netP	asd_5978_netP	asd_6033_netP	Control_4341_BA46_netP	Control_5387_BA9_netP	Control_5408_PFC_Nova_netP	Control_5538_PFC_Nova_netP	Control_5577_BA9_netP	Control_5879_PFC_Nova_netP	Control_5893_PFC_netP	Control_5936_PFC_Nova_netP	Control_5958_BA9_netP	Control_5976_BA9_netP
AST-PP	AST-PP	CADM	0.390327	0.294446	0.310456	0.375789	0.320162	0.388664	0.375734	0.277591	0.373434	0.385909	0.350147	0.369525	0.392094	0.302263	0.281761	0.235955	0.32339	0.216688	0.400042	0.267058	0.312669	0.331432	0.395026
AST-PP	AST-PP	CDH	0.0709137	0.011917	0.0144697	0.00389514	0.0312981	0.005257	0.00451726	0.0296626	NA	0.00121207	0.0255657	NA	NA	0.0431187	0.011849	0.0279465	0.00555523	0.0278563	0.0134565	0.0334055	0.040864	0.0068893	NA
AST-PP	AST-PP	CNTN	0.123972	NA	0.136733	NA	NA	0.202379	NA	0.0796759	NA	NA	0.185215	NA	NA	0.15541	NA	0.118174	NA	0.144843	0.118743	0.148912	0.134398	NA	NA
AST-PP	AST-PP	COLLAGEN	0.00071341	NA	NA	NA	NA	NA	NA	NA	NA	NA	NA	NA	NA	NA	NA	0.000130581	0.000496737	NA	NA	4.67e-05	NA	NA	NA
AST-PP	AST-PP	EPHA	0.014016	NA	NA	NA	NA	NA	NA	NA	NA	NA	NA	NA	NA	NA	NA	NA	NA	NA	NA	NA	NA	NA	NA
AST-PP	AST-PP	FGF	0.00732985	0.0175269	0.00421003	0.0353316	NA	0.0322733	NA	0.018772	0.00241385	0.00275968	0.0153209	0.0143775	0.0287917	0.0247514	NA	0.018381	0.128751	0.0187046	0.0280845	0.0157421	0.0332592	0.044936	NA
AST-PP	AST-PP	LAMININ	0.000949811	NA	0.000795189	NA	0.000531296	0.0046877	NA	NA	NA	NA	NA	NA	NA	0.000201556	NA	NA	0.0116126	NA	NA	0.00108258	0.00163745	NA	NA
AST-PP	AST-PP	NCAM	0.479446	0.390908	0.399876	NA	0.0156532	0.458228	NA	0.341951	0.43682	NA	0.251846	NA	NA	0.398379	0.343181	0.321359	0.00781038	0.29409	0.225797	0.428996	0.371709	0.408414	NA
AST-PP	AST-PP	NRG	0.453664	0.317039	0.35621	0.433457	0.364663	0.424991	0.344361	0.315643	0.419136	0.43194	0.447923	0.428911	0.413188	0.383364	0.316679	0.296187	0.301996	0.333887	0.411106	0.349049	0.36736	0.411252	0.410205
AST-PP	AST-PP	PSAP	0.0264259	0.0068711	0.00495298	0.0517151	0.144666	0.0342656	0.0294978	0.00755985	0.0373205	0.00461991	0.0185992	0.0195632	0.229961	0.121742	0.067982	0.0368155	0.0198635	0.0059615	0.0372681	0.0361176	0.0239088	0.00422759	0.0461099
AST-PP	AST-PP	PTN	0.177297	0.17111	0.139061	0.282499	0.31026	0.218292	0.161231	0.128274	0.168682	0.177754	0.14654	0.22296	0.401423	0.291079	0.187505	0.139535	0.294488	0.133329	0.252936	0.138284	0.19802	0.0879439	0.190873
AST-PP	AST-PP	PTPRM	0.0310431	0.0140181	0.0257842	0.0221505	0.0077933	0.0101633	NA	0.00965925	NA	NA	0.0188272	NA	NA	0.00803346	NA	0.0110614	0.0246247	0.00480055	0.0138028	0.0171009	0.0126194	NA	NA
AST-PP	AST-PP	SEMA3	0.00137942	NA	0.000719676	0.000643704	NA	NA	NA	NA	NA	NA	NA	NA	NA	NA	NA	0.000829934	NA	9.18e-05	NA	NA	2.47e-05	NA	NA
AST-PP	IN-PV	CADM	0.234306	0.12182	0.147818	NA	0.107733	0.200477	0.189271	0.115602	0.229327	0.186198	0.232044	0.156363	0.172906	0.101476	0.118548	0.114821	0.13764	0.112936	0.144558	0.13577	0.134661	0.174641	0.135368
AST-PP	IN-PV	CDH	0.027845	NA	0.00267233	NA	0.00453344	0.000500306	0.000987957	0.0123404	NA	NA	0.00539195	NA	NA	0.000845974	0.00140789	0.00573348	0.00623954	0.0166186	0.00578666	0.00974057	0.00367092	NA	NA
AST-PP	IN-PV	CNTN	0.105485	NA	NA	NA	NA	NA	NA	NA	NA	NA	NA	NA	NA	0.134875	NA	NA	NA	0.101387	NA	0.0916692	NA	NA	NA
AST-PP	IN-PV	EPHA	0.0599664	0.0269374	0.0394465	0.0272647	0.00348822	0.0438134	0.025823	0.066435	0.0159106	0.0294599	0.0424358	0.0201624	0.027491	0.0152796	0.0240594	0.02325	0.0376595	0.0333131	0.0368473	0.0161842	0.0689027	0.0201096	NA
AST-PP	IN-PV	FGF	0.000324763	NA	0.000293601	NA	NA	0.000384629	NA	0.00187202	4.08e-05	1.77e-05	0.00331591	NA	NA	0.000398668	NA	0.00216919	0.0109389	0.00232188	0.000624424	0.00106042	0.00130269	0.00185886	NA
AST-PP	IN-PV	LAMININ	0.00197732	0.000310123	0.0144394	0.0220538	0.00402639	0.0158218	NA	0.0103525	0.0142979	NA	NA	NA	NA	0.00794762	NA	0.0334735	0.0259241	0.0122705	0.0222152	0.0318136	0.0173815	0.0279832	0.0100738
AST-PP	IN-PV	NRG	0.548052	0.416798	0.45419	0.520925	0.476976	0.516496	0.438156	0.398302	0.493336	0.499596	0.543194	0.523205	0.510951	0.4664	0.405932	0.390078	0.39972	0.406793	0.519515	0.437025	0.443361	0.514892	0.508192
AST-PP	IN-PV	NRXN	0.377596	0.310032	0.361725	NA	NA	0.439525	0.40122	0.297571	0.347404	0.399889	0.407514	0.391117	NA	0.363565	0.332794	0.27775	0.0026621	0.274558	0.449481	0.322732	0.34922	0.393178	0.00643457
AST-PP	IN-PV	PTN	0.123912	0.218251	0.148387	0.14572	0.159993	0.172914	0.154045	0.123414	0.0922676	0.105572	0.1533	0.18054	0.241832	0.195558	0.177286	0.147305	0.123589	0.125039	0.265666	0.135312	0.148559	0.0852489	0.224119
AST-PP	IN-PV	PTPRM	0.0906173	0.0507538	0.0677645	0.0724434	0.0423595	0.0505028	NA	0.0386896	0.00711259	0.0110256	0.0756501	0.0324267	0.00899925	0.0425648	0.0210657	0.0396421	0.0564112	0.0276782	0.0631898	0.0573512	0.0535865	0.0734557	0.0306551
AST-PP	IN-SST	CADM	0.225266	NA	0.149136	NA	NA	0.156674	0.150589	0.0880093	0.166913	0.145306	NA	0.113407	NA	0.0983169	0.102873	0.1044	0.118248	0.108116	0.190467	0.107127	0.134277	0.181546	0.161426
AST-PP	IN-SST	CDH	0.0539184	0.0100468	0.0487459	0.0278399	0.0319943	0.0632158	0.00271389	0.03583	0.0473054	NA	0.00497789	0.0704188	0.098224	0.0370484	0.0260023	0.0387948	0.015234	0.0413185	0.035907	0.0342794	0.0488608	0.005052	0.000588049
AST-PP	IN-SST	EPHA	0.0460179	0.0288721	0.0258414	0.0341521	0.00814745	0.0345945	0.0315517	0.0444675	0.00991826	0.0415773	0.0152663	0.031252	NA	0.020364	0.0253743	0.0421202	0.02249	0.0401571	0.0224705	0.0158967	0.0412505	0.0290111	NA
AST-PP	IN-SST	LAMININ	0.00154167	0.000315951	0.0087513	0.0151417	0.00177299	0.0080205	NA	0.00572275	0.00771768	NA	NA	NA	NA	0.00524551	NA	0.031376	0.0127532	0.00792849	0.0111816	0.017226	0.0133883	0.016731	0.00745306
AST-PP	IN-SST	NRXN	0.40603	0.350065	0.427248	0.420334	0.363213	0.436443	0.403986	0.311784	0.334189	0.413867	0.400538	0.414728	NA	0.336757	0.338715	0.305509	0.257566	0.270504	0.438204	0.305621	0.349322	0.419299	0.41698
AST-PP	IN-SST	PTN	0.00588754	0.0616715	0.0758166	0.0357146	0.0578194	0.0399161	0.0472783	0.0706414	0.0313235	0.0139367	0.0470272	0.0161261	0.00902158	0.0807414	0.0755465	0.104121	NA	0.0862562	0.113771	0.0769346	0.070005	0.0273758	0.0625866
AST-PP	IN-SST	PTPRM	0.0669239	0.0357868	0.0579787	0.0674512	0.0273223	0.0401056	NA	0.0304519	0.00574472	0.0082909	0.062706	0.0211402	0.00522952	0.0298783	0.0168601	0.0367951	0.0611909	0.024795	0.0489822	0.0549449	0.0462795	0.0641231	0.0228461
AST-PP	IN-SV2C	CADM	0.220306	NA	0.182727	NA	0.112703	0.241545	0.223771	0.146755	0.215482	0.2049	0.206707	0.162638	0.177489	0.158411	0.143146	0.104776	0.153695	0.145075	0.184862	0.165485	0.149074	0.186656	NA
AST-PP	IN-SV2C	CDH	0.0277967	NA	0.0319617	NA	0.00326346	0.000280225	0.00769657	0.0219486	0.00296578	0.00136725	0.0119466	NA	NA	0.0230855	0.00456118	0.0104209	0.00603049	0.0278028	0.0137717	0.0278372	0.00604074	0.00341573	0.00154925
AST-PP	IN-SV2C	CNTN	0.125878	NA	0.133108	NA	NA	NA	NA	NA	NA	NA	0.173013	NA	NA	0.172194	NA	0.102412	NA	0.143893	NA	0.118793	NA	NA	NA
AST-PP	IN-SV2C	EPHA	0.20993	0.0957839	0.136606	NA	0.0627069	0.177197	0.211122	0.156596	0.137178	0.16867	0.136131	0.0850141	0.0938482	0.0961821	0.127867	0.126565	0.100755	0.125071	0.143117	0.0701997	0.191404	0.0987848	0.00861373
AST-PP	IN-SV2C	LAMININ	0.00615562	0.000956945	0.0260722	NA	0.0113339	0.0311894	NA	0.0229548	0.0276796	NA	NA	NA	NA	0.0259521	NA	0.0798227	0.0524944	0.0253148	0.0503814	0.0661855	0.0455609	0.0588271	0.0230528
AST-PP	IN-SV2C	NGL	0.154878	0.0798788	0.163892	NA	0.113584	0.117271	0.164229	0.173411	0.158494	0.10273	0.152168	0.198652	0.177215	0.171031	0.132639	0.158005	0.0636041	0.146531	0.171648	0.180228	0.157094	0.0859716	0.0937851
AST-PP	IN-SV2C	NRG	0.500105	0.364767	0.382334	NA	0.426041	0.469388	0.382709	0.340615	0.41664	0.435754	0.478283	0.471736	0.444183	0.401185	0.33459	0.320334	0.350761	0.337922	0.434167	0.369403	0.357528	0.444207	0.47711
AST-PP	IN-SV2C	NRXN	0.377603	0.310989	0.356881	NA	0.319721	0.424481	0.400556	0.307842	0.397681	0.0451616	0.43437	0.394297	NA	0.341302	0.333635	0.306246	0.217807	0.334211	0.367348	0.289415	0.350921	0.0328553	0.442835
AST-PP	IN-SV2C	PTN	0.16389	0.166923	0.135415	NA	0.238394	0.163448	0.139298	0.117384	0.149884	0.130763	0.153636	0.205854	0.264197	0.194034	0.176154	0.136695	0.15856	0.107057	0.197529	0.129888	0.170642	0.109619	0.235196
AST-PP	IN-SV2C	PTPRM	0.0885115	0.0574547	0.0732735	NA	0.0426882	0.0527137	NA	0.0408396	0.00701592	0.0106082	0.0747077	0.0397893	0.00902396	0.0430878	0.0216628	0.0416772	0.057555	0.0237595	0.066051	0.0597554	0.0508768	0.075234	0.0373495
AST-PP	IN-VIP	CADM	0.225455	0.133601	0.148839	0.238857	0.120607	0.235759	0.157956	0.118002	0.227443	0.177449	0.189519	0.175385	0.177352	0.132471	0.108249	0.105381	0.126206	0.104126	0.172387	0.168464	0.135436	0.168139	0.169102
AST-PP	IN-VIP	CDH	0.0422217	0.00681752	0.0403284	0.0385323	0.0227058	0.0542452	0.00447422	0.0230382	0.000693567	0.00129794	0.0117983	NA	NA	0.0305036	0.0083661	0.0289858	0.00787911	0.0281414	0.0346299	0.0239647	0.0390821	0.0048688	0.00132411
AST-PP	IN-VIP	EPHA	0.118764	0.0569842	0.0648614	0.0783274	0.0207318	0.0937277	0.0773307	0.0831975	0.0692123	0.0793099	0.0646179	0.0912621	NA	0.0552058	0.0654382	0.0597383	0.0512738	0.0883221	0.092335	0.0389255	0.12205	0.0739385	NA
AST-PP	IN-VIP	LAMININ	0.0019297	0.000269012	0.00992995	0.0141343	0.00324037	0.00812417	NA	0.0064344	0.00671913	NA	NA	NA	NA	0.009202	NA	0.0319342	0.0173171	0.00805138	0.0200412	0.0182025	0.015785	0.0208115	0.00677253
AST-PP	IN-VIP	NCAM	0.224755	0.361745	0.384254	0.0479064	NA	0.477667	NA	0.318824	0.444213	NA	0.245663	NA	0.194853	0.18359	0.337849	0.358189	0.0129409	0.286213	0.246301	0.197464	0.383119	0.410868	NA
AST-PP	IN-VIP	NRG	0.532881	0.392339	0.428518	0.520623	0.445026	0.501727	0.429627	0.378699	0.481902	0.492722	0.517773	0.492797	0.495262	0.437081	0.382269	0.367127	0.392515	0.390077	0.487342	0.412028	0.409252	0.497607	0.482199
AST-PP	IN-VIP	NRXN	0.445646	0.34809	0.403419	0.519066	0.414727	0.482566	0.435261	0.351619	0.430395	0.452493	0.446383	0.465722	0.452997	0.402847	0.352412	0.327751	0.291615	0.338172	0.531653	0.373995	0.409665	0.474852	0.435678
AST-PP	IN-VIP	PTN	0.0244717	0.0536188	0.0612886	NA	0.0890791	0.0529121	0.067683	0.0576649	0.0387024	0.0312439	0.0317957	0.00980958	0.0503716	0.0878137	0.092399	0.0675517	0.0745916	0.0779594	0.145846	0.0662178	0.0763964	0.0315307	0.0511035
AST-PP	IN-VIP	PTPRM	0.0325181	0.0176047	0.025285	0.026906	0.0145594	0.0201084	NA	0.0108511	NA	0.00261398	0.0223912	0.0143373	0.0028062	0.0135691	0.00665691	0.0128147	0.0188475	0.00477333	0.0228798	0.0194589	0.0162849	0.0248396	0.0114229
AST-PP	L2/3	CADM	0.227046	0.190683	0.188511	NA	0.194359	0.219978	0.24713	0.164766	0.212023	0.206713	0.207981	0.235183	0.244108	0.149353	0.15802	0.158387	0.137425	0.122354	0.225324	0.16211	0.176627	0.219458	0.263183
AST-PP	L2/3	CDH	0.0594999	0.0195306	0.0462622	0.0395891	0.0186024	0.0718826	0.00185452	0.034097	0.0439452	0.00269785	0.0305944	0.0551735	NA	0.0361871	0.0276497	0.0257716	0.0140119	0.0361646	0.0403787	0.0378672	0.0461077	0.00638227	0.0459763
AST-PP	L2/3	CNTN	0.142225	NA	0.136428	NA	NA	0.21338	NA	0.0771747	NA	NA	0.202355	NA	NA	0.191171	NA	0.110495	NA	0.146064	NA	0.142572	0.125975	0.18811	NA
AST-PP	L2/3	COLLAGEN	8.08e-05	NA	NA	NA	NA	NA	NA	NA	NA	NA	NA	NA	NA	NA	NA	0.000362875	5.64e-05	NA	NA	6.62e-05	NA	NA	NA
AST-PP	L2/3	EPHA	0.297432	0.163624	0.129488	0.187284	0.0631074	0.213892	0.232033	0.165551	0.160991	0.165487	0.180065	0.173678	0.121041	0.10584	0.194162	0.159265	0.11633	0.113658	0.153359	0.0730027	0.228472	0.18698	0.0512863
AST-PP	L2/3	FGF	0.0004915	7.09e-06	9.71e-05	0.000217641	NA	0.000509161	NA	NA	1.67e-05	NA	0.000537567	NA	NA	0.000198868	NA	0.000341168	0.0071413	0.00142709	0.000431192	0.000381918	0.000521916	0.00161475	NA
AST-PP	L2/3	LAMININ	0.00399643	0.000708519	0.0226983	0.0442466	0.00929484	0.022602	NA	0.0167103	0.0234552	NA	NA	NA	NA	0.02004	NA	0.0477428	0.033789	0.0190009	0.0366984	0.040221	0.0280547	0.051955	0.0214861
AST-PP	L2/3	NGL	0.0725352	0.0882406	0.101877	0.069044	0.0241296	0.070148	0.110787	0.107663	0.118988	0.08109	0.0968552	0.177946	0.125276	0.09715	0.0873528	0.0883064	0.0397004	0.0726378	0.121693	0.115503	0.0604651	0.0632168	0.188578
AST-PP	L2/3	NRXN	0.401248	0.334208	0.395997	0.387155	0.390646	0.444677	0.459634	0.343987	0.458393	0.446366	0.431846	0.496362	0.550019	0.382554	0.407553	0.351669	0.24031	0.337333	0.443878	0.365553	0.36896	0.419783	0.431091
AST-PP	L2/3	PTN	0.0303572	0.00586715	0.0295074	0.0253165	0.0202661	0.0421627	0.0377198	0.0363422	0.0356036	0.0372848	0.0185503	0.0640252	0.18539	0.0478514	0.102287	0.0520834	0.0398222	0.0327394	0.0772274	0.0245555	0.0155702	0.0231844	0.0589963
AST-PP	L2/3	SEMA3	0.00231781	NA	0.0068935	0.00385271	NA	NA	NA	NA	NA	NA	NA	NA	NA	NA	NA	0.00416023	NA	0.00160916	0.00237909	0.0126866	0.000165453	NA	NA
AST-PP	L4	CADM	0.232442	0.184302	0.207692	0.243708	0.212289	0.228637	0.24298	0.164523	0.243506	0.228935	0.234138	0.205881	0.248807	0.176064	0.173341	0.144799	0.176563	0.145605	0.235276	0.168651	0.183262	0.2475	0.213026
AST-PP	L4	CDH	0.0551085	0.0172573	0.0414117	0.0379013	0.0210412	0.073315	NA	0.034285	0.000902711	NA	0.0273424	NA	NA	0.0355983	0.0251465	0.0298459	0.0135526	0.0324584	0.0367697	0.029514	0.0435266	0.00376303	NA
AST-PP	L4	CNTN	0.149651	NA	0.143377	NA	0.0921663	0.217019	NA	0.0808491	NA	NA	0.214358	NA	NA	0.197043	NA	0.114939	NA	0.151977	0.108309	0.146645	0.138463	NA	NA
AST-PP	L4	EPHA	0.34412	0.175468	0.14477	0.229011	0.0802225	0.248158	0.232204	0.191979	0.20158	0.223558	0.195588	0.177254	0.178835	0.143186	0.200093	0.163333	0.136296	0.153895	0.189228	0.0909789	0.254003	0.183883	0.0486455
AST-PP	L4	LAMININ	0.00464336	0.000844311	0.0232222	0.0482471	0.0102701	0.0226723	NA	0.015898	0.0221989	NA	NA	NA	NA	0.0228706	NA	0.0502806	0.0352995	0.0187717	0.0374542	0.0447107	0.0307839	0.0504319	0.0234596
AST-PP	L4	NCAM	0.280703	0.368487	0.364982	0.0151944	NA	0.45215	NA	0.339011	0.434662	NA	0.264983	NA	0.236278	0.180983	0.341067	0.334948	0.0197795	0.271705	0.434801	0.0104039	0.344387	NA	NA
AST-PP	L4	NGL	0.0778138	NA	0.0324168	0.0607906	0.0105179	0.0398544	NA	0.0277833	0.0379175	NA	0.0247963	0.0434657	NA	0.015793	NA	0.0170332	0.0290391	0.0277682	0.026516	0.0246984	0.0363481	NA	NA
AST-PP	L4	NRXN	0.417731	0.34436	0.377759	0.435013	0.395519	0.420926	0.449915	0.3457	0.445979	0.423206	0.443367	0.440496	0.435333	0.376477	0.370755	0.331383	0.248046	0.325363	0.446552	0.357899	0.375378	0.422341	0.438072
AST-PP	L4	PTN	0.0223112	0.0210711	0.0196088	0.00914384	0.0118547	0.044824	0.020623	0.0394668	0.0211878	0.021969	0.00623472	0.0384171	0.125344	0.0488819	0.0773932	0.041074	0.0633128	0.032864	0.0881535	0.0190786	0.0599555	0.00761114	0.0172237
AST-PP	L5/6	CADM	0.201268	NA	0.126016	NA	0.135874	0.189885	0.132119	0.113445	0.116614	NA	0.149929	0.122725	0.15456	0.139402	0.134341	0.1028	0.109083	0.102182	0.199608	0.123389	0.115475	0.135277	0.14952
AST-PP	L5/6	CDH	0.061413	NA	0.0593531	0.0338752	0.0273355	0.0773222	0.0025658	0.0403764	0.0467404	NA	NA	0.0691074	NA	0.0615699	0.0298687	0.0216454	0.0197338	0.040657	0.0467598	0.0380017	0.0344809	0.00633547	0.0639521
AST-PP	L5/6	CNTN	0.140822	NA	0.141623	NA	0.0911426	0.210832	NA	0.081292	NA	NA	0.20415	NA	NA	0.205069	NA	0.115386	NA	0.150598	NA	0.147373	0.129695	NA	NA
AST-PP	L5/6	COLLAGEN	0.000246709	NA	NA	NA	NA	NA	NA	NA	NA	NA	NA	NA	NA	NA	NA	NA	2.18e-05	NA	NA	0.000216357	NA	NA	NA
AST-PP	L5/6	EPHA	0.214642	NA	0.132458	0.176028	0.0660025	0.216695	0.175473	0.158991	0.173372	0.150735	0.146234	0.140973	0.132651	0.131444	0.193662	0.139572	0.114913	0.132537	0.141414	0.0760198	0.204462	0.177541	0.0177119
AST-PP	L5/6	LAMININ	0.00548065	NA	0.0302282	0.0452282	0.0108999	0.0283295	NA	0.0198083	0.0259306	NA	NA	NA	NA	0.0278015	NA	0.0516085	0.0399498	0.0206261	0.0453494	0.0521358	0.0265802	0.0707165	0.0281832
AST-PP	L5/6	NRXN	0.446127	NA	0.432292	0.460168	0.443306	0.460441	0.479497	0.371057	0.482487	0.439492	0.476447	0.492062	0.531082	0.44232	0.409581	0.365491	0.289374	0.352121	0.506393	0.393011	0.405993	0.534975	0.434267
AST-PP	L5/6	PTN	0.0129705	NA	0.0342262	0.00305155	0.00340759	0.0413944	0.00345421	0.0302221	0.0190602	0.0217587	NA	0.0392125	0.120117	0.0435088	0.0751217	0.0306144	0.0193807	0.0316411	0.0693302	0.0300432	0.0103106	0.0330329	0.0302814
AST-PP	L5/6	SEMA3	0.00745528	NA	0.00820793	0.0100448	NA	NA	NA	NA	NA	NA	NA	NA	NA	NA	NA	0.0090167	NA	0.00232348	0.00387051	0.0227082	0.000172594	NA	NA
AST-PP	L5/6-CC	CDH	0.0761985	NA	0.0632388	0.0612815	0.0392657	0.0838469	0.00475767	0.0468756	0.0514824	0.00186932	0.0416316	0.0687354	0.0806855	0.0673008	0.0356684	0.0374707	0.019977	0.0453003	0.0511277	0.046171	0.0616516	0.0100589	0.0658025
AST-PP	L5/6-CC	CNTN	0.14801	NA	0.145078	NA	NA	0.223541	NA	0.0810376	NA	NA	0.208547	NA	NA	0.203561	NA	0.117255	NA	0.155258	NA	0.15042	0.138838	NA	NA
AST-PP	L5/6-CC	COLLAGEN	7.62e-05	NA	NA	NA	NA	NA	NA	NA	NA	NA	NA	NA	NA	NA	NA	0.000350572	0.000227078	NA	NA	6.68e-05	NA	NA	NA
AST-PP	L5/6-CC	EPHA	0.229382	NA	0.1203	0.143525	0.0654222	0.183563	0.208349	0.140619	0.158665	0.16567	0.152473	0.13497	0.0366426	0.114359	0.197113	0.114109	0.104271	0.113559	0.146524	0.0646704	0.20069	0.167938	0.0155696
AST-PP	L5/6-CC	LAMININ	0.00554883	NA	0.0279875	0.0464335	0.00962212	0.028512	NA	0.0199173	0.0253779	NA	NA	NA	NA	0.028639	NA	0.0542163	0.0373651	0.0217669	0.0535341	0.0479891	0.0270947	0.0705992	0.0282248
AST-PP	L5/6-CC	NCAM	0.0105736	NA	0.422149	0.294696	0.263936	0.491769	0.223199	0.357952	0.503548	0.00321296	0.303256	0.23298	0.288211	0.289588	0.40369	0.370623	0.0124726	0.324654	0.318824	0.44134	0.244599	0.4438	NA
AST-PP	L5/6-CC	PTN	0.0163773	NA	0.027533	0.00599811	0.0587145	0.044752	0.0284854	0.0324261	0.0283482	0.0185188	NA	0.0432172	0.143893	0.06219	0.0853319	0.0337276	0.0233183	0.0398948	0.082868	0.0163052	0.0227041	0.0382187	0.0816758
AST-PP	Microglia	TGFb	0.00366584	0.00175078	0.000731596	0.00169464	NA	0.00487365	NA	0.000180589	NA	NA	0.00406739	NA	NA	NA	NA	0.00181248	0.00981421	0.00141233	0.00104866	NA	0.00294019	NA	NA
AST-PP	Neu-NRGN-II	CNTN	0.110901	NA	NA	NA	NA	NA	NA	NA	NA	NA	NA	NA	NA	0.123154	NA	NA	NA	0.0900364	NA	0.0674853	NA	NA	NA
AST-PP	Neu-NRGN-II	EPHA	0.030714	NA	NA	0.025322	NA	NA	NA	NA	NA	NA	NA	NA	NA	NA	NA	0.00895068	NA	NA	NA	NA	NA	NA	NA
AST-PP	Neu-NRGN-II	LAMININ	0.00705755	0.000851059	0.0154665	0.0510307	0.00708945	0.019167	NA	0.00956515	0.0218158	NA	NA	NA	NA	0.00849538	NA	0.0421126	0.0239822	0.0104192	0.0255728	0.045847	0.0288618	0.0446878	0.0318093
AST-PP	Oligodendrocytes	CADM	0.176159	NA	0.160868	NA	0.106423	0.19371	0.132286	0.122933	0.137708	0.133833	0.18303	NA	NA	0.160387	0.0978817	0.12208	0.122553	0.0986084	0.252962	0.154547	0.171334	0.177203	0.200046
AST-PP	Oligodendrocytes	FGF	0.00332779	0.00910622	0.000824173	0.0137543	NA	0.00322974	NA	0.00582515	0.000545371	0.000373846	0.00373633	0.00330946	0.00291143	0.00863149	NA	0.00630513	0.060033	0.00784075	0.00898821	0.00936309	0.0118718	0.0148273	NA
AST-PP	Oligodendrocytes	NCAM	0.567915	0.421173	0.441607	0.52403	0.269147	0.558157	0.203816	0.339465	0.494093	NA	0.609785	NA	NA	0.454626	0.170602	0.349881	NA	0.312823	0.538871	0.452792	0.425533	0.476664	NA
AST-PP	Oligodendrocytes	NRG	0.433527	0.330265	0.324119	NA	0.319665	0.400511	0.346135	0.263156	0.384615	0.393535	0.416079	0.36204	0.359467	0.382182	0.269468	0.31377	0.269833	0.282094	0.412221	0.324301	0.349336	0.39998	0.381431
AST-PP	Oligodendrocytes	NRXN	0.40769	0.342173	0.338864	NA	NA	0.417983	0.355339	0.272337	0.408471	NA	NA	NA	NA	0.333322	0.26693	0.294659	0.260212	0.301748	0.397724	0.283324	0.361497	0.369652	NA
AST-PP	Oligodendrocytes	PSAP	0.0197694	0.000613923	0.0137025	0.0224863	NA	0.0120446	0.0220376	0.00672365	0.0210562	0.0138242	NA	0.0283449	0.0433468	0.0771008	NA	0.0321223	0.0145138	0.010904	0.034989	0.0236398	0.00566487	0.00364862	NA
AST-PP	OPC	CADM	0.254361	0.16233	0.189002	0.27594	0.118684	0.28451	0.20207	0.149002	0.181824	0.191977	0.255533	0.18385	0.189807	0.195607	0.144598	0.15473	0.193435	0.148854	0.239996	0.152989	0.203606	0.250087	0.149835
AST-PP	OPC	CDH	0.028996	0.00369794	0.00823893	0.0229849	0.00733584	NA	0.00190532	0.0167548	NA	NA	NA	NA	NA	0.0336004	NA	0.00953225	0.00430798	0.0254099	0.0286446	0.0136448	0.0412247	0.00229922	NA
AST-PP	OPC	CNTN	0.16735	NA	0.160904	NA	NA	0.247989	NA	0.0820259	NA	NA	0.25346	NA	NA	0.227051	NA	0.118635	NA	0.168479	0.12722	0.158291	0.148983	0.21767	NA
AST-PP	OPC	COLLAGEN	0.000404429	NA	NA	NA	NA	NA	NA	NA	NA	NA	NA	NA	NA	NA	NA	0.000463904	0.000155097	NA	NA	0.000114617	NA	NA	NA
AST-PP	OPC	LAMININ	0.000817728	7.18e-05	0.00369898	0.00795602	NA	0.00554612	NA	0.00189963	0.00139133	NA	NA	NA	NA	0.00544421	NA	0.00694397	0.00557083	0.00384949	0.00800581	0.00265127	0.00599142	0.00727279	0.00288397
AST-PP	OPC	NCAM	0.542281	0.452804	0.480831	0.610136	0.518265	0.551021	0.431349	0.403741	0.514905	0.0194862	0.664716	NA	0.470114	0.521367	0.397853	0.425458	0.0328202	0.369366	0.645399	0.54651	0.489002	0.551333	0.0021939
AST-PP	OPC	NGL	0.104211	0.163171	0.145744	0.200782	0.0635555	0.10132	0.156857	0.146358	0.120978	0.0749737	0.106382	0.154994	0.107717	0.17049	0.099132	0.141828	0.0917174	0.130066	0.179227	0.127226	0.178609	0.0679869	0.128537
AST-PP	OPC	NRG	0.452406	0.303368	0.346153	0.426389	0.322877	0.432564	0.350039	0.298053	0.38197	0.401914	0.438357	0.408211	0.407066	0.378841	0.292045	0.266123	0.3034	0.307641	0.392036	0.335579	0.336345	0.405184	0.388752
AST-PP	OPC	NRXN	0.508474	0.410501	0.446627	0.617561	0.452137	0.492715	0.521457	0.408497	0.518079	0.478879	0.572149	0.532213	0.538444	0.537532	0.389149	0.427868	0.343667	0.408052	0.648096	0.463754	0.490648	0.505033	0.463478
AST-PP	OPC	PDGF	0.00645565	0.000651492	0.00620126	0.00356633	NA	0.00104516	0.00550305	0.00335515	0.00189665	0.000429578	0.00206577	0.00441807	0.00030949	0.0113363	NA	0.00563938	NA	0.00515922	0.0197255	NA	0.0224344	NA	0.0202158
AST-PP	OPC	PTN	0.268511	0.302906	0.27312	0.418215	0.349657	0.298553	0.250739	0.211895	0.274464	0.260183	0.297745	0.358105	0.381733	0.425584	0.286315	0.264769	0.358199	0.238101	0.519665	0.293584	0.314866	0.232419	0.375614
AST-PP	OPC	PTPRM	0.0266292	0.012224	0.0153765	0.0196133	0.00515527	0.00792239	NA	0.0112481	NA	NA	0.0151185	NA	NA	0.0102992	NA	0.0122893	0.014825	0.00683211	0.0208138	0.0120949	0.0146563	0.0204413	NA
IN-PV	AST-PP	CADM	0.234306	0.12182	0.147818	NA	0.107733	0.200477	0.189271	0.115602	0.229327	0.186198	0.232044	0.156363	0.172906	0.101476	0.118548	0.114821	0.13764	0.112936	0.144558	0.13577	0.134661	0.174641	0.135368
IN-PV	AST-PP	CDH	0.027845	NA	0.00267233	NA	0.00453344	0.000500306	0.000987957	0.0123404	NA	NA	0.00539195	NA	NA	0.000845974	0.00140789	0.00573348	0.00623954	0.0166186	0.00578666	0.00974057	0.00367092	NA	NA
IN-PV	AST-PP	CNTN	0.161993	0.143624	0.153521	NA	0.170448	0.205672	0.172311	0.124708	NA	NA	0.200687	NA	NA	0.13122	0.149184	0.12441	0.14447	0.130583	0.202861	0.1464	0.150715	NA	NA
IN-PV	AST-PP	COLLAGEN	0.0125164	NA	0.00178003	0.021243	0.00305549	0.0105698	0.000847332	NA	0.010723	0.00522875	0.00130441	0.000341292	0.00691605	0.00494663	NA	0.0019645	0.0282204	NA	0.00676514	0.0011529	0.00576372	NA	NA
IN-PV	AST-PP	EPHA	0.00826017	NA	NA	NA	NA	NA	NA	NA	NA	NA	NA	NA	NA	NA	NA	NA	NA	NA	NA	NA	NA	NA	NA
IN-PV	AST-PP	FGF	0.000751029	0.0292708	0.0717029	0.0727009	0.0272361	0.0229723	0.0478126	0.0387898	0.0321259	0.0305669	0.0192805	0.0218511	0.0156814	0.0159311	0.0314495	0.0516658	0.0471741	0.0356932	0.156587	0.0714493	0.0379728	0.0371183	0.0121202
IN-PV	AST-PP	IGF	0.0125399	0.015809	0.00586223	0.00634708	0.00280289	0.00807872	NA	0.00374049	0.00147796	0.00204005	0.00684116	NA	NA	0.00194961	0.00786542	0.0129597	0.020879	0.0102511	0.0164779	0.0185881	0.0111447	0.00239592	NA
IN-PV	AST-PP	LAMININ	0.00281667	NA	0.00129963	NA	0.000237072	0.00618856	NA	NA	NA	NA	0.00064522	NA	NA	3.27e-05	NA	NA	0.0111905	NA	NA	0.000885318	0.00220702	NA	NA
IN-PV	AST-PP	NCAM	0.00189771	0.00457282	0.132097	NA	0.0120028	0.167419	NA	NA	NA	NA	0.00352107	NA	NA	0.00161273	0.123025	NA	0.00926979	0.13029	0.0045255	0.00975318	NA	0.00802705	NA
IN-PV	AST-PP	NRG	0.527439	0.357555	0.440624	0.520615	0.450007	0.522563	0.443774	0.433289	0.526241	0.479505	0.57026	0.406036	0.441391	0.454669	0.375449	0.340217	0.331477	0.443559	0.514831	0.402657	0.439937	0.517016	0.443172
IN-PV	AST-PP	PSAP	0.0291756	0.0118732	0.00852808	0.0279105	0.0527888	0.0401405	0.0395566	0.00940786	0.044079	0.00709918	0.0147175	0.0123989	0.165419	0.0435548	0.060288	0.0240745	0.026207	0.00911264	0.034677	0.0306926	0.0177478	0.0121548	0.0415963
IN-PV	AST-PP	PTPRM	0.0906173	0.0507538	0.0677645	0.0724434	0.0423595	0.0505028	NA	0.0386896	0.00711259	0.0110256	0.0756501	0.0324267	0.00899925	0.0425648	0.0210657	0.0396421	0.0564112	0.0276782	0.0631898	0.0573512	0.0535865	0.0734557	0.0306551
IN-PV	AST-PP	TENASCIN	0.00426162	NA	NA	0.0223397	0.0115845	0.0141722	0.00146907	NA	0.0129927	0.0102195	0.00931771	0.00354483	0.0127059	0.0136172	NA	0.002907	0.012588	NA	0.0102981	NA	0.00757902	NA	NA
IN-PV	IN-PV	CADM	0.000479998	NA	0.00543671	NA	NA	0.00751509	0.0145185	NA	0.145383	NA	0.000205393	NA	NA	0.00397445	NA	0.00562982	0.00227862	0.00334809	0.00606954	0.00189225	NA	0.00339695	NA
IN-PV	IN-PV	CNTN	0.144135	NA	0.137646	0.019052	0.133121	0.0227397	0.0421648	0.0959957	0.0234898	0.0143071	0.0284877	0.0354468	NA	0.121738	0.0132186	0.0222674	0.112049	0.110464	0.0222737	0.106407	0.00310875	0.0193205	0.000388725
IN-PV	IN-PV	EPHA	0.026896	0.0242278	0.0495713	0.0344611	0.0199216	0.0501369	0.0254036	0.0635435	0.0165921	0.0231206	0.0286402	0.0192881	0.0386467	0.0122409	0.0193399	0.0215342	0.0347546	0.0420993	0.0814394	0.0276636	0.0684301	0.0479405	NA
IN-PV	IN-PV	FGF	3.32e-05	NA	0.00714588	NA	0.000640993	0.000271701	0.0025183	0.00388735	0.00055613	0.000200334	0.00417893	NA	NA	0.000255295	0.00171297	0.00611309	0.00232033	0.0044448	0.00298097	0.00400829	0.00149075	0.00153023	NA
IN-PV	IN-PV	IGF	0.0163576	0.0261198	0.0218593	0.00988697	0.00300904	0.0224713	0.0264044	0.0118872	0.0155048	0.011647	0.0191913	0.00693397	0.00654426	0.00875637	0.0144468	0.0210206	0.0104251	0.0147802	0.0231704	0.0168102	0.0160369	0.0110575	0.0176326
IN-PV	IN-PV	LAMININ	0.00585919	0.00372923	0.02268	0.00496393	0.00180012	0.0209217	0.0155144	0.012926	0.012543	0.00267052	0.00289209	NA	NA	0.00129622	0.0152364	0.0235453	0.0251488	0.0141946	0.0685195	0.0253486	0.0235486	0.00974436	NA
IN-PV	IN-PV	NEGR	0.341154	0.225705	0.260893	0.368675	0.256774	0.369423	0.326952	0.218663	0.305682	0.368484	0.353099	0.314989	NA	0.281466	0.235903	0.168171	0.179518	0.218135	0.299162	0.257309	0.257498	0.331263	NA
IN-PV	IN-PV	NRG	0.65341	0.482259	0.5839	0.746105	0.610519	0.654433	0.574652	0.566803	0.636321	0.562409	0.716857	0.499701	0.557755	0.567895	0.550898	0.45972	0.448333	0.555731	0.796414	0.567246	0.594731	0.77928	0.5621
IN-PV	IN-PV	NRXN	0.379472	NA	0.37923	0.348015	NA	0.532591	0.46732	0.307352	0.416899	0.475279	0.45444	NA	NA	0.401505	0.346001	0.0356059	0.00325262	0.283604	0.403879	0.342522	0.361625	0.448827	0.00125905
IN-PV	IN-PV	PTPRM	0.236602	0.167413	0.166418	0.212152	0.199425	0.216014	0.193062	0.142422	0.193185	0.218423	0.258746	0.167404	0.201595	0.196173	0.137618	0.132198	0.124012	0.143826	0.245328	0.17543	0.200537	0.230154	0.186566
IN-PV	IN-SST	CADM	0.000655881	NA	0.00642301	0.000397513	0.00101405	0.00371785	0.0116155	0.00267281	0.0130818	NA	0.000909427	NA	NA	0.00420185	NA	0.00908786	0.00215327	0.0579508	0.00728086	0.00301168	0.00108298	0.00317183	0.00275812
IN-PV	IN-SST	CDH	0.0389406	NA	0.0291225	NA	0.00303233	NA	0.000592709	0.0184189	NA	NA	NA	NA	NA	0.000622313	0.0171198	0.0196709	0.016262	0.0313955	0.00536456	0.015283	NA	NA	0.000414133
IN-PV	IN-SST	EPHA	0.0274864	0.0259731	0.0324362	0.042931	0.0171789	0.0396151	0.0310421	0.0425375	0.0103457	0.0327184	0.017646	0.0299115	NA	0.016347	0.020424	0.0293989	0.0206022	0.0506948	0.0362663	0.0271429	0.0409722	0.0391233	0.0102206
IN-PV	IN-SST	IGF	0.00849417	0.0148919	0.0181919	0.00334999	0.00116748	0.0143599	0.010115	0.00839695	0.00963853	0.0112316	0.00804167	0.00305874	NA	0.00638631	0.00862707	0.0196814	0.0022176	0.0100084	0.0226282	0.0153344	0.0124227	0.0069374	0.0106463
IN-PV	IN-SST	LAMININ	0.00456978	0.00379741	0.0143717	0.0033989	0.000791677	0.0105954	0.0110083	0.00714306	0.00689512	NA	0.00261137	NA	NA	0.000854687	0.00828301	0.0223039	0.0123459	0.00907804	0.0344502	0.0136341	0.0181549	0.00580869	NA
IN-PV	IN-SST	NEGR	0.323825	0.222168	0.263305	0.360192	0.183932	0.352297	0.327993	0.192719	0.2682	0.349869	0.299433	NA	NA	0.242879	0.205462	0.162967	0.216425	0.202386	0.29096	0.215821	0.271278	0.326838	NA
IN-PV	IN-SST	NRG	0.0323819	NA	0.0486594	0.00534237	0.0198594	0.0396036	0.0352074	0.026613	NA	NA	0.041301	NA	NA	0.0273373	0.025732	0.0257829	0.0160963	0.0303678	0.00957314	0.0157493	0.0278979	0.044678	NA
IN-PV	IN-SST	NRXN	0.408739	0.323248	0.450392	0.442252	0.347633	0.523155	0.49651	0.322597	0.394789	0.494452	0.447121	0.396513	NA	0.366464	0.356747	0.300553	0.30875	0.280531	0.418771	0.321419	0.362003	0.48133	NA
IN-PV	IN-SST	PTPRM	0.182395	0.122483	0.144596	0.199604	0.136583	0.177927	0.17845	0.114734	0.161866	0.173259	0.221997	0.114707	0.12753	0.144619	0.112826	0.123559	0.133708	0.130467	0.198861	0.168957	0.176938	0.205325	0.144981
IN-PV	IN-SV2C	CADM	0.0007579	NA	0.082817	NA	0.00259347	0.00487868	0.0223157	0.0584457	0.135759	NA	0.000704714	NA	NA	0.00282745	0.0541715	0.00659048	0.00206509	0.0742968	0.00902824	0.00395996	0.0013788	NA	NA
IN-PV	IN-SV2C	CNTN	0.164376	0.130062	0.169816	NA	0.162225	0.0142582	0.221364	0.123389	0.026055	0.0117875	0.212467	0.0246186	0.0131482	0.163244	0.133793	0.121776	0.132188	0.146513	0.168116	0.1315	0.155673	NA	0.0111404
IN-PV	IN-SV2C	EPHA	0.121049	0.0862205	0.170869	NA	0.148296	0.202252	0.207789	0.149906	0.142911	0.133224	0.156694	0.127132	0.13084	0.0772808	0.103256	0.117402	0.0928598	0.15728	0.229112	0.119062	0.190124	0.18476	0.0101338
IN-PV	IN-SV2C	IGF	0.0137963	0.0151299	0.0148884	NA	0.00178708	0.016014	0.0170307	0.00681151	0.00768019	0.00946584	0.0127724	0.00757013	0.00158438	0.00980702	0.00730242	0.0222767	0.00779296	0.010314	0.0121464	0.0100455	0.0120728	0.00690986	0.00793428
IN-PV	IN-SV2C	JAM	0.00283189	0.00174096	0.00132174	NA	0.00122615	0.00143165	NA	0.000448828	0.000263882	NA	NA	NA	NA	NA	NA	0.00073022	0.00195087	0.00142542	0.00808171	0.00513651	NA	NA	NA
IN-PV	IN-SV2C	LAMININ	0.0182241	0.0114842	0.0450966	NA	0.00507174	0.0412554	0.029476	0.0286937	0.0250914	0.00566444	0.0107601	NA	NA	0.00424408	0.0296464	0.0571619	0.0509988	0.0293107	0.155837	0.0539236	0.0619149	0.0202291	NA
IN-PV	IN-SV2C	NEGR	0.280313	NA	0.191359	NA	0.210106	0.303453	0.248389	0.162217	NA	NA	0.252019	NA	NA	0.21449	NA	NA	0.128391	0.168361	0.232083	0.177054	0.200817	NA	NA
IN-PV	IN-SV2C	NGL	0.234253	0.0873383	0.208756	NA	0.157307	0.218643	0.204616	0.196126	0.193939	0.178041	0.235184	0.224952	0.229365	0.201292	0.181605	0.17024	0.0979744	0.187218	0.215649	0.219348	0.178276	0.21039	0.100875
IN-PV	IN-SV2C	NRG	0.588432	0.416212	0.477529	NA	0.535857	0.585161	0.496452	0.472433	0.522665	0.484087	0.615448	0.44837	0.477516	0.478335	0.39836	0.370298	0.389071	0.449583	0.548179	0.428971	0.42688	0.56418	0.52349
IN-PV	IN-SV2C	NRXN	0.379479	0.285523	0.370854	NA	NA	0.500675	0.165505	0.323476	0.154701	0.152049	0.500001	NA	NA	0.0964611	0.066075	0.0438116	0.261648	0.350223	0.34321	0.30287	0.363594	0.00338492	0.0616775
IN-PV	IN-SV2C	PTPRM	0.23197	0.18649	0.178413	NA	0.200717	0.223763	0.191642	0.14944	0.191046	0.211836	0.256155	0.199107	0.202041	0.198193	0.141043	0.1383	0.126343	0.125587	0.254198	0.181829	0.191903	0.234765	0.219595
IN-PV	IN-SV2C	TAC	0.0295926	0.0117199	0.0229026	NA	0.00885418	0.0292838	0.0512463	0.0191879	0.0475399	0.0280345	0.0163496	0.0374516	0.0307444	0.0292209	0.0353715	0.0248532	0.0121039	0.0238664	0.0485423	0.0417447	0.00748269	0.0293811	0.00535648
IN-PV	IN-VIP	CADM	0.00214129	0.000417512	0.00907769	0.00341487	0.00178766	0.00686568	0.0141164	0.00301261	0.140815	NA	0.000929493	NA	NA	0.00354807	NA	0.00678608	0.00293137	0.00508614	0.0110759	0.0845177	0.00136619	0.00332862	0.0028871
IN-PV	IN-VIP	CDH	0.0244387	NA	0.0221916	NA	0.00326411	0.00027067	0.000978513	0.000748281	NA	NA	0.00246089	NA	NA	0.000732349	0.00099097	0.00309198	0.00933047	0.0197776	0.00689826	0.00338676	0.00238276	NA	0.000932707
IN-PV	IN-VIP	CNTN	0.111809	NA	0.12727	0.000658124	0.140804	4.49e-05	0.0165291	0.10345	0.0232202	NA	NA	0.0141199	NA	0.123243	3.87e-05	0.017525	0.100774	0.104318	0.147906	0.10672	0.00935547	NA	NA
IN-PV	IN-VIP	EPHA	0.0707668	0.051214	0.0937593	0.0983663	0.0551422	0.107237	0.0760948	0.0796071	0.0721422	0.0624511	0.0744473	0.0760323	NA	0.0442779	0.0526844	0.0553438	0.0469776	0.111376	0.149116	0.0662153	0.121224	0.122172	NA
IN-PV	IN-VIP	IGF	0.0167121	0.0186112	0.0181633	0.0119165	0.00289018	0.0267431	0.0151684	0.0127667	0.0125736	0.00936697	0.0152127	0.00255905	NA	0.0131502	0.0122591	0.0211525	0.0114829	0.0145329	0.0249858	0.0160656	0.0228889	0.0109077	0.0117472
IN-PV	IN-VIP	JAM	0.000535666	NA	0.00011925	NA	NA	0.000728088	NA	0.000235849	3.5e-06	NA	NA	NA	NA	NA	NA	9.01e-05	NA	4.21e-05	0.000482415	NA	NA	NA	NA
IN-PV	IN-VIP	LAMININ	0.00571828	0.00323425	0.016266	0.00316988	0.00144807	0.0107316	0.00956418	0.00784078	0.00600236	NA	0.00296256	NA	NA	0.00149952	0.00920799	0.0226563	0.0167621	0.00931063	0.0618515	0.0142583	0.0213704	0.00696901	NA
IN-PV	IN-VIP	NEGR	0.273341	NA	0.20751	0.290815	0.178355	0.300545	0.248846	0.163683	NA	NA	0.276429	NA	NA	0.20766	NA	0.134677	0.143838	0.166153	0.216986	0.176769	0.196251	NA	NA
IN-PV	IN-VIP	NRG	0.632615	0.450915	0.545011	0.74554	0.563289	0.632365	0.562447	0.534074	0.618847	0.553815	0.67629	0.469314	0.538567	0.52702	0.514024	0.429855	0.439515	0.529363	0.732819	0.485494	0.540654	0.746123	0.52975
IN-PV	IN-VIP	NRXN	0.449754	0.321002	0.427107	0.571492	0.39835	0.585579	0.533731	0.367739	0.531733	0.548742	0.503168	0.423203	0.589975	0.441166	0.372958	0.302501	0.351559	0.35374	0.520911	0.400225	0.431827	0.560276	0.527675
IN-PV	IN-VIP	PTPRM	0.0946466	0.0631377	0.0665079	0.0870353	0.0768124	0.0960897	0.0703921	0.0433067	0.0568749	0.0616472	0.088995	0.0802627	0.0725682	0.0702107	0.047344	0.0457162	0.0435091	0.0275249	0.101405	0.0648928	0.0683283	0.0876378	0.0773222
IN-PV	L2/3	CADM	0.00186918	0.000413025	0.0876545	0.00326876	0.00268534	0.00699181	0.025498	0.0663815	0.138579	0.00714483	0.00122089	0.00424058	NA	0.00811567	0.0780822	0.0823841	0.00386416	0.0661394	0.00730798	0.00379226	0.00138787	0.00600155	0.00595952
IN-PV	L2/3	CDH	0.0386711	NA	0.0278435	NA	0.000986097	0.0572681	0.000404751	0.017627	NA	NA	0.00164719	0.000472378	NA	0.000352872	0.0181962	0.0147551	0.0157753	0.0252834	0.0239751	0.0180996	NA	NA	0.000314085
IN-PV	L2/3	CNTN	0.191186	0.141596	0.177042	0.0287005	0.191792	0.236413	0.213251	0.139359	0.240904	0.230893	0.249465	0.222037	0.236521	0.180366	0.166325	0.131524	0.150484	0.150117	0.206115	0.163018	0.150532	0.228505	0.18686
IN-PV	L2/3	COLLAGEN	0.00142576	0.000954514	0.00815965	0.00545884	0.000370072	0.00349072	0.00402063	0.00418288	0.002284	0.00177666	0.00052338	NA	0.000638133	0.000289804	0.00255152	0.00545917	0.00322016	0.00786898	0.0126622	0.00163241	0.00294418	0.00897891	NA
IN-PV	L2/3	EPHA	0.180619	0.147533	0.1619	0.234075	0.130734	0.244048	0.228408	0.158551	0.167605	0.130852	0.206741	0.166403	0.266575	0.085231	0.157206	0.147895	0.106784	0.142902	0.244446	0.123127	0.22697	0.249996	0.0907174
IN-PV	L2/3	FGF	5.02e-05	0.000400414	0.00237285	0.000362963	3.38e-05	0.000359692	NA	NA	0.00022748	NA	0.000677713	NA	NA	0.00012734	0.000328754	0.000961793	0.00151022	0.00273208	0.00311594	0.00144444	0.000597271	0.00132935	NA
IN-PV	L2/3	IGF	0.0196776	0.0348541	0.0261596	0.0145341	0.00414964	0.034452	0.030289	0.017878	0.0202234	0.0276791	0.0221167	0.0187854	0.0126714	0.0156182	0.0218823	0.0345381	0.0147138	0.0184114	0.0368574	0.0247879	0.0268383	0.0158382	0.0345549
IN-PV	L2/3	JAM	0.00384891	0.000498924	0.000851714	NA	0.000340212	0.00304033	NA	0.00091992	1.69e-05	NA	NA	NA	NA	NA	NA	4.96e-05	0.000732929	0.000985739	0.00468685	0.000608428	NA	NA	NA
IN-PV	L2/3	LAMININ	0.0118407	0.00850844	0.0379356	0.00999294	0.00415818	0.029877	0.0231148	0.0208819	0.0218137	0.000412626	0.0080532	NA	NA	0.00328954	0.0272542	0.0339621	0.0327748	0.0220015	0.113464	0.0317192	0.0380334	0.0166445	NA
IN-PV	L2/3	NEGR	0.327334	0.242396	0.279517	0.35731	0.276788	0.367427	0.324457	0.23074	0.323223	0.356652	0.350043	0.341379	0.339842	0.274419	0.246257	0.199217	0.180655	0.235278	0.308945	0.268225	0.271047	0.3401	0.290535
IN-PV	L2/3	NGL	0.115476	0.0963991	0.138456	0.0823211	0.0356401	0.142491	0.154855	0.127677	0.157867	0.150999	0.155219	0.208017	0.165211	0.117774	0.130179	0.104022	0.0633425	0.0997717	0.16274	0.146375	0.0722776	0.166706	0.203924
IN-PV	L2/3	NRXN	0.403808	0.309226	0.414344	0.36422	0.384244	0.533974	0.581041	0.358906	0.569499	0.535751	0.490562	0.480292	0.595897	0.422174	0.433076	0.345742	0.291016	0.353306	0.428943	0.392044	0.383639	0.48886	0.392565
IN-PV	L2/3	PTPRM	0.0108775	0.00999528	0.0125465	NA	NA	NA	0.00546996	0.00725692	0.0080057	0.00235034	NA	NA	0.00202103	0.00165461	0.0110192	0.00528567	0.00916291	0.0134751	0.0293648	0.00817967	0.0131713	0.0222128	NA
IN-PV	L4	CADM	0.0027438	0.000547155	0.0966147	0.00283074	0.00246898	0.00633227	0.0201048	0.0658549	0.152989	0.00416399	0.000422096	NA	NA	0.00473914	0.0783338	0.00468842	0.0047048	0.0777936	0.00680958	0.0041479	0.0018299	0.127396	0.00369544
IN-PV	L4	CDH	0.0375031	NA	0.0256868	NA	0.00133549	0.0584837	NA	0.0192554	NA	NA	0.00115225	NA	NA	0.000414523	0.0181377	0.0148134	0.0151793	0.0251776	0.0181763	0.0148363	NA	NA	NA
IN-PV	L4	CNTN	0.193807	0.14231	0.189188	0.250344	0.216414	0.232307	0.21648	0.140151	0.0262449	0.222454	0.259289	0.21496	0.00826016	0.178072	0.161717	0.136349	0.148428	0.15526	0.209092	0.165529	0.161995	0.20583	0.19739
IN-PV	L4	EPHA	0.209193	0.15828	0.180998	0.285639	0.165873	0.28289	0.228593	0.183913	0.209801	0.176925	0.224592	0.169879	0.266875	0.115432	0.162082	0.151662	0.124964	0.192967	0.300511	0.153255	0.252345	0.245326	0.0932984
IN-PV	L4	IGF	0.0179801	0.0250602	0.0218236	0.0110736	0.00420127	0.0289918	0.0136442	0.0119791	0.0120502	0.0118221	0.0153773	0.00682407	0.00535231	0.00997326	0.0163941	0.0267315	0.00974808	0.0159235	0.0292575	0.021235	0.0154105	0.0103347	0.017288
IN-PV	L4	JAM	0.0040643	0.000434138	NA	NA	NA	0.00141113	NA	0.000549723	NA	NA	NA	NA	NA	NA	NA	2.15e-05	0.00026395	0.000631815	0.000515015	0.000102223	NA	NA	NA
IN-PV	L4	LAMININ	0.0137524	0.0101355	0.0382306	0.0109423	0.0045974	0.0299853	0.0197115	0.0198799	0.0206075	NA	0.00780541	NA	NA	0.00375764	0.0253806	0.0359292	0.0342694	0.0217538	0.116027	0.0352072	0.0418067	0.0155349	NA
IN-PV	L4	NECTIN	0.000109602	3.49e-05	0.00304457	0.000287342	6.01e-05	0.00250664	0.00979504	0.00185361	0.00646605	NA	NA	0.00330206	NA	0.000476695	0.00392708	0.0115134	0.00246549	0.00135314	0.00827593	0.00055639	NA	NA	0.00174168
IN-PV	L4	NEGR	0.354301	0.241629	0.290472	0.377141	0.285628	0.379724	0.336136	0.236292	0.336596	0.375812	0.368092	0.343987	0.344465	0.285987	0.257081	0.191953	0.208009	0.242214	0.322135	0.272313	0.285489	0.356375	0.289397
IN-PV	L4	NGL	0.123463	NA	0.0458432	0.0698679	0.0153291	0.0823399	0.0464596	0.0335894	0.0503362	NA	0.0417453	0.0505154	0.035272	0.0193282	0.0368271	0.0226757	0.0462986	0.038736	0.0370567	0.0324676	0.042519	0.0859245	NA
IN-PV	L4	NRXN	0.421273	0.318479	0.400316	0.411171	0.387294	0.504726	0.559663	0.360899	0.534979	0.507609	0.502618	0.398562	0.407137	0.417131	0.401924	0.315638	0.299944	0.339955	0.431226	0.382022	0.390919	0.480724	0.40372
IN-PV	L4	PTPRM	0.0265284	NA	0.0224646	0.0393057	0.0172646	0.00916729	0.00940504	0.01123	0.00586733	NA	0.0184402	NA	NA	0.0147508	0.00922354	0.0183217	0.0156469	0.0182123	0.0435599	0.0163762	0.0170134	0.0224486	NA
IN-PV	L5/6	CADM	0.000673019	NA	0.00359019	NA	0.00137143	0.00375576	NA	0.0016842	NA	NA	NA	NA	NA	0.00520885	0.0587303	NA	0.00149935	0.0528395	0.00435471	0.00242567	0.000458662	0.00502213	0.00257562
IN-PV	L5/6	CDH	0.0436055	NA	0.0377024	NA	0.0144151	0.0616313	0.000560302	0.022048	NA	NA	NA	0.000504268	NA	0.0229505	0.0212893	NA	0.0219297	0.0314963	0.0240601	0.0187029	NA	NA	NA
IN-PV	L5/6	CNTN	0.202414	NA	0.191175	0.0278565	0.222978	0.239421	0.232393	0.145195	0.0288032	NA	0.237149	0.246978	0.236907	0.201003	0.167559	0.143047	0.160489	0.157997	0.218585	0.174564	0.156903	0.242861	0.203245
IN-PV	L5/6	COLLAGEN	0.00434699	NA	0.0123299	0.0032131	NA	0.00568005	NA	0.00424615	0.00468056	NA	NA	NA	0.000481183	0.00231986	0.00190406	NA	0.00124563	0.00612736	0.0187837	0.00533292	NA	0.0158733	NA
IN-PV	L5/6	EPHA	0.127797	NA	0.165486	0.225168	0.137149	0.246928	0.172746	0.152271	0.180417	0.119744	0.16792	0.135105	0.183115	0.105893	0.156938	0.12956	0.105694	0.166362	0.242431	0.128308	0.203133	0.294034	0.0612205
IN-PV	L5/6	IGF	0.025224	NA	0.0239785	0.0123588	0.00397682	0.0291524	0.0347798	0.018331	0.0212217	0.0199032	0.0185556	0.0199372	0.0140798	0.0212101	0.0233214	0.0358405	0.0131649	0.0187452	0.0380638	0.0252937	0.0255535	0.0163553	0.0322798
IN-PV	L5/6	JAM	0.00246576	NA	0.000137368	NA	NA	0.0033333	NA	0.000925635	NA	NA	NA	NA	NA	NA	NA	NA	NA	0.000747145	NA	NA	NA	NA	NA
IN-PV	L5/6	LAMININ	0.0162292	NA	0.0503826	0.0102422	0.00488102	0.037462	0.0225938	0.0247658	0.0240647	NA	0.00809811	NA	NA	0.00456718	0.0303219	0.036919	0.0388719	0.0239012	0.140245	0.0412567	0.0361179	0.0229075	NA
IN-PV	L5/6	NEGR	0.36371	NA	0.28451	0.38809	0.283333	0.383079	0.340905	0.240633	0.336741	0.376031	0.375746	0.340782	0.354581	0.296676	0.252154	0.200766	0.208201	0.243885	0.331252	0.276981	0.28257	0.343261	0.298808
IN-PV	L5/6	NRXN	0.452163	NA	0.465074	0.516786	0.438999	0.550995	0.57859	0.389831	0.582305	0.530246	0.551667	0.450206	0.673653	0.496395	0.44955	0.338939	0.350389	0.370177	0.476176	0.423951	0.426141	0.65208	0.395655
IN-PV	L5/6	PTPRM	0.037273	NA	0.0308142	0.0419785	0.00740428	0.0469985	0.0109507	0.0227589	0.0234115	0.0119868	0.0326314	0.028346	0.0172816	0.0280448	0.027228	0.0268648	0.0265829	0.0286237	0.0448843	0.027542	0.0302421	0.0498484	0.0208718
IN-PV	L5/6	TENASCIN	0.00523944	NA	0.0175484	0.0072932	NA	0.0201991	NA	0.00922734	0.00929776	NA	NA	NA	0.0019941	0.00792632	0.00734924	NA	NA	0.0144445	0.0395664	0.00969867	NA	0.0317908	NA
IN-PV	L5/6-CC	CADM	0.00334088	NA	0.00720383	0.0018672	0.00236576	0.0126432	0.0225864	0.0036708	0.019262	0.00633115	0.00056447	0.00400906	NA	0.0102608	0.0604604	0.00948543	0.00269386	0.00644437	0.00949545	0.00398412	0.000864327	0.00589572	0.00989432
IN-PV	L5/6-CC	CDH	0.0529148	NA	0.0385274	0.0394386	0.0162543	0.0660755	0.0566911	0.0236254	NA	NA	0.00275375	0.00153588	NA	0.0233572	0.022252	0.019301	0.0226953	0.0338294	0.0301087	0.0224585	0.0269978	NA	0.000976829
IN-PV	L5/6-CC	CNTN	0.21654	NA	0.194244	0.0330376	0.211029	0.261866	0.232088	0.147731	0.25215	0.0200827	0.249581	0.240658	0.246529	0.198862	0.178826	0.149748	0.169603	0.164105	0.240569	0.178202	0.17074	0.239736	0.209906
IN-PV	L5/6-CC	COLLAGEN	0.00134306	NA	0.0167305	0.0062212	NA	0.00512332	0.00298243	0.00584037	0.00428701	NA	NA	NA	0.000473343	0.00290254	0.00272179	0.00527429	0.012971	0.00849528	0.0264592	0.00164821	0.00262961	0.0143195	NA
IN-PV	L5/6-CC	EPHA	0.137979	NA	0.150526	0.179995	0.13625	0.209544	0.205062	0.134636	0.165239	0.0809269	0.175186	0.129294	0.138403	0.0920429	0.159505	0.105866	0.0958198	0.142822	0.234308	0.109346	0.199357	0.251989	0.0550469
IN-PV	L5/6-CC	IGF	0.0185552	NA	0.0255508	0.0146857	0.00539355	0.0293045	0.0264047	0.0173467	0.0216072	0.0210936	0.0209437	0.0176202	0.0110432	0.0185091	0.0201217	0.0347228	0.0137045	0.0185753	0.0323856	0.0254741	0.0278587	0.0145646	0.0376673
IN-PV	L5/6-CC	JAM	0.00239317	NA	0.000951148	NA	0.000438043	0.00286175	NA	0.000874497	3.33e-05	NA	NA	NA	NA	NA	NA	9.25e-05	NA	0.000926946	0.00684942	0.000601395	NA	NA	NA
IN-PV	L5/6-CC	LAMININ	0.0164312	NA	0.0471726	0.0105099	0.00430705	0.0376937	0.0243351	0.024896	0.0238497	2.82e-05	0.00884107	NA	NA	0.00470182	0.0323952	0.0386625	0.0361783	0.0252136	0.165586	0.0379599	0.0367606	0.0224188	NA
IN-PV	L5/6-CC	NCAM	0.00623687	NA	0.182526	0.0102914	NA	0.23477	0.0107759	0.1597	0.269336	0.00243018	NA	0.00190651	0.011875	0.0283538	0.18629	0.0233537	0.00922001	0.15725	0.0404556	0.00915204	0.00676141	0.0292502	NA
IN-PV	L5/6-CC	NEGR	0.300714	NA	0.264965	0.34602	0.267409	0.335706	0.315211	0.219109	0.305381	0.343637	0.342264	0.321779	0.328745	0.275669	0.23708	0.183106	0.155357	0.216455	0.29052	0.254147	0.237275	0.317052	0.283757
IN-PV	L5/6-CC	NGL	0.0400119	NA	0.0289827	0.00356397	0.00041118	0.0431195	0.0102113	0.0371945	0.00567438	0.00247896	NA	0.000676117	NA	0.0212348	0.0540536	0.0372509	0.0345437	0.030953	0.0881048	0.0102944	0.000762338	0.0635956	0.000513439
IN-PV	L5/6-CC	NRXN	0.34685	NA	0.380598	0.396353	0.333318	0.506126	0.531429	0.361987	0.510677	0.155988	0.453358	0.44278	0.496893	0.45503	0.443278	0.295597	0.262038	0.350376	0.44892	0.371943	0.334834	0.08651	0.0755178
IN-PV	L5/6-CC	PTPRM	0.0327917	NA	0.0219178	0.0712594	0.0194674	0.0225135	0.0269032	0.0197615	0.0240302	0.0136979	0.0231679	NA	0.00964787	0.011861	0.0248528	0.0184755	0.0279601	0.0229067	0.0706348	0.010218	0.0215311	0.0649793	NA
IN-PV	Microglia	APP	0.149136	0.0654064	0.0921344	0.0457189	0.120385	0.170694	NA	0.0445084	NA	NA	0.125254	NA	0.141886	0.0844683	0.0297795	0.0705726	0.17452	0.0734645	0.164768	0.191716	0.0650934	0.143586	NA
IN-PV	Microglia	CX3C	0.00460126	NA	0.0034853	NA	0.00424736	0.00164549	NA	0.00500593	NA	NA	NA	NA	0.0487796	0.00459096	0.00340502	0.0112936	NA	0.00903283	0.0133858	0.00380797	0.0056134	NA	NA
IN-PV	Neu-NRGN-II	CADM	0.0117977	0.00201336	0.0109237	0.014754	0.00668021	0.0160249	0.0317869	0.00624033	0.0360323	0.0142659	0.00285965	0.00991478	NA	0.00581025	0.00882482	0.0262911	0.00966473	0.00592389	0.0398292	0.0121152	0.00755858	0.00959282	0.026488
IN-PV	Neu-NRGN-II	CNTN	0.14558	NA	0.0998241	0.068361	NA	NA	NA	0.0767548	NA	NA	NA	NA	NA	0.10337	NA	0.00030029	NA	NA	0.00135645	0.0662404	NA	NA	NA
IN-PV	Neu-NRGN-II	EPHA	0.0182277	NA	NA	0.031906	NA	NA	NA	NA	NA	NA	0.039173	NA	NA	NA	NA	0.00828921	NA	NA	NA	NA	NA	NA	NA
IN-PV	Neu-NRGN-II	LAMININ	0.0208878	0.00773537	0.0253051	0.0115875	0.00316871	0.0253289	0.0146617	0.0119433	0.0205006	NA	0.00390645	NA	NA	0.00138313	0.00666369	0.0299855	0.0232203	0.0120528	0.0790025	0.0360424	0.0392421	0.015642	NA
IN-PV	Neu-NRGN-II	NEGR	0.188243	NA	NA	NA	NA	NA	NA	NA	NA	NA	NA	NA	NA	NA	NA	NA	NA	NA	NA	NA	NA	NA	NA
IN-PV	Oligodendrocytes	FGF	0.000340874	0.0152079	0.0141956	0.02835	0.00755699	0.00228454	0.0126345	0.0120627	0.00738595	0.00420487	0.00470647	0.00504568	0.00157211	0.00554376	0.00452362	0.0177394	0.0214218	0.0149765	0.0506056	0.0349554	0.0135636	0.0122353	0.00634415
IN-PV	Oligodendrocytes	JAM	0.00530581	0.00217576	0.000822828	NA	0.00228704	0.00155193	NA	0.000802828	NA	NA	NA	NA	NA	NA	NA	NA	NA	0.00111181	0.00889647	NA	NA	NA	NA
IN-PV	Oligodendrocytes	NCAM	0.260988	NA	0.318567	NA	NA	0.436939	NA	0.144967	0.455151	0.219909	NA	NA	NA	NA	NA	NA	NA	0.146924	0.426988	NA	NA	0.376491	NA
IN-PV	Oligodendrocytes	NRG	0.501535	0.373643	0.396409	0.0725485	0.389481	0.489002	0.44619	0.308452	0.477431	0.433876	0.524171	0.340605	0.380159	0.45311	0.31614	0.362079	0.29421	0.367951	0.516426	0.371201	0.416075	0.501169	0.409619
IN-PV	Oligodendrocytes	NRXN	0.410453	0.315323	0.34919	0.302568	NA	0.498175	0.428349	0.278502	0.495927	0.0904338	0.345069	NA	NA	0.362315	NA	0.270345	0.311882	0.31361	0.372766	0.296064	0.375844	NA	NA
IN-PV	Oligodendrocytes	PSAP	0.021842	0.00106575	0.0234443	0.011966	NA	0.0141656	0.0296302	0.00836898	0.0249457	0.0211381	NA	0.0180237	0.029195	0.0267118	NA	0.0209702	0.0191823	0.0166239	0.032551	0.02005	0.00418494	0.0105016	NA
IN-PV	OPC	CNTN	0.215404	NA	0.18004	0.248599	0.153516	0.25179	0.205445	0.128201	NA	0.241757	0.272725	NA	NA	0.194275	0.144296	0.124892	0.163145	0.152307	0.215874	0.155651	0.16673	0.233779	NA
IN-PV	OPC	COLLAGEN	0.00709407	0.00423398	0.00826378	0.0147124	NA	0.00634464	0.00486934	0.00352289	0.00375392	0.000465561	0.00173436	0.000588427	0.000694837	0.00642764	0.00155704	0.00696953	0.00883891	0.00813432	0.0189837	0.00282541	0.00653534	0.00733824	NA
IN-PV	OPC	IGF	0.0149361	0.0129077	0.0155748	0.00680517	0.000910084	0.0107683	0.00288202	0.00784302	0.00132969	0.000988473	0.0118551	0.000422502	NA	0.00764183	0.00198179	0.0133657	0.00767298	0.00940059	0.0205891	0.0123533	0.0134105	0.00259641	NA
IN-PV	OPC	LAMININ	0.00242522	0.00086417	0.00677049	0.00177444	NA	0.00732307	0.00225436	0.00236991	0.00130555	6.15e-05	0.00164909	NA	NA	0.00088721	0.00153495	0.0048953	0.00537217	0.00445026	0.0246836	0.00217027	0.00809358	0.00251307	NA
IN-PV	OPC	NEGR	0.282039	0.168925	0.218022	0.282538	NA	0.316791	0.232487	0.178223	NA	NA	0.254723	NA	NA	0.220536	0.191577	0.147043	0.151091	0.189455	0.255794	0.193979	0.224991	0.294397	NA
IN-PV	OPC	NGL	0.162615	0.176913	0.186749	0.220801	0.0899754	0.191901	0.195856	0.166242	0.149523	0.132952	0.16941	0.176789	0.14297	0.200679	0.137691	0.153038	0.139024	0.167076	0.224644	0.157046	0.201996	0.171254	0.137855
IN-PV	OPC	NRG	0.525812	0.341055	0.426639	0.510952	0.393739	0.533075	0.45151	0.406272	0.473747	0.443754	0.556281	0.385694	0.434329	0.448712	0.344315	0.31379	0.333116	0.404855	0.487795	0.385465	0.399076	0.508467	0.418105
IN-PV	OPC	NRXN	0.522419	0.384231	0.473998	0.680677	0.441862	0.601808	0.671885	0.652658	0.645611	0.585941	0.67762	0.624421	0.70381	0.618384	0.417351	0.405201	0.415393	0.639033	0.699203	0.70204	0.522332	0.593011	0.568165
IN-PV	OPC	PDGF	0.0108572	0.00177202	0.0102069	0.00918031	NA	0.00825482	0.00948023	0.00264137	0.0157295	0.00361791	0.0169471	0.00204586	0.0102304	0.00855709	0.00130538	0.0108174	0.00132734	0.00864491	0.0158395	0.00448349	0.00549289	0.00227449	0.00169269
IN-PV	OPC	PTPRM	0.0784184	0.0444702	0.041127	0.0645257	0.0283552	0.0397244	0.033215	0.0448373	0.0547748	NA	0.0614492	NA	NA	0.0540393	0.0178913	0.0439016	0.0344079	0.0390119	0.0929228	0.0410547	0.0618219	0.0729517	0.0116269
IN-SST	AST-PP	CADM	0.225266	NA	0.149136	NA	NA	0.156674	0.150589	0.0880093	0.166913	0.145306	NA	0.113407	NA	0.0983169	0.102873	0.1044	0.118248	0.108116	0.190467	0.107127	0.134277	0.181546	0.161426
IN-SST	AST-PP	CDH	0.0539184	0.0100468	0.0487459	0.0278399	0.0319943	0.0632158	0.00271389	0.03583	0.0473054	NA	0.00497789	0.0704188	0.098224	0.0370484	0.0260023	0.0387948	0.015234	0.0413185	0.035907	0.0342794	0.0488608	0.005052	0.000588049
IN-SST	AST-PP	CNTN	0.180803	0.167123	0.163262	0.235929	0.17272	0.215127	0.180514	0.146441	NA	NA	0.203333	NA	NA	0.12749	0.157379	0.136389	0.161276	0.145129	0.229828	0.168388	0.168523	NA	NA
IN-SST	AST-PP	IGF	0.00033184	0.0115763	0.00458001	0.00753081	0.00927604	0.00298656	NA	0.0026427	0.00056699	0.000250716	0.00687312	NA	NA	0.00145367	0.00503493	0.010611	0.00443711	0.00806917	0.0147555	0.0148547	0.0138699	0.00239696	NA
IN-SST	AST-PP	NCAM	0.00193892	0.00505888	0.31718	NA	0.0135503	0.395658	NA	0.275069	NA	NA	0.00403971	NA	NA	0.00199603	0.284614	NA	0.0103602	0.262952	0.209758	0.0110798	NA	0.00901535	NA
IN-SST	AST-PP	NRG	0.458737	0.36693	0.490193	0.42622	0.36818	0.461223	0.395703	0.411357	0.425383	0.430825	0.491658	0.40214	0.396607	0.423077	0.345064	0.355938	0.311398	0.410914	0.48026	0.369068	0.474294	0.469468	0.402606
IN-SST	AST-PP	PSAP	0.0132123	0.0100582	0.00805295	0.026882	0.0460682	0.0273726	0.0265349	0.00854691	0.0334704	0.00326409	0.0113691	0.00711403	0.0546945	0.0403042	0.0523541	0.0328972	0.0173832	0.0112135	0.0414129	0.0346164	0.027487	0.0115596	0.0475835
IN-SST	AST-PP	PTPRM	0.0669239	0.0357868	0.0579787	0.0674512	0.0273223	0.0401056	NA	0.0304519	0.00574472	0.0082909	0.062706	0.0211402	0.00522952	0.0298783	0.0168601	0.0367951	0.0611909	0.024795	0.0489822	0.0549449	0.0462795	0.0641231	0.0228461
IN-SST	AST-PP	SEMA6	0.000559527	0.00361486	0.00666788	0.00277222	0.00897589	0.00207754	NA	0.00190145	NA	NA	0.0034736	NA	NA	NA	0.00179843	0.00364252	0.000653321	0.000427576	0.00379697	NA	0.00222217	0.00468019	NA
IN-SST	IN-PV	CADM	0.000655881	NA	0.00642301	0.000397513	0.00101405	0.00371785	0.0116155	0.00267281	0.0130818	NA	0.000909427	NA	NA	0.00420185	NA	0.00908786	0.00215327	0.0579508	0.00728086	0.00301168	0.00108298	0.00317183	0.00275812
IN-SST	IN-PV	CDH	0.0389406	NA	0.0291225	NA	0.00303233	NA	0.000592709	0.0184189	NA	NA	NA	NA	NA	0.000622313	0.0171198	0.0196709	0.016262	0.0313955	0.00536456	0.015283	NA	NA	0.000414133
IN-SST	IN-PV	CNTN	0.15871	NA	0.14721	0.0096239	0.139039	0.0139019	0.0257686	0.110046	0.0159713	0.00616547	0.0131931	0.014484	0.010924	0.118131	0.0125964	0.116106	0.119723	0.114713	0.173847	0.118271	0.124484	0.0218788	NA
IN-SST	IN-PV	EPHA	0.011765	0.0161355	0.0658216	0.0188183	0.0148706	0.0489098	0.0112642	0.0501209	0.00943751	0.0171073	0.0143758	NA	0.0423002	0.00901182	0.012907	0.0190845	0.0039465	0.0423393	0.0702383	0.0286754	0.0208765	0.0194066	NA
IN-SST	IN-PV	IGF	0.000434504	0.0191803	0.0171399	0.0117231	0.00995351	0.00838392	0.0148408	0.00841863	0.00600006	0.00144357	0.0192798	0.0098172	0.00354539	0.00654027	0.00927009	0.0172366	0.00219702	0.0116456	0.0207632	0.013429	0.0199342	0.0110622	0.0113551
IN-SST	IN-PV	NEGR	0.323825	0.222168	0.263305	0.360192	0.183932	0.352297	0.327993	0.192719	0.2682	0.349869	0.299433	NA	NA	0.242879	0.205462	0.162967	0.216425	0.202386	0.29096	0.215821	0.271278	0.326838	NA
IN-SST	IN-PV	NRG	0.560186	0.489986	0.654631	0.54178	0.491009	0.568419	0.592565	0.537863	0.509281	0.502907	0.614454	0.495656	0.493748	0.52836	0.449222	0.483467	0.410318	0.515973	0.626056	0.473345	0.590381	0.605626	0.521619
IN-SST	IN-PV	NRXN	0.796548	0.351703	0.707299	0.456367	0.311364	0.936881	0.54721	0.566379	0.380289	0.406213	0.509804	0.515071	NA	0.697413	0.400469	0.372136	0.296295	0.511238	0.898717	0.629921	0.453915	0.490547	0.39613
IN-SST	IN-PV	PTPRM	0.182395	0.122483	0.144596	0.199604	0.136583	0.177927	0.17845	0.114734	0.161866	0.173259	0.221997	0.114707	0.12753	0.144619	0.112826	0.123559	0.133708	0.130467	0.198861	0.168957	0.176938	0.205325	0.144981
IN-SST	IN-PV	SEMA6	0.00947674	0.0480812	0.0551764	0.0214819	0.0424212	0.0250254	0.0243989	0.0301943	0.0128336	0.00736948	0.0167417	0.0248458	NA	0.0236289	0.0193439	0.0405461	0.0140885	0.0269951	0.0443661	0.0296529	0.0382934	0.0334118	0.0373374
IN-SST	IN-SST	CADM	0.000896154	0.000630323	0.00758688	NA	0.00224497	NA	NA	0.00456473	NA	NA	0.00401701	0.0055445	NA	0.0044422	NA	0.0146387	0.00203481	0.0077868	0.00873181	0.00479016	0.00254995	NA	NA
IN-SST	IN-SST	CDH	0.0746063	0.0497789	0.0766161	NA	0.0521482	0.087607	0.112684	0.0501141	0.114098	0.071339	0.0446753	0.155906	0.191301	0.0320244	0.0432044	0.0694883	0.0406185	0.0740851	0.0507588	0.0380429	0.0620334	0.0697172	0.0523237
IN-SST	IN-SST	EPHA	0.0140752	0.0173082	0.0315627	0.0237248	0.0128493	0.0386403	0.0138089	0.0246273	0.00586855	0.0242709	0.00880768	0.0161704	0.0235428	0.0120607	0.0136553	0.0260836	0.00488292	0.0509823	0.031346	0.028133	0.0184893	0.0280058	0.00877974
IN-SST	IN-SST	IGF	0.000223887	0.010902	0.0142523	0.00397701	0.00387842	0.00532989	0.0056439	0.0059407	0.00371636	0.00139157	0.00807919	0.00433763	NA	0.00476716	0.00552402	0.0161344	0.000464303	0.00787768	0.0202761	0.0122463	0.0154555	0.00694042	0.00683871
IN-SST	IN-SST	NEGR	0.306966	0.218671	0.265732	0.351796	NA	0.335542	0.329037	0.169188	NA	0.3317	0.250761	NA	NA	0.208051	NA	0.157893	0.258528	0.187501	0.282892	0.179407	0.285512	0.322444	NA
IN-SST	IN-SST	NRXN	0.85928	0.398346	0.825912	0.515765	0.397291	0.938726	0.896355	0.586697	0.343088	0.420258	0.501213	0.582952	NA	0.396424	0.659123	0.444463	0.647348	0.5122	0.894365	0.601316	0.452103	0.883836	0.420539
IN-SST	IN-SST	PTPRM	0.138355	0.088332	0.125205	0.187622	0.0912861	0.145311	0.164717	0.0918516	0.134776	0.135811	0.189136	0.0770625	0.0780177	0.104846	0.0920237	0.11541	0.144037	0.118178	0.159337	0.162677	0.155576	0.182539	0.111396
IN-SST	IN-SV2C	CADM	0.00103551	0.000827357	0.0842198	NA	0.00573062	0.00241034	0.017882	0.00541527	0.0123692	NA	0.00311496	NA	NA	0.00298942	NA	0.0106323	0.00195146	0.0720477	0.0108236	0.0062949	0.00324516	NA	NA
IN-SST	IN-SV2C	CDH	0.0335398	NA	0.0473377	NA	0.0148517	0.0576468	0.074532	0.027262	0.0626323	NA	NA	0.0638142	NA	0.0199336	0.0277357	0.0248372	0.0149531	0.0433379	0.0359713	0.0281382	0.0045459	0.00250246	0.00158051
IN-SST	IN-SV2C	CNTN	0.183402	0.151735	0.18214	NA	0.16441	0.216219	0.214518	0.142875	0.0181551	0.212827	0.201783	0.212123	0.0181734	0.158504	0.140686	0.133949	0.142918	0.157594	0.192201	0.147337	0.17612	0.193655	0.00831825
IN-SST	IN-SV2C	EPHA	0.0623691	0.0575663	0.166344	NA	0.098299	0.1974	0.0510529	0.118701	0.0678848	0.0673819	0.0794477	0.0440584	0.142826	0.0493203	0.0521928	0.104271	0.0202964	0.158155	0.198599	0.123332	0.086231	0.132639	0.00870508
IN-SST	IN-SV2C	IGF	0.000365541	0.0110769	0.0116556	NA	0.00592821	0.00595008	0.00953209	0.00481678	0.00295768	0.00117096	0.0128317	0.010715	0.000856387	0.00732699	0.00467358	0.0182707	0.00163887	0.0081188	0.0108718	0.00801385	0.0150214	0.00691286	0.00509165
IN-SST	IN-SV2C	NEGR	0.264832	NA	0.193297	NA	NA	0.287988	0.249273	0.141756	NA	NA	0.208758	NA	NA	0.18275	NA	0.120701	0.156796	0.155491	0.225129	0.145963	0.212432	NA	NA
IN-SST	IN-SV2C	NGL	0.0833694	NA	0.0794045	NA	0.0530721	0.117858	0.0739955	0.0959075	0.0577327	NA	0.0822292	NA	NA	0.0752312	0.0762503	0.0771812	0.0334033	0.104666	0.078362	0.107419	0.0648393	0.0747188	NA
IN-SST	IN-SV2C	NRG	0.508295	0.425102	0.532249	NA	0.434524	0.512611	0.44057	0.448457	0.422624	0.434841	0.529681	0.444372	0.427264	0.445094	0.365629	0.343068	0.360868	0.416546	0.510225	0.39265	0.414673	0.511549	0.488115
IN-SST	IN-SV2C	NRXN	0.796563	0.352791	0.438903	NA	0.352745	0.906867	0.587106	0.368094	0.458849	0.0853025	0.571332	0.519796	0.373425	0.418661	0.368478	0.440554	0.550982	0.402369	0.458656	0.568808	0.461394	0.0412081	0.480116
IN-SST	IN-SV2C	PTPRM	0.178575	0.137285	0.15531	NA	0.137538	0.184632	0.177113	0.120579	0.160005	0.167742	0.219665	0.138085	0.127839	0.146204	0.115717	0.129322	0.136193	0.113697	0.206511	0.175171	0.169106	0.209573	0.172207
IN-SST	IN-SV2C	SEMA6	0.000352075	0.0138579	0.0198661	NA	0.00988701	0.00800772	0.00785956	0.018105	0.00463026	0.0012653	0.00222352	0.00945208	NA	0.00726041	0.00898436	0.022241	0.0072061	0.0170864	0.0200638	0.0178236	0.0212192	0.0108143	0.0034386
IN-SST	IN-VIP	CADM	0.00292413	0.00127795	0.0107174	0.00208603	0.00395395	0.00339545	0.0112929	0.00514381	NA	NA	0.00410536	0.00317345	NA	0.00375117	NA	0.0109465	0.00277021	0.00775306	0.013273	0.00665116	0.00321553	0.00310802	0.00239753
IN-SST	IN-VIP	CDH	0.0474783	0.0260594	0.0601604	0.0485889	0.0311106	0.0715735	0.0743087	0.0307346	0.0685421	0.0578191	0.0383845	NA	0.100184	0.0259156	0.0270657	0.0438998	0.0205144	0.0478582	0.0460954	0.0271523	0.0493475	0.0461806	0.00135084
IN-SST	IN-VIP	CNTN	0.125666	0.116108	0.136545	NA	0.142749	NA	0.0103372	0.121106	0.0161191	NA	NA	0.0056951	NA	0.119708	0.122548	0.112209	0.111688	0.11633	0.166553	0.123611	0.147994	NA	NA
IN-SST	IN-VIP	EPHA	0.0361765	0.0294578	0.091251	0.0487391	0.0326759	0.104616	0.0121233	0.0629047	0.01225	0.015036	0.037615	0.0141125	0.0190798	0.0264497	0.0301029	0.0490655	0.00879993	0.112004	0.128856	0.0686082	0.0466961	0.0877354	NA
IN-SST	IN-VIP	IGF	0.000445535	0.0136477	0.01423	0.0141208	0.00955989	0.0100051	0.00848538	0.00904508	0.0048569	0.00115863	0.0152831	0.00362978	NA	0.0098331	0.00786004	0.0173502	0.00242293	0.011451	0.0223974	0.0128335	0.0284034	0.0109125	0.00754893
IN-SST	IN-VIP	NEGR	0.258107	0.158117	0.209569	0.283319	NA	0.285168	0.249731	0.143068	NA	NA	0.230268	NA	NA	0.176703	NA	0.130347	0.174973	0.15342	0.210361	0.145719	0.20767	NA	NA
IN-SST	IN-VIP	NRG	0.543681	0.459274	0.609678	0.541444	0.455411	0.550761	0.57969	0.506861	0.496098	0.495498	0.580632	0.465287	0.478071	0.490369	0.421174	0.451439	0.403053	0.491243	0.581378	0.443066	0.537131	0.582079	0.493577
IN-SST	IN-VIP	NRXN	0.94778	0.67693	0.802365	1.10017	0.769617	1.03059	0.944572	0.667847	0.880728	0.558637	0.940048	0.629314	0.618233	0.780633	0.688262	0.686727	0.722643	0.649541	1.05851	0.745973	0.830619	1.00101	0.439277
IN-SST	IN-VIP	PTPRM	0.0699807	0.0446908	0.0568925	0.0811255	0.0501857	0.077069	0.0643241	0.0341208	0.046384	0.0469528	0.0739502	0.0532425	0.0433342	0.0497121	0.0380964	0.0424523	0.0472504	0.0246572	0.079333	0.062191	0.0591368	0.0766524	0.0583409
IN-SST	IN-VIP	SEMA6	0.00865324	0.0438971	0.0481104	0.0230556	0.0421481	0.0211095	0.0173146	0.0318581	0.00848824	0.00386223	0.0133139	0.0195282	NA	0.0225658	0.0153374	0.0407052	0.0140257	0.0272999	0.0439166	0.0303207	0.0292813	0.0284213	0.0204718
IN-SST	L2/3	CADM	0.00255279	0.00126422	0.0894431	0.00199667	0.00593297	0.00345806	0.0204452	0.0531717	0.0164524	0.00640024	0.00538704	0.0137779	NA	0.00857797	0.0662252	0.081027	0.0036519	0.0664818	0.00876428	0.00602893	0.00326647	0.0056048	0.100222
IN-SST	L2/3	CDH	0.074109	0.0482934	0.0732258	0.0467649	0.0452279	0.0980064	0.103215	0.0479406	0.104951	0.0870384	0.0603265	0.124864	0.146649	0.0317921	0.0458505	0.0536677	0.0369318	0.0608074	0.0573502	0.046337	0.0612018	0.0726199	0.0593254
IN-SST	L2/3	CNTN	0.209528	0.161936	0.188938	0.257801	0.198358	0.239426	0.210523	0.159397	0.0187559	0.240388	0.235974	0.232105	0.0213806	0.175229	0.173586	0.143577	0.163087	0.159455	0.233013	0.180658	0.169669	0.247159	0.212131
IN-SST	L2/3	EPHA	0.0936334	0.0989988	0.157621	0.131015	0.0986085	0.238209	0.103494	0.125819	0.0970425	0.020105	0.105835	0.062628	0.290665	0.0630975	0.105968	0.131559	0.0255543	0.143697	0.212216	0.127482	0.103918	0.180657	0.0518203
IN-SST	L2/3	IGF	0.00052708	0.0256644	0.0205317	0.0172179	0.0136836	0.0129534	0.017057	0.0126839	0.00784915	0.00348009	0.0222184	0.0264653	0.00688659	0.011686	0.0140827	0.0283955	0.00311327	0.0145183	0.0330768	0.0198359	0.0332719	0.015845	0.0223901
IN-SST	L2/3	NEGR	0.310376	0.238678	0.282036	0.348944	0.199795	0.350342	0.325495	0.203738	0.284472	0.338314	0.296628	0.297406	NA	0.23648	0.214855	0.193275	0.217733	0.218637	0.30059	0.225511	0.285274	0.335617	0.285726
IN-SST	L2/3	NGL	0.0373641	NA	0.0566507	NA	0.0110874	0.0724819	0.0590956	0.0666537	0.0512413	0.0336141	0.0508153	0.0526789	NA	0.0453578	0.0574173	0.0504846	0.0205999	0.0567418	0.0657147	0.0709315	0.02559	0.0585393	0.0679609
IN-SST	L2/3	NRXN	0.848688	0.383687	0.76591	0.479341	0.449733	0.939461	1.00057	0.643361	0.919381	0.56505	0.898412	0.697824	0.832193	0.728034	0.748268	0.731891	0.598093	0.623783	0.891111	0.716174	0.739444	0.545114	0.434681
IN-SST	L2/3	SEMA6	0.0086012	0.0558404	0.0608175	0.0307698	0.0486382	0.0255894	0.0292792	0.0367454	0.0146525	0.0084621	0.0179189	0.0421188	NA	0.0279849	0.025652	0.0487718	0.0133412	0.0317537	0.0504544	0.0353036	0.0429642	0.0378156	0.0440393
IN-SST	L4	CADM	0.00374608	0.00167432	0.098374	0.00172882	0.00545636	0.0031308	0.0161031	0.0523724	0.0118526	0.00372888	0.00186754	0.00746924	NA	0.00501007	0.0668289	0.067644	0.00444658	0.077211	0.00816738	0.00659293	0.00430426	0.132295	0.00306922
IN-SST	L4	CDH	0.0719508	0.047845	0.0672185	0.0440528	0.0468512	0.100007	0.103807	0.0511939	0.0884675	0.0841192	0.0565995	0.100147	0.140782	0.0311364	0.0455711	0.0526982	0.0358265	0.0597327	0.0541121	0.0389596	0.0585143	0.0642458	0.0475117
IN-SST	L4	CNTN	0.215361	0.165635	0.203351	0.258153	0.224093	0.238225	0.214913	0.162008	0.2315	0.236329	0.247471	0.238969	0.233627	0.173101	0.1703	0.149711	0.162475	0.166931	0.238113	0.183981	0.181891	0.222573	0.225756
IN-SST	L4	EPHA	0.108531	0.106352	0.176215	0.160593	0.125228	0.276171	0.103845	0.146136	0.12185	0.046854	0.114912	0.0591161	0.290839	0.0855563	0.109323	0.134896	0.0299841	0.194025	0.261229	0.158658	0.115976	0.177703	0.0803952
IN-SST	L4	IGF	0.00047837	0.0183969	0.0171114	0.0131272	0.013859	0.0108621	0.00762512	0.00848394	0.00465322	0.0014655	0.0154485	0.00966204	0.00289805	0.00745151	0.0105271	0.0219424	0.00205323	0.0125495	0.0262349	0.0169791	0.0191586	0.0103392	0.0111318
IN-SST	L4	NEGR	0.336645	0.237919	0.293049	0.368577	0.20688	0.362395	0.337192	0.208816	0.296945	0.357036	0.31325	0.299831	NA	0.246994	0.224711	0.186177	0.248995	0.225227	0.313586	0.229152	0.300162	0.351792	0.284599
IN-SST	L4	NGL	0.0401942	NA	0.00407553	NA	0.0046634	0.0407781	0.00265135	0.0171015	0.0013962	NA	NA	0.000490493	NA	0.000385859	0.00234871	0.00286631	0.0149879	0.0213733	0.00163911	0.0150385	0.000291428	NA	NA
IN-SST	L4	NRXN	0.884692	0.393903	0.741111	0.541201	0.450526	0.90121	0.65944	0.653372	0.900691	0.439985	0.927452	0.594598	0.444998	0.725026	0.717359	0.685753	0.617514	0.610265	0.909235	0.707229	0.492089	0.548202	0.449021
IN-SST	L4	PTPRM	0.0192376	NA	0.0190866	0.0365072	0.0110332	NA	0.00854596	0.00878546	0.0047378	NA	0.0151249	NA	NA	0.0102654	0.00736437	0.0169788	0.017035	0.0162987	0.0336075	0.0156606	0.0146164	0.0194604	NA
IN-SST	L4	SEMA6	0.00726401	0.0547184	0.062588	0.0252185	0.0487594	0.0186137	0.0216444	0.0331914	0.00938273	0.00478402	0.0100656	0.0232793	NA	0.0224781	0.0195089	0.0439086	0.0115516	0.0275336	0.0447266	0.0328992	0.0335893	0.0276786	0.0360332
IN-SST	L5/6	CADM	0.000919564	NA	0.00424294	NA	0.00303487	0.00185449	NA	0.00287836	NA	NA	NA	0.00525452	NA	0.00550649	NA	0.00447927	0.0014168	0.00467981	0.0052256	0.00385944	0.00108086	0.00468982	0.00213876
IN-SST	L5/6	CDH	0.083174	NA	0.0965559	0.0398173	0.06748	0.105282	0.120568	0.0587951	0.112829	0.0823158	0.0493882	0.153265	0.147654	0.0547427	0.0532593	0.0461054	0.0517954	0.0741237	0.0693935	0.0484225	0.0484895	0.0737353	0.0822246
IN-SST	L5/6	CNTN	0.215789	NA	0.203917	0.238068	0.233057	0.239841	0.224327	0.166146	0.0198155	NA	0.231217	0.25214	0.240951	0.195287	0.174485	0.155158	0.172632	0.166938	0.248502	0.191658	0.176985	0.264146	0.227096
IN-SST	L5/6	EPHA	0.066153	NA	0.161128	0.123326	0.103298	0.24108	0.0652739	0.120846	0.0825948	0.0896436	0.0650405	0.0646454	0.199253	0.0784286	0.0998005	0.115188	0.0247007	0.16728	0.210556	0.132854	0.0935909	0.171644	0.0527562
IN-SST	L5/6	IGF	0.00067595	NA	0.0188102	0.0146472	0.0131254	0.0109234	0.0196222	0.013007	0.00824176	0.00248505	0.0186412	0.0280744	0.00765442	0.0158927	0.0150131	0.0294689	0.00278048	0.0147823	0.0341633	0.0202412	0.0316891	0.0163624	0.0208986
IN-SST	L5/6	NEGR	0.345836	NA	0.287056	0.379429	0.205035	0.365687	0.341968	0.212793	0.29708	0.35725	0.320342	0.296852	NA	0.256749	0.22022	0.194789	0.249213	0.226816	0.322576	0.233317	0.297155	0.338757	0.293918
IN-SST	L5/6	NRXN	0.94616	NA	0.838579	0.601588	0.819042	0.987974	0.71032	0.699158	0.978195	0.540981	0.997351	0.684357	0.780438	0.846842	0.784424	0.764929	0.71333	0.664412	1.01089	0.774204	0.827985	0.755338	0.437864
IN-SST	L5/6	PTPRM	0.0271115	NA	0.0262143	0.0389974	0.00471474	0.0372944	0.00995185	0.0178501	0.018969	0.00901584	0.0268344	0.0184527	0.0100777	0.0195974	0.0218197	0.0249116	0.0289128	0.0256446	0.0346403	0.0263515	0.0260308	0.0433747	0.0155151
IN-SST	L5/6	RELN	0.00233928	NA	0.00286806	NA	NA	0.00363803	NA	0.0029582	0.00262937	NA	NA	NA	NA	0.00149742	0.00122584	NA	NA	0.00197038	0.00747002	0.00171	NA	0.0052243	NA
IN-SST	L5/6	SEMA6	0.00517278	NA	0.0353809	0.0235174	0.0232924	0.0135453	0.0134053	0.0230745	0.00775864	0.00186997	0.0108992	0.00882609	NA	0.0150226	0.0170394	0.037343	0.00966686	0.0168901	0.0394948	0.0218191	0.0189997	0.0255768	0.0240658
IN-SST	L5/6-CC	CADM	0.00456027	NA	0.00850798	0.00113993	0.00522892	0.00627121	0.0180999	0.00626469	0.0157256	0.00567087	0.00249625	0.0130325	NA	0.0108439	0.012611	0.0152753	0.00254572	0.00981645	0.0113827	0.00633322	0.00203572	0.00550592	0.00822632
IN-SST	L5/6-CC	CDH	0.100047	NA	0.0996736	0.0712706	0.0760232	0.112141	0.118424	0.0641801	0.121975	0.0954218	0.075629	0.153261	0.160094	0.0589443	0.055856	0.0684033	0.0519385	0.079768	0.0710945	0.0575605	0.0818217	0.0775173	0.0842238
IN-SST	L5/6-CC	CNTN	0.228718	NA	0.207339	0.262164	0.217649	0.259273	0.224913	0.16832	0.24113	0.24348	0.239583	0.249846	0.253342	0.193205	0.18593	0.163223	0.180935	0.172973	0.270255	0.195738	0.192677	0.259053	0.233411
IN-SST	L5/6-CC	EPHA	0.0634281	NA	0.146533	0.0999882	0.102512	0.204512	0.0517878	0.106704	0.0953317	0.0223233	0.0894341	0.014209	0.150972	0.068101	0.107433	0.0940494	0.021414	0.143618	0.203182	0.113238	0.0907558	0.16225	0.0157339
IN-SST	L5/6-CC	IGF	0.000494174	NA	0.020057	0.0173962	0.0177378	0.0109864	0.0148444	0.0123076	0.00839426	0.00263649	0.0210401	0.0248358	0.00600031	0.0138612	0.0129447	0.0285478	0.00289745	0.0146499	0.0290524	0.0203977	0.0345216	0.0145709	0.0244345
IN-SST	L5/6-CC	NCAM	0.00725344	NA	0.206861	0.00962164	NA	0.268796	0.225398	0.1736	0.266837	0.216221	NA	0.249603	0.252539	0.0355553	0.330945	0.187955	0.0171234	0.175924	0.294247	0.0134805	0.00849147	0.0327995	NA
IN-SST	L5/6-CC	NEGR	0.284552	NA	0.267401	0.337779	0.192331	0.319351	0.316233	0.193126	0.267922	0.32563	0.289507	NA	NA	0.237614	0.206528	0.177538	0.188438	0.200796	0.282459	0.213023	0.250337	0.312729	NA
IN-SST	L5/6-CC	NRXN	0.427154	NA	0.699832	0.518341	0.366841	0.555985	0.665831	0.635661	0.570374	0.464602	0.508402	0.6802	0.596002	0.509806	0.513551	0.452745	0.55365	0.611686	0.605511	0.677852	0.419366	0.618206	0.497904
IN-SST	L5/6-CC	PTPRM	0.0238217	NA	0.0186204	0.0663429	0.012451	0.0177707	0.0244853	0.0154889	0.0194726	0.0103073	0.019019	NA	0.00560797	0.00824696	0.0199066	0.0171215	0.0304069	0.0205101	0.0548512	0.00976877	0.0185097	0.0566577	NA
IN-SST	L5/6-CC	SEMA6	0.00971645	NA	0.0681998	0.0260572	0.0553711	0.0330712	0.0285182	0.0400262	0.0160998	0.00872215	0.0201333	0.0363073	NA	0.0297312	0.0264426	0.0485393	0.0156776	0.0327165	0.0544503	0.0412281	0.0353576	0.0369237	0.0574762
IN-SST	Microglia	APP	0.123561	0.0635978	0.0887159	0.0441438	0.114104	0.146628	NA	0.0432031	NA	NA	0.0962743	NA	0.106807	0.0793504	0.028166	0.0684178	0.161925	0.0739508	0.172641	0.173471	0.0644276	0.136089	NA
IN-SST	Neu-NRGN-II	CADM	0.0160541	0.0061424	0.0128926	0.00905283	0.014688	0.0079623	0.0255205	0.0106306	0.0295097	0.0127888	0.0125476	0.0318061	NA	0.00614203	0.00710543	0.0419051	0.00913678	0.0090261	0.0474563	0.0191663	0.0176422	0.0089608	0.0220851
IN-SST	Neu-NRGN-II	CNTN	0.162854	NA	0.106588	0.0390082	NA	NA	NA	0.0910001	NA	NA	NA	NA	NA	0.10034	NA	0.000148163	NA	0.0902259	NA	0.0772787	NA	NA	NA
IN-SST	Neu-NRGN-II	NEGR	0.176599	NA	NA	NA	NA	NA	NA	NA	NA	NA	NA	NA	NA	NA	NA	NA	NA	NA	NA	NA	NA	NA	NA
IN-SST	Oligodendrocytes	NCAM	0.478281	0.35979	0.352414	NA	0.241338	0.486655	0.205815	0.273162	0.250253	0.220961	0.521693	NA	NA	0.215566	0.141451	0.156384	0.305448	0.28011	0.503198	NA	NA	0.413361	NA
IN-SST	Oligodendrocytes	NRG	0.437444	0.382937	0.440058	NA	0.320552	0.433301	0.397771	0.336104	0.387542	0.377186	0.452712	0.33698	0.343779	0.421627	0.291543	0.379148	0.278649	0.340328	0.481697	0.340787	0.404313	0.455297	0.374028
IN-SST	Oligodendrocytes	NRXN	0.862963	0.388305	0.668925	0.397069	NA	0.896774	0.483333	0.314681	0.83127	0.367102	0.390055	NA	0.37549	0.392147	0.263644	0.618368	0.653727	0.577173	0.809896	0.556114	0.742738	0.460704	NA
IN-SST	Oligodendrocytes	PSAP	0.00985052	0.000901317	0.0221567	0.0115181	NA	0.00957735	0.0198087	0.00760237	0.0188511	0.00979379	NA	0.0103665	0.00870233	0.0246858	NA	0.0286886	0.0126929	0.0204208	0.0388906	0.0226451	0.00653093	0.00998659	NA
IN-SST	OPC	CDH	0.0405311	0.0204768	0.034775	NA	0.00491138	0.056707	0.0625428	0.023391	NA	NA	0.0377696	NA	NA	0.0299352	0.0191012	0.025958	0.0111352	0.0418089	0.0386843	0.0173335	0.0519031	0.0301483	NA
IN-SST	OPC	CNTN	0.23865	0.142331	0.191084	0.265511	0.155604	0.262663	0.214816	0.150438	NA	0.264865	0.275992	0.191544	NA	0.189143	0.152271	0.13691	0.181661	0.168803	0.244041	0.178737	0.186016	0.252073	0.160693
IN-SST	OPC	IGF	0.000396186	0.00944434	0.0121948	0.00807365	0.00302514	0.00398767	0.00160291	0.00554789	0.000510065	0.000121368	0.0119102	0.000599819	NA	0.00570618	0.00126591	0.0109443	0.00161348	0.00739834	0.0184449	0.00985954	0.0166804	0.00259754	NA
IN-SST	OPC	NEGR	0.266498	0.166087	0.220156	0.275173	NA	0.30094	0.233332	0.156119	NA	NA	0.211129	NA	NA	0.188116	NA	0.142381	0.18346	0.175312	0.24836	0.160495	0.237588	0.290252	NA
IN-SST	OPC	NGL	0.0545847	0.063341	0.0698304	0.0739507	0.0288295	0.101836	0.0703331	0.0797786	0.0428525	NA	0.0560947	0.0449566	NA	0.0749662	0.0560672	0.0686048	0.0488643	0.0923957	0.0822306	0.0738987	0.0748413	0.0589363	NA
IN-SST	OPC	NRG	0.457404	0.350469	0.474307	0.419183	0.323926	0.469916	0.402323	0.385744	0.384671	0.385437	0.479862	0.381867	0.390567	0.417534	0.317019	0.291418	0.312824	0.374756	0.45584	0.353624	0.387995	0.461826	0.381294
IN-SST	OPC	NRXN	1.07961	0.800554	0.881904	1.24634	0.841135	1.06878	1.15842	0.778685	1.04921	0.987748	1.1982	1.15182	1.18638	1.03898	0.76766	0.877308	0.841069	0.774923	1.28011	0.9237	0.978562	1.06822	0.467116
IN-SST	OPC	PTPRM	0.0577122	0.0312952	0.0350433	0.0600438	0.0181949	0.0314726	0.0302475	0.0353387	0.0446529	NA	0.0508014	NA	NA	0.0380688	0.0143103	0.0407617	0.0373972	0.0349906	0.0725477	0.0393037	0.0534554	0.0636788	0.00862197
IN-SV2C	AST-PP	CADM	0.220306	NA	0.182727	NA	0.112703	0.241545	0.223771	0.146755	0.215482	0.2049	0.206707	0.162638	0.177489	0.158411	0.143146	0.104776	0.153695	0.145075	0.184862	0.165485	0.149074	0.186656	NA
IN-SV2C	AST-PP	CDH	0.0277967	NA	0.0319617	NA	0.00326346	0.000280225	0.00769657	0.0219486	0.00296578	0.00136725	0.0119466	NA	NA	0.0230855	0.00456118	0.0104209	0.00603049	0.0278028	0.0137717	0.0278372	0.00604074	0.00341573	0.00154925
IN-SV2C	AST-PP	CNTN	0.175453	0.142941	0.158216	NA	0.154339	0.203971	0.183788	0.125632	NA	NA	0.187866	NA	NA	0.125841	0.154843	0.121683	0.137321	0.140807	0.2133	0.168689	0.169221	NA	NA
IN-SV2C	AST-PP	COLLAGEN	0.0169268	NA	0.0026673	NA	0.0143206	0.0264466	0.00167015	NA	0.00636541	0.00564072	0.00781005	0.00524673	0.0126053	0.0141988	NA	0.00227957	0.0178761	NA	0.00798209	0.00185105	0.0268533	NA	NA
IN-SV2C	AST-PP	EPHA	0.0133826	NA	NA	NA	NA	NA	NA	NA	NA	NA	NA	NA	NA	NA	NA	NA	NA	NA	NA	NA	NA	NA	NA
IN-SV2C	AST-PP	EPHB	0.00908062	0.00332202	0.00413603	NA	NA	0.0018646	0.00362351	0.00387444	0.000603892	NA	NA	0.00607644	NA	0.00599987	NA	0.00126029	NA	0.00386751	0.0178609	NA	0.0070205	NA	0.0099483
IN-SV2C	AST-PP	IGF	0.0187276	0.0212954	0.00722928	NA	0.0162407	0.0101526	NA	0.0057154	0.00279056	0.00419225	0.00840862	NA	NA	0.00264316	0.009642	0.0136263	0.0303556	0.0132127	0.0190195	0.0299246	0.0121441	0.00425577	NA
IN-SV2C	AST-PP	LAMININ	0.000657061	NA	0.000178125	NA	0.00111189	NA	NA	NA	NA	NA	0.00120385	NA	NA	7.75e-05	NA	NA	0.00956041	NA	NA	0.000286205	0.00271935	NA	NA
IN-SV2C	AST-PP	NCAM	0.00172277	0.00392135	NA	NA	0.0112706	NA	NA	NA	NA	NA	0.0034804	NA	NA	0.00169423	NA	NA	0.00917132	NA	0.00411693	0.00958252	NA	0.00773286	NA
IN-SV2C	AST-PP	NRG	0.823571	0.595625	0.671092	NA	0.670209	0.864593	0.693855	0.544546	0.861671	0.803335	0.856911	0.772505	0.692635	0.711247	0.590077	0.521383	0.511453	0.644342	0.844205	0.629179	0.635936	0.83131	0.64736
IN-SV2C	AST-PP	PSAP	0.0274378	0.014117	0.00923466	NA	0.0845386	0.0357942	0.0443402	0.0110407	0.052952	0.0103213	0.029742	0.023456	0.190852	0.0694784	0.0563982	0.0309872	0.0274509	0.0114	0.0472148	0.0387758	0.0409916	0.0127311	0.0429205
IN-SV2C	AST-PP	PTPRM	0.0885115	0.0574547	0.0732735	NA	0.0426882	0.0527137	NA	0.0408396	0.00701592	0.0106082	0.0747077	0.0397893	0.00902396	0.0430878	0.0216628	0.0416772	0.057555	0.0237595	0.066051	0.0597554	0.0508768	0.075234	0.0373495
IN-SV2C	AST-PP	SEMA6	0.000872626	0.00331583	0.00267129	NA	0.00385399	0.00202832	NA	0.00185771	NA	NA	0.0094872	NA	NA	NA	0.000907644	0.00485574	0.000649405	0.000133974	0.00612059	NA	0.00266575	0.0064481	NA
IN-SV2C	AST-PP	TENASCIN	0.0125447	NA	NA	NA	0.0344246	0.0270462	0.00225183	NA	0.019477	0.0222882	0.0123088	0.00437619	0.0482065	0.0240635	NA	0.00469504	0.0336142	NA	0.0140979	NA	0.0159662	NA	NA
IN-SV2C	IN-PV	CADM	0.0007579	NA	0.082817	NA	0.00259347	0.00487868	0.0223157	0.0584457	0.135759	NA	0.000704714	NA	NA	0.00282745	0.0541715	0.00659048	0.00206509	0.0742968	0.00902824	0.00395996	0.0013788	NA	NA
IN-SV2C	IN-PV	CNTN	0.155302	NA	0.134218	NA	0.118444	0.0104798	0.0263119	0.00911413	0.0175377	0.00921643	0.019543	0.0373533	0.00972408	0.114662	0.0107043	0.0170496	0.101676	0.115519	0.154226	0.120291	0.00454302	0.0144827	NA
IN-SV2C	IN-PV	EPHA	0.0572965	0.0203927	0.0890962	NA	0.024148	0.0743251	0.0303229	0.0649742	0.00960172	0.0254153	0.0667677	0.0230566	NA	0.0158178	0.0173019	0.0250435	0.0478561	0.0337583	0.0841901	0.0302346	0.0580703	0.0220923	0.011132
IN-SV2C	IN-PV	EPHB	0.000440136	0.00135531	0.00304292	NA	NA	0.000109681	0.00107065	0.003146	NA	NA	NA	0.00138784	NA	0.00103297	NA	NA	NA	0.0016775	0.0116021	NA	0.00165898	NA	0.00201264
IN-SV2C	IN-PV	IGF	0.0243827	0.0350569	0.0268573	NA	0.0174179	0.0281351	0.0292694	0.0180853	0.0289141	0.0236936	0.0235214	0.0162454	0.0226211	0.0118426	0.0176835	0.0220927	0.0152306	0.0190251	0.0267163	0.0270923	0.0174672	0.0195094	0.0190529
IN-SV2C	IN-PV	JAM	0.00283189	0.00273671	0.00644453	NA	0.00122615	0.00371921	0.00766422	0.00104302	0.00421717	NA	NA	NA	NA	NA	NA	0.0118337	0.00765257	0.00470561	0.0130446	0.0115779	0.00246597	0.00573079	NA
IN-SV2C	IN-PV	LAMININ	0.00136831	0.00254923	0.00302892	NA	0.00841728	NA	0.0189669	0.00319581	0.0229156	0.00359638	0.005386	NA	NA	0.00307227	0.00278802	0.00840599	0.0214932	0.0196384	0.0646355	0.00850424	0.0290168	0.00560416	NA
IN-SV2C	IN-PV	NEGR	0.280313	NA	0.191359	NA	0.210106	0.303453	0.248389	0.162217	NA	NA	0.252019	NA	NA	0.21449	NA	NA	0.128391	0.168361	0.232083	0.177054	0.200817	NA	NA
IN-SV2C	IN-PV	NRG	1.02823	0.812472	0.885309	NA	0.921788	1.07907	0.907467	0.713557	1.04093	0.956074	1.08501	0.989077	0.89026	0.900498	0.781553	0.705833	0.693771	0.806975	1.11173	0.819956	0.792126	1.07399	0.840908
IN-SV2C	IN-PV	NRXN	0.743232	NA	0.639645	NA	0.0355074	0.876801	0.461625	0.522098	0.12206	0.145992	0.820253	0.15344	NA	0.405255	0.109627	0.0911324	0.0415112	0.502617	0.831519	0.337141	0.590434	0.0942358	0.0017071
IN-SV2C	IN-PV	PTPRM	0.23197	0.18649	0.178413	NA	0.200717	0.223763	0.191642	0.14944	0.191046	0.211836	0.256155	0.199107	0.202041	0.198193	0.141043	0.1383	0.126343	0.125587	0.254198	0.181829	0.191903	0.234765	0.219595
IN-SV2C	IN-PV	SEMA6	0.0147063	0.04424	0.0224569	NA	0.0177239	0.0266491	0.02018	0.0298852	0.0212143	0.00406423	0.0446952	0.00863041	0.0306569	0.0310555	0.00983924	0.0518158	0.0140052	0.0175833	0.0718323	0.0252291	0.046242	0.0455932	0.0215256
IN-SV2C	IN-SST	CADM	0.00103551	0.000827357	0.0842198	NA	0.00573062	0.00241034	0.017882	0.00541527	0.0123692	NA	0.00311496	NA	NA	0.00298942	NA	0.0106323	0.00195146	0.0720477	0.0108236	0.0062949	0.00324516	NA	NA
IN-SV2C	IN-SST	CDH	0.0335398	NA	0.0473377	NA	0.0148517	0.0576468	0.074532	0.027262	0.0626323	NA	NA	0.0638142	NA	0.0199336	0.0277357	0.0248372	0.0149531	0.0433379	0.0359713	0.0281382	0.0045459	0.00250246	0.00158051
IN-SV2C	IN-SST	EPHA	0.0440028	0.0218679	0.0426012	NA	0.020788	0.0588823	0.035188	0.0318851	0.00597104	0.0359307	0.0241124	0.03568	NA	0.0210738	0.0182823	0.0341354	0.0282724	0.0406917	0.0524751	0.0296584	0.0348531	0.031843	0.0245061
IN-SV2C	IN-SST	IGF	0.0127113	0.0200664	0.0223706	NA	0.00681832	0.018017	0.0112329	0.0127988	0.0180676	0.0228585	0.00988145	0.00720399	NA	0.00864452	0.0105739	0.0206866	0.00325225	0.0129007	0.0260934	0.0247364	0.0135351	0.0122792	0.0115104
IN-SV2C	IN-SST	LAMININ	0.00106669	0.00259646	0.00193374	NA	0.00370906	NA	0.0135429	0.0019634	0.0132236	NA	0.00486399	NA	NA	0.00202591	0.00158258	0.00796197	0.0105501	0.0129339	0.0325916	0.00458444	0.0223709	0.0033409	NA
IN-SV2C	IN-SST	NEGR	0.264832	NA	0.193297	NA	NA	0.287988	0.249273	0.141756	NA	NA	0.208758	NA	NA	0.18275	NA	0.120701	0.156796	0.155491	0.225129	0.145963	0.212432	NA	NA
IN-SV2C	IN-SST	NRG	0.122107	NA	0.178812	NA	0.0178817	0.20522	0.159604	0.098039	NA	NA	0.157802	NA	NA	0.127175	0.126583	0.101571	0.0717889	0.138311	0.146832	0.0176333	0.0914715	0.174677	NA
IN-SV2C	IN-SST	NRXN	0.805805	0.563465	0.750114	NA	0.0456546	0.888455	0.836093	0.540304	0.110385	0.153363	0.81387	0.174426	NA	0.364383	0.624817	0.16425	0.552829	0.504398	0.868036	0.31062	0.600818	0.467633	0.158849
IN-SV2C	IN-SST	PTPRM	0.178575	0.137285	0.15531	NA	0.137538	0.184632	0.177113	0.120579	0.160005	0.167742	0.219665	0.138085	0.127839	0.146204	0.115717	0.129322	0.136193	0.113697	0.206511	0.175171	0.169106	0.209573	0.172207
IN-SV2C	IN-SV2C	CADM	0.0011965	NA	0.0999324	NA	0.0145493	NA	0.0341554	0.0779064	NA	NA	0.00241498	NA	NA	NA	0.0664183	0.00771379	0.00187152	0.0942806	0.0134097	0.00826839	0.00412913	NA	NA
IN-SV2C	IN-SV2C	CNTN	0.177991	0.129434	0.17001	NA	0.146757	0.00698732	0.218448	0.121199	0.0199314	0.00758644	0.0171483	0.0259584	0.0161901	0.152493	0.138413	0.012743	0.121589	0.157316	0.174457	0.149235	0.179899	NA	0.0120016
IN-SV2C	IN-SV2C	EPHA	0.192356	0.0726584	0.223225	NA	0.178732	0.296922	0.234843	0.153218	0.069047	0.146107	0.21172	0.097015	0.00361184	0.0995182	0.0925596	0.136115	0.127294	0.126711	0.236559	0.129902	0.161948	0.108357	0.069275
IN-SV2C	IN-SV2C	EPHB	0.00174145	0.000570291	0.00441389	NA	NA	0.000260332	0.00101682	0.00421783	0.000489123	NA	NA	0.0013624	NA	0.00372564	NA	0.000391231	NA	0.00403614	0.0172386	NA	0.00566629	NA	0.00542468
IN-SV2C	IN-SV2C	IGF	0.0205911	0.0203853	0.0183223	NA	0.0104056	0.0200837	0.0188984	0.010391	0.0144216	0.0193005	0.0156774	0.0177206	0.00554462	0.0132587	0.00895297	0.0234113	0.0113992	0.0132935	0.0140295	0.0162583	0.0131542	0.0122307	0.00858022
IN-SV2C	IN-SV2C	JAM	0.00746184	0.023721	0.0432467	NA	0.00787415	0.00640595	0.0643729	0.00337104	0.0287184	0.0138716	0.00608509	0.00439757	0.0184372	0.00488336	0.0340227	0.0613536	0.033458	0.0279294	0.0620829	0.0342452	0.0429527	0.0418516	0.00520942
IN-SV2C	IN-SV2C	KIT	0.0241968	0.00262767	0.0408265	NA	0.0034766	0.0562713	0.102919	0.0347648	0.0329119	0.047509	0.0315933	0.0528237	0.0559954	0.0201554	0.0392097	0.037476	NA	0.0513311	0.0376135	0.0399373	0.0641229	0.0477342	0.00523645
IN-SV2C	IN-SV2C	LAMININ	0.00426122	0.00785794	0.00587641	NA	0.0236822	NA	0.0353883	0.00764671	0.0457767	0.00762737	0.0199991	NA	NA	0.0100571	0.00555375	0.0204365	0.0435888	0.0422038	0.145248	0.0177829	0.0761411	0.0116319	NA
IN-SV2C	IN-SV2C	MPZ	0.000162802	NA	0.00101665	NA	NA	NA	0.00270033	0.000796449	NA	0.000481084	0.000934952	NA	0.00182985	NA	NA	0.00650165	NA	0.00075405	0.00740666	0.00032734	0.00499421	NA	NA
IN-SV2C	IN-SV2C	NEGR	0.226591	NA	NA	NA	NA	NA	NA	NA	NA	NA	NA	NA	NA	NA	NA	NA	NA	NA	NA	NA	NA	NA	NA
IN-SV2C	IN-SV2C	NGL	0.141799	NA	0.163178	NA	0.1079	0.160176	0.154592	0.141963	0.136832	0.141487	0.173755	0.138182	0.167146	0.140302	0.133156	0.130588	0.0678287	0.117004	0.172793	0.155248	0.122866	0.136763	NA
IN-SV2C	IN-SV2C	NRG	0.92254	0.697188	0.726636	NA	0.804235	0.966881	0.779515	0.594167	0.855823	0.811683	0.927162	0.867888	0.75346	0.750492	0.627414	0.567836	0.601326	0.653101	0.89904	0.671863	0.616504	0.906502	0.777167
IN-SV2C	IN-SV2C	NRXN	0.743246	NA	0.125158	NA	0.0406102	0.848421	0.232983	0.0790243	0.216397	0.204823	0.515629	0.15518	NA	0.132342	0.14723	0.154494	0.257614	0.596014	0.115853	0.290799	0.0560065	0.00531557	0.225399
IN-SV2C	IN-SV2C	PTPRM	0.2274	0.207201	0.191073	NA	0.202015	0.231707	0.19023	0.156741	0.188925	0.205395	0.253581	0.235119	0.202487	0.200228	0.144539	0.144638	0.128711	0.109365	0.263277	0.188409	0.183556	0.239439	0.256627
IN-SV2C	IN-SV2C	SEMA6	0.000549153	0.0127223	0.00797738	NA	0.00424742	0.00853452	0.00586984	0.0233749	0.0057292	0.000132085	0.0107316	0.0107155	0.00510529	0.0131341	0.00454041	0.0314591	0.00716303	0.0110188	0.035175	0.0128687	0.0254986	0.0118848	0.00200387
IN-SV2C	IN-VIP	CADM	0.00337777	0.00167708	0.085768	NA	0.0100663	0.00445607	0.0217024	0.0626031	0.119467	NA	0.00318353	NA	NA	0.00252381	0.0491533	0.00794246	0.00265682	0.0693741	0.0164346	0.108045	0.00409147	NA	NA
IN-SV2C	IN-VIP	CDH	0.000958679	NA	0.0380549	NA	0.00234888	0.000151589	0.00762348	0.0173204	0.00631484	0.00146409	0.00547204	NA	NA	0.00416871	0.00321349	0.00563204	0.0111839	0.0290415	0.0348218	0.0199454	0.00392427	0.00241149	0.00355441
IN-SV2C	IN-VIP	CNTN	0.121705	NA	0.128246	NA	0.127068	NA	0.0105587	0.102899	0.0176998	NA	NA	0.0148971	NA	0.118147	8.85e-06	0.0155332	0.0943733	0.112752	0.151249	0.123845	0.150573	NA	NA
IN-SV2C	IN-VIP	EPHA	0.113534	0.0430619	0.122882	NA	0.0528119	0.158878	0.0861389	0.081384	0.0124625	0.0685666	0.100838	0.0904835	NA	0.0571387	0.0402715	0.0643297	0.0645546	0.0894928	0.154079	0.0722915	0.103071	0.0996454	0.0103091
IN-SV2C	IN-VIP	EPHB	0.00410054	0.00166206	0.00383669	NA	NA	0.00072121	0.00198017	0.00333704	NA	NA	NA	0.00205079	NA	0.00506248	NA	0.00082163	NA	0.0057846	0.0213075	NA	0.00653805	NA	0.00470881
IN-SV2C	IN-VIP	IGF	0.0248656	0.0250237	0.0223352	NA	0.0167282	0.0334468	0.016834	0.0194098	0.0235085	0.0191009	0.0186597	0.00603122	NA	0.0177573	0.0150131	0.0222292	0.0167639	0.0187064	0.0287954	0.0258964	0.0249148	0.0192475	0.0126996
IN-SV2C	IN-VIP	JAM	0.0017615	NA	0.0149177	NA	0.00216354	0.00287196	0.00692763	0.00119221	0.00033575	NA	0.000134347	NA	NA	0.00381953	0.000686886	0.0277353	0.00492225	0.00727962	0.0179218	0.000539312	0.0185321	0.0134266	NA
IN-SV2C	IN-VIP	LAMININ	0.00133533	0.00221107	0.002135	NA	0.00677571	NA	0.0117555	0.00203571	0.0115189	NA	0.00551645	NA	NA	0.00355437	0.0017599	0.0080845	0.0143238	0.0129538	0.0581884	0.0048737	0.0263325	0.00409859	NA
IN-SV2C	IN-VIP	NEGR	0.220545	NA	NA	NA	NA	NA	NA	NA	NA	NA	0.190823	NA	NA	NA	NA	NA	0.101614	NA	NA	NA	0.150323	NA	NA
IN-SV2C	IN-VIP	NRG	0.994389	0.757653	0.82757	NA	0.847333	1.04346	0.887447	0.672206	1.01258	0.940082	1.02187	0.916558	0.857357	0.831763	0.72942	0.659778	0.680024	0.768846	1.02963	0.764033	0.720666	1.03218	0.787443
IN-SV2C	IN-VIP	NRXN	0.895039	0.56062	0.732568	NA	0.747934	0.975418	0.878058	0.618674	0.888123	0.947544	0.920741	0.957431	0.922701	0.766733	0.655725	0.62014	0.617334	0.643819	1.02462	0.691795	0.698173	0.94	0.169334
IN-SV2C	IN-VIP	PTPRM	0.0924567	0.0713508	0.0719226	NA	0.0773868	0.100086	0.0697962	0.0457011	0.0561402	0.0594286	0.0879022	0.0973935	0.0727546	0.0710482	0.048649	0.0480475	0.0444037	0.0236273	0.105801	0.0675905	0.0649243	0.0897262	0.0932275
IN-SV2C	IN-VIP	SEMA6	0.0134345	0.0403675	0.0195039	NA	0.0183322	0.0224444	0.0123838	0.0315103	0.0121324	0.000404072	0.0357521	0.00675397	0.0118486	0.0296263	0.00778419	0.0520222	0.0136625	0.0177588	0.0710879	0.0269312	0.035277	0.0388841	0.0119194
IN-SV2C	L2/3	CADM	0.00294899	0.00165908	0.106985	NA	0.0150584	0.00453814	0.174819	0.0882129	0.129381	0.0112173	0.00417863	0.00731515	0.0476836	0.0766616	0.0882264	0.0106784	0.00350256	0.0820255	0.0108638	0.103184	0.00415622	0.00462046	0.0034063
IN-SV2C	L2/3	CCK	0.00151359	0.000462668	NA	NA	NA	NA	0.000399246	NA	NA	NA	NA	NA	0.00295738	NA	0.00831607	0.00173625	NA	0.00264561	0.0047796	0.00805555	0.000926519	NA	NA
IN-SV2C	L2/3	CDH	0.0340017	NA	0.0450593	NA	0.0135732	0.0647421	0.0671942	0.0259592	0.065347	0.00304265	0.0417419	NA	NA	0.0198027	0.0294676	0.0179988	0.0163353	0.0372561	0.0405326	0.0335501	NA	0.034612	0.00119902
IN-SV2C	L2/3	CNTN	0.205227	0.140099	0.175808	NA	0.172334	0.224683	0.214351	0.135125	0.23789	0.242476	0.226333	0.238955	0.246019	0.168934	0.168109	0.126279	0.139149	0.158616	0.20891	0.183495	0.172271	0.235778	0.199351
IN-SV2C	L2/3	COLLAGEN	0.00192674	0.000515337	0.0122259	NA	0.00174097	0.00874383	0.00792065	0.00910562	0.00135334	0.00191717	0.00313472	NA	0.00116915	0.00083387	0.00484342	0.00633469	0.00203814	0.0167663	0.0149461	0.00262076	0.0137365	0.0253915	NA
IN-SV2C	L2/3	EPHA	0.284914	0.124622	0.211373	NA	0.157114	0.357824	0.257791	0.162017	0.0986904	0.143448	0.277495	0.197604	0.00228451	0.109468	0.141083	0.171088	0.145866	0.115147	0.252297	0.134173	0.193826	0.204735	0.211351
IN-SV2C	L2/3	EPHB	0.0124476	0.00574463	0.00968549	NA	NA	0.00449965	0.00837985	0.00869193	4.55e-05	NA	NA	0.0105755	NA	0.0106353	NA	0.00152139	NA	0.00984402	0.0321504	NA	0.011636	NA	0.017439
IN-SV2C	L2/3	IGF	0.0292088	0.0466152	0.032109	NA	0.0238649	0.0430027	0.0335595	0.0271141	0.037558	0.0553788	0.0270867	0.0433177	0.043069	0.0210716	0.0267357	0.0362724	0.0214463	0.0236734	0.0424059	0.0397432	0.0292033	0.0278415	0.0372866
IN-SV2C	L2/3	JAM	0.0101494	0.00692085	0.0249378	NA	0.00696731	0.0110795	0.020936	0.00520765	0.0139722	0.00974382	0.0102156	0.00137643	0.0114757	0.00526302	0.0191798	0.0223649	0.0193196	0.0213612	0.0355759	0.0192815	0.0198386	0.0351644	0.000801418
IN-SV2C	L2/3	LAMININ	0.00276567	0.00581998	0.00512656	NA	0.0194243	NA	0.0282617	0.00574873	0.0401306	0.000556079	0.0149713	NA	NA	0.00779292	0.00521294	0.011593	0.0280104	0.0316779	0.103884	0.0108007	0.0462182	0.010451	NA
IN-SV2C	L2/3	MPZ	9.67e-05	0.000226537	0.000988956	NA	NA	NA	0.000853642	0.000798759	NA	4.58e-05	0.000578584	NA	7.16e-05	8.88e-05	0.000176954	0.00158442	2.06e-05	0.000780631	0.00219873	0.000277803	0.00227492	NA	NA
IN-SV2C	L2/3	NEGR	0.267955	0.176894	0.206406	NA	0.227596	0.301643	0.246274	0.171863	NA	NA	0.2495	0.292023	NA	0.208633	NA	0.149225	0.129255	0.182506	0.240425	0.185415	0.212237	NA	NA
IN-SV2C	L2/3	NGL	0.0658677	0.0792131	0.115188	NA	0.0284634	0.103886	0.120342	0.0968942	0.120786	0.120801	0.112524	0.137184	0.127634	0.0864467	0.0991762	0.0844525	0.0431311	0.063669	0.137031	0.103142	0.0579741	0.109917	0.154199
IN-SV2C	L2/3	NRXN	0.795199	0.010146	0.694051	NA	0.688015	0.879758	0.923944	0.593211	0.908949	0.213767	0.872679	0.283992	0.396238	0.42907	0.450453	0.658656	0.293334	0.614953	0.858017	0.658512	0.618652	0.14015	0.166723
IN-SV2C	L2/3	SEMA6	0.0133823	0.0513286	0.0311286	NA	0.0210797	0.0321639	0.0431946	0.0440893	0.040452	0.0327977	0.048457	0.0605131	0.0448667	0.0524873	0.0277464	0.0729428	0.0132617	0.0293524	0.0943184	0.0389956	0.0539071	0.064686	0.0458526
IN-SV2C	L4	CADM	0.00432668	0.00219698	0.118335	NA	0.0138589	0.00410909	0.0308084	0.0872284	0.142921	0.00654865	0.00144747	0.00395381	0.0222677	0.0883315	0.0910518	0.00548932	0.00426487	0.0974551	0.0101253	0.108088	0.00547515	0.132141	NA
IN-SV2C	L4	CCK	0.00341204	0.000230035	NA	NA	NA	NA	NA	0.00224737	NA	NA	NA	NA	NA	NA	0.00167988	0.000980409	0.000299287	0.00235866	0.00319078	0.0101249	NA	NA	NA
IN-SV2C	L4	CDH	0.032295	NA	0.0408123	NA	0.013567	0.0661136	0.0651435	0.0264325	0.0532489	NA	0.0391827	NA	NA	0.0193859	0.0288034	0.018824	0.0154521	0.0342365	0.0367441	0.0277119	NA	0.00186277	NA
IN-SV2C	L4	CNTN	0.20925	0.141632	0.188083	NA	0.194778	0.224567	0.21879	0.137811	0.237466	0.236753	0.236522	0.231508	0.23933	0.168548	0.165531	0.13235	0.138513	0.166862	0.214531	0.18667	0.184062	0.220599	0.210247
IN-SV2C	L4	EPHA	0.329674	0.133784	0.236285	NA	0.199187	0.41335	0.257846	0.187907	0.12391	0.193895	0.301538	0.209135	NA	0.148065	0.145487	0.175472	0.170483	0.155889	0.310065	0.166958	0.215716	0.201222	0.230858
IN-SV2C	L4	EPHB	0.0130868	0.00414081	0.00807482	NA	NA	0.00348281	0.00745177	0.00788414	4e-05	NA	NA	0.00967592	NA	0.00977031	NA	0.00138331	NA	0.0087424	0.0281677	NA	0.0104076	NA	0.0144714
IN-SV2C	L4	IGF	0.0267796	0.0336472	0.0268141	NA	0.0241807	0.0362383	0.0151462	0.0182242	0.0225404	0.0240455	0.0188634	0.0159903	0.0185557	0.0134826	0.0200582	0.0280864	0.014246	0.0204899	0.0337028	0.0341295	0.0167859	0.0182444	0.0186811
IN-SV2C	L4	JAM	0.0107211	0.00601466	0.0143837	NA	0.00390923	0.00459808	0.00584416	0.00279962	0.0069807	0.00052525	0.00545849	0.000650666	NA	0.00216474	0.00706947	0.0164491	0.0116073	0.0110713	0.0165744	0.0120451	0.00996488	0.00986488	0.000417398
IN-SV2C	L4	LAMININ	0.00321385	0.00693411	0.00525185	NA	0.021455	NA	0.0242479	0.00547765	0.0379159	0.00454345	0.0144992	NA	NA	0.00890123	0.00485873	0.0120373	0.0292891	0.0313011	0.107955	0.0120446	0.0515163	0.010197	NA
IN-SV2C	L4	MPZ	0.000403571	0.000138434	0.00141235	NA	NA	NA	0.000158437	0.000584129	NA	NA	0.000347723	NA	NA	9.04e-05	8.88e-05	0.00235002	9.34e-05	0.000650596	0.00421724	0.000481859	0.000338242	NA	NA
IN-SV2C	L4	NECTIN	8.01e-05	1.64e-05	0.00197004	NA	0.000138981	0.00176111	0.00295896	0.00508453	0.00197581	0.00152177	NA	0.00929915	NA	NA	0.00245992	0.00487239	5.72e-05	0.0035283	NA	0.00148721	NA	NA	0.000838731
IN-SV2C	L4	NEGR	0.292155	0.176286	0.215351	NA	0.235377	0.312827	0.256206	0.176322	NA	NA	0.264475	0.294422	NA	0.218262	0.197208	0.143457	0.150254	0.188269	0.251756	0.188566	0.22451	NA	NA
IN-SV2C	L4	NGL	0.0706981	NA	0.0385817	NA	0.010455	0.0584638	0.00434197	0.0252863	0.0349841	NA	0.0291343	0.0034237	9.27e-05	0.0130902	0.00325522	0.00621218	0.0313996	0.0240739	0.0293379	0.0222606	0.0294408	0.0529348	NA
IN-SV2C	L4	NRXN	0.830911	0.293855	0.670703	NA	0.70165	0.846533	0.905354	0.60416	0.893347	0.173173	0.904386	0.187168	0.166986	0.421313	0.677392	0.622971	0.520617	0.60269	0.880302	0.652602	0.632117	0.140561	0.181866
IN-SV2C	L4	PTPRM	0.0258696	NA	0.0243872	NA	0.0174021	NA	0.00932024	0.0118729	0.00578749	NA	0.0181965	NA	NA	0.0149374	0.00948825	0.0192843	0.0159782	0.0156123	0.0455754	0.0170939	0.0161216	0.0230227	NA
IN-SV2C	L4	SEMA6	0.0112972	0.0503056	0.031699	NA	0.0211465	0.0204477	0.0204228	0.0379542	0.0289015	0.0122721	0.0273829	0.00924384	0.0131546	0.0347746	0.0198794	0.0657399	0.0114828	0.0219589	0.0825099	0.0359503	0.0410658	0.0398731	0.0382314
IN-SV2C	L5/6	CADM	0.00106255	NA	NA	NA	0.00773743	0.00243494	NA	0.0575891	NA	NA	NA	NA	NA	0.00370693	0.0619913	NA	0.00135874	0.0669586	0.00648294	0.00507329	0.0013761	NA	NA
IN-SV2C	L5/6	CDH	0.037583	NA	0.0588963	NA	0.0207358	0.0697395	0.0795485	0.0310164	0.0611545	NA	0.0318652	0.0626175	NA	0.0343905	0.0338383	0.0152864	0.0217883	0.0428366	0.0467252	0.0347654	NA	0.00314026	0.049902
IN-SV2C	L5/6	CNTN	0.21468	NA	0.187917	NA	0.199846	0.224448	0.228413	0.141084	0.0217506	NA	0.218299	0.265255	0.245934	0.186886	0.169261	0.135592	0.147573	0.167245	0.221232	0.195231	0.180076	0.248134	0.216792
IN-SV2C	L5/6	COLLAGEN	0.00587517	NA	0.0184708	NA	NA	0.014221	NA	0.00924161	0.00277395	NA	NA	NA	0.000881714	0.00667217	0.00361437	NA	0.000788336	0.0130551	0.0221475	0.00856016	NA	0.0446067	NA
IN-SV2C	L5/6	EPHA	0.201996	NA	0.215815	NA	0.165017	0.360364	0.194839	0.155598	0.0839809	0.131049	0.225465	0.187095	0.0247595	0.13594	0.140897	0.149992	0.144304	0.134262	0.250193	0.13984	0.173759	0.194061	0.159817
IN-SV2C	L5/6	EPHB	0.00785369	NA	0.0047541	NA	NA	0.00343766	0.00033048	0.00471084	0.000127855	NA	NA	0.00370288	NA	0.00611484	NA	0.000293396	NA	0.00596961	0.0216595	NA	0.00446814	NA	0.00421359
IN-SV2C	L5/6	IGF	0.0374334	NA	0.0294473	NA	0.0229134	0.0364374	0.0385175	0.0277946	0.0393777	0.0401424	0.0227456	0.0459031	0.0477784	0.0285593	0.028489	0.0376393	0.0192088	0.024101	0.0437867	0.0405507	0.0278085	0.0287391	0.0348382
IN-SV2C	L5/6	JAM	0.00937084	NA	0.0315498	NA	0.00797036	0.0146975	0.00948625	0.00555195	0.0174525	0.00806484	0.00752299	0.00227808	0.00294797	0.0084306	0.0173071	0.0245793	0.0147107	0.0161921	0.0464596	0.0229299	0.0130071	0.0454428	0.00388551
IN-SV2C	L5/6	KIT	0.000329512	NA	NA	NA	NA	NA	NA	NA	NA	NA	NA	NA	NA	NA	NA	NA	NA	NA	NA	NA	NA	NA	NA
IN-SV2C	L5/6	LAMININ	0.00379367	NA	0.00683485	NA	0.0227661	NA	0.0277678	0.00682254	0.044301	NA	0.0150273	NA	NA	0.010819	0.00580444	0.0124315	0.0332267	0.0343928	0.127741	0.0140204	0.0438565	0.0142358	NA
IN-SV2C	L5/6	MPZ	8.18e-05	NA	0.000472496	NA	NA	NA	0.0011799	0.00087699	NA	NA	NA	NA	8.8e-05	0.000240543	0.000168286	0.00249417	3.82e-05	0.000742209	0.00107915	0.000509499	0.000348144	NA	NA
IN-SV2C	L5/6	NEGR	0.300682	NA	0.210474	NA	0.233353	0.315892	0.260285	0.179821	NA	NA	0.270898	0.291474	NA	0.227225	NA	0.150458	0.150403	0.189662	0.259643	0.192178	0.222021	NA	NA
IN-SV2C	L5/6	NRXN	0.89156	NA	0.758542	NA	0.792092	0.932324	0.969176	0.64734	0.972685	0.915285	0.971049	0.620418	0.331682	0.82874	0.739943	0.690816	0.605513	0.657917	0.975664	0.714529	0.697562	0.299635	0.168528
IN-SV2C	L5/6	PTPRM	0.0363573	NA	0.033427	NA	0.00746385	0.0490639	0.0108521	0.0240457	0.0230985	0.0115334	0.0322063	0.0348154	0.0173287	0.0283947	0.0279949	0.0282632	0.0271393	0.0245745	0.0469581	0.0287347	0.0286771	0.0510867	0.0254859
IN-SV2C	L5/6	RELN	0.00335606	NA	0.00377124	NA	NA	0.00895816	NA	0.00230627	0.000470807	NA	NA	NA	NA	0.00156599	0.00110107	NA	NA	0.000516872	0.0125137	0.00111728	NA	0.0151864	NA
IN-SV2C	L5/6	SEMA6	0.00804658	NA	0.0177541	NA	0.0100205	0.0189608	0.00789446	0.0274138	0.0234379	0.000195177	0.0296106	0.00465091	0.0173109	0.0298989	0.019855	0.058944	0.0101256	0.0201236	0.0797681	0.0250799	0.0228508	0.055023	0.0254477
IN-SV2C	L5/6	TENASCIN	0.0154723	NA	0.0273825	NA	NA	0.0386899	NA	0.0157517	0.0139971	NA	NA	NA	0.00782468	0.0141128	0.0135867	NA	NA	0.0154785	0.0539747	0.0162165	NA	0.0629723	NA
IN-SV2C	L5/6-CC	CADM	0.00526639	NA	0.00465486	NA	0.0132859	0.00822269	0.0345646	0.0618638	0.0182191	0.00994451	0.00193504	0.00691695	0.0434242	0.00731291	0.0676841	0.0110967	0.0024415	0.00357675	0.0141005	0.00831863	0.00259109	0.00453887	0.00566494
IN-SV2C	L5/6-CC	CCK	0.00112919	NA	NA	NA	NA	0.00233484	0.00335683	0.0012953	NA	NA	NA	NA	0.00792008	0.00919172	0.0147004	0.00653551	0.000266815	0.00341253	0.0275934	0.0160192	NA	0.00223665	NA
IN-SV2C	L5/6-CC	CDH	0.045668	NA	0.0617601	NA	0.0231524	0.0745986	0.0809832	0.0356101	0.0742313	0.00210846	0.0536976	0.0622781	NA	0.0370076	0.0364084	0.0242564	0.0242217	0.0473114	0.0515117	0.0415933	NA	0.00499529	0.0539914
IN-SV2C	L5/6-CC	CNTN	0.228673	NA	0.191412	NA	0.19022	0.241907	0.228982	0.142717	0.247591	0.245493	0.228164	0.258604	0.257281	0.185007	0.179808	0.142909	0.154937	0.173135	0.240103	0.199406	0.196585	0.245308	0.223859
IN-SV2C	L5/6-CC	COLLAGEN	0.00181497	NA	0.0250651	NA	NA	0.0128329	0.00587828	0.0127124	0.00253973	NA	NA	NA	0.000867521	0.00834617	0.00516664	0.00612025	0.00821008	0.0181007	0.0312113	0.00264647	0.0122725	0.0402344	NA
IN-SV2C	L5/6-CC	EPHA	0.219504	NA	0.196752	NA	0.164077	0.307796	0.231733	0.137598	0.0969585	0.0887787	0.235567	0.153648	0.0189869	0.11829	0.143111	0.122696	0.131084	0.115048	0.241901	0.119221	0.169985	0.20611	0.190147
IN-SV2C	L5/6-CC	EPHB	0.009704	NA	0.00729679	NA	NA	0.00258598	0.00580564	0.00583477	5.61e-05	NA	NA	0.00498268	NA	0.00768315	NA	0.000125939	NA	0.00740761	0.0257721	NA	0.00635406	NA	0.0128413
IN-SV2C	L5/6-CC	IGF	0.0276219	NA	0.031357	NA	0.0308476	0.0366196	0.0292681	0.0263056	0.0400742	0.0424909	0.0256588	0.0406939	0.0375811	0.0249416	0.0245903	0.0364663	0.0199842	0.0238791	0.0372822	0.0407663	0.0303087	0.0256185	0.0406347
IN-SV2C	L5/6-CC	JAM	0.0126637	NA	0.032263	NA	0.0101633	0.0120901	0.0232089	0.00528257	0.0216306	0.00592202	0.00959481	0.00341271	0.00941804	0.00935193	0.0237409	0.0244805	0.0296071	0.0189913	0.0576157	0.0229988	0.026429	0.0405044	0.00177893
IN-SV2C	L5/6-CC	LAMININ	0.00384084	NA	0.00632099	NA	0.020102	NA	0.0298203	0.00685614	0.0433904	3.81e-05	0.0164112	NA	NA	0.0111385	0.00620101	0.0130956	0.0309162	0.0362921	0.151216	0.012919	0.0446799	0.0142086	NA
IN-SV2C	L5/6-CC	MPZ	8.4e-05	NA	0.00147669	NA	NA	NA	0.00167841	0.000929593	NA	0.000213393	0.000480373	NA	0.000333951	0.000319482	0.000295366	0.00236153	0.000208309	0.00098319	0.00626304	0.000506276	0.0018377	NA	NA
IN-SV2C	L5/6-CC	NCAM	0.00736743	NA	0.017041	NA	NA	0.0246364	0.0107326	0.157651	0.238986	0.00212377	NA	0.00184506	0.013741	0.0318194	0.179638	0.0247316	0.0132744	0.0143264	0.0419874	0.0114417	0.00636834	0.0287428	0.218951
IN-SV2C	L5/6-CC	NEGR	0.24441	NA	0.194631	NA	0.219379	0.273149	0.23847	0.162572	NA	NA	0.24312	NA	NA	0.209669	NA	0.136468	0.110188	0.166983	0.224757	0.174646	0.183942	NA	NA
IN-SV2C	L5/6-CC	NRG	0.102182	NA	0.0964459	NA	NA	0.109653	NA	0.0810162	NA	NA	NA	NA	NA	NA	0.0884012	NA	0.0471593	0.0946635	0.033815	NA	NA	0.107958	NA
IN-SV2C	L5/6-CC	NRXN	0.0744412	NA	0.630282	NA	0.0608658	0.485859	0.283648	0.583395	0.536325	0.210531	0.816985	0.284542	0.321398	0.470602	0.208992	0.160788	0.0721204	0.601784	0.229549	0.621277	0.0128255	0.212981	0.242765
IN-SV2C	L5/6-CC	PTPRM	0.0319824	NA	0.0237948	NA	0.0196221	0.0235294	0.0266649	0.0208825	0.0237091	0.0131807	0.0228631	NA	0.00967434	0.0120114	0.0255545	0.019446	0.0285446	0.0196499	0.0738064	0.0106687	0.0204074	0.0665671	NA
IN-SV2C	L5/6-CC	SEMA6	0.0151084	NA	0.0317987	NA	0.0240511	0.0433611	0.0388577	0.0455461	0.0460651	0.0194688	0.0542517	0.0156373	0.0493399	0.0532721	0.0301786	0.0687685	0.0155843	0.030739	0.0998948	0.0446789	0.0425652	0.0635361	0.0528642
IN-SV2C	Microglia	APP	0.172512	0.0651898	0.0928283	NA	0.129407	0.16253	NA	0.0482697	NA	NA	0.136265	NA	0.146716	0.0921529	0.0310144	0.0746852	0.176979	0.0840867	0.173892	0.218567	0.0798933	0.135287	NA
IN-SV2C	Neu-NRGN-II	CADM	0.0185069	0.00804859	0.0070679	NA	0.0367812	0.0104345	0.0484028	0.012597	0.034113	0.0223062	0.0097487	0.017033	NA	0.00413564	NA	0.0306686	0.0087651	0.00328711	0.0582796	0.0250733	0.0223599	0.00739144	0.015275
IN-SV2C	Neu-NRGN-II	CNTN	0.157933	NA	NA	NA	NA	NA	NA	NA	NA	NA	NA	NA	NA	0.0990034	NA	NA	NA	NA	NA	0.0774322	NA	NA	NA
IN-SV2C	Neu-NRGN-II	EPHA	0.0293484	NA	NA	NA	NA	0.0336751	NA	NA	NA	NA	0.0531014	NA	NA	NA	NA	0.00964231	NA	NA	NA	NA	NA	NA	NA
IN-SV2C	Neu-NRGN-II	EPHB	0.00274946	NA	NA	NA	NA	NA	NA	NA	NA	NA	NA	NA	NA	NA	NA	NA	NA	NA	NA	NA	NA	NA	NA
IN-SV2C	Neu-NRGN-II	LAMININ	0.00488621	0.00699006	0.00348332	NA	0.0148228	NA	0.0180517	0.00328441	0.0373091	NA	0.00727972	NA	NA	0.00327869	NA	0.0107077	0.0198429	0.0173672	0.0719088	0.0123305	0.0483569	0.00899504	NA
IN-SV2C	Oligodendrocytes	JAM	0.013924	0.0294832	0.0194501	NA	0.0146029	0.00505319	0.0112067	0.00377182	0.0129593	0.00721313	0.00953043	0.00406393	0.0177033	0.00991498	0.00603786	0.0324763	0.0369199	0.0172011	0.0536705	0.0333302	0.0239331	0.0417465	0.00335098
IN-SV2C	Oligodendrocytes	NRG	0.781655	0.623394	0.604279	NA	0.576652	0.809465	0.697771	0.443918	0.781767	0.720845	0.785408	0.632108	0.5908	0.708669	0.494033	0.555144	0.453353	0.534268	0.846832	0.578361	0.600436	0.80597	0.594288
IN-SV2C	Oligodendrocytes	NRXN	0.809496	NA	0.607316	NA	0.030545	0.84563	0.130309	0.474185	0.829617	0.126594	0.0725275	NA	NA	0.360057	0.0641667	0.559751	0.558726	0.57108	0.784966	0.283916	0.624996	0.0844583	NA
IN-SV2C	Oligodendrocytes	PSAP	0.0205318	0.00126977	0.0253552	NA	NA	0.0125948	0.0332549	0.0098233	0.0300884	0.0305362	NA	0.0339247	0.0345507	0.043062	NA	0.0270162	0.0200997	0.0207572	0.0443555	0.0254039	0.00984386	0.0110004	NA
IN-SV2C	OPC	CNTN	0.232073	0.121214	0.185368	NA	0.13874	0.249827	0.218546	0.129147	NA	0.262406	0.256779	0.185203	NA	0.186868	0.149803	0.122156	0.155239	0.163911	0.226792	0.179053	0.18677	0.249922	NA
IN-SV2C	OPC	COLLAGEN	0.0095941	0.00228983	0.0123753	NA	NA	0.0158697	0.00959123	0.007662	0.00222502	0.000502431	0.0103565	0.00902256	0.00127298	0.0184357	0.00295561	0.00808344	0.00559649	0.0173261	0.0223531	0.00453534	0.0303759	0.0205431	0.00140405
IN-SV2C	OPC	EPHB	0.00210348	NA	0.00117861	NA	NA	NA	NA	0.000716659	NA	NA	NA	NA	NA	0.00104896	NA	NA	NA	0.00120824	0.00581532	NA	0.00166032	NA	NA
IN-SV2C	OPC	IGF	0.0222795	0.017405	0.0191639	NA	0.0053217	0.0135233	0.00320313	0.011958	0.00251095	0.00203354	0.0145546	0.000998663	NA	0.0103394	0.00243267	0.014053	0.0112243	0.0121195	0.0237495	0.0199646	0.01461	0.00461118	NA
IN-SV2C	OPC	LAMININ	0.000565665	0.000590417	0.000830457	NA	NA	NA	0.00266333	0.000650981	0.00239216	8.3e-05	0.00307419	NA	NA	0.00210298	0.000292557	0.00174452	0.00458982	0.00641566	0.0233705	0.000701738	0.00997262	0.00144555	NA
IN-SV2C	OPC	MPZ	0.00207771	0.00172233	0.00319453	NA	NA	NA	0.00198533	0.00199267	NA	0.000111553	0.0041933	NA	NA	0.00110685	0.000316705	0.00834837	0.000446339	0.00168206	0.0155544	0.00100273	0.00787066	NA	NA
IN-SV2C	OPC	NEGR	0.228091	NA	NA	NA	NA	0.256398	NA	0.130473	NA	NA	NA	NA	NA	0.164734	NA	NA	0.107004	0.145012	0.195723	0.130018	0.173791	NA	NA
IN-SV2C	OPC	NGL	0.0949297	0.147004	0.145095	NA	0.0602052	0.13931	0.147576	0.119109	0.10381	0.104479	0.122411	0.106055	0.101112	0.139842	0.0995335	0.116829	0.0976146	0.103454	0.180411	0.108619	0.140475	0.109425	0.100496
IN-SV2C	OPC	NRG	0.820935	0.567217	0.649989	NA	0.583207	0.881823	0.706403	0.510285	0.77573	0.738601	0.835204	0.727993	0.680807	0.701397	0.539546	0.480581	0.514009	0.588023	0.799623	0.601376	0.575188	0.817645	0.607646
IN-SV2C	OPC	NRXN	1.02244	0.667088	0.807885	NA	0.819774	1.02299	1.08166	0.725406	1.05266	1.00884	1.17256	1.10391	1.10013	1.02456	0.733812	0.794739	0.723741	0.770766	1.24435	0.859268	0.824118	1.01614	0.589708
IN-SV2C	OPC	PTPRM	0.0765722	0.0503856	0.044574	NA	0.0285785	0.041484	0.0329227	0.0473121	0.0540656	NA	0.0606721	NA	NA	0.0546953	0.0184002	0.0461449	0.0351222	0.0335439	0.0969908	0.0428068	0.0587217	0.0747188	0.0142269
IN-VIP	AST-PP	CADM	0.225455	0.133601	0.148839	0.238857	0.120607	0.235759	0.157956	0.118002	0.227443	0.177449	0.189519	0.175385	0.177352	0.132471	0.108249	0.105381	0.126206	0.104126	0.172387	0.168464	0.135436	0.168139	0.169102
IN-VIP	AST-PP	CDH	0.0422217	0.00681752	0.0403284	0.0385323	0.0227058	0.0542452	0.00447422	0.0230382	0.000693567	0.00129794	0.0117983	NA	NA	0.0305036	0.0083661	0.0289858	0.00787911	0.0281414	0.0346299	0.0239647	0.0390821	0.0048688	0.00132411
IN-VIP	AST-PP	CNTN	0.175367	0.145246	0.16736	0.231986	0.166938	0.216684	0.178195	0.140066	NA	NA	0.195184	NA	0.214729	0.140161	0.163527	0.135297	0.150946	0.143231	0.229722	0.178268	0.175215	NA	NA
IN-VIP	AST-PP	EPHA	0.00605417	NA	NA	NA	NA	NA	NA	NA	NA	NA	NA	NA	NA	NA	NA	NA	NA	NA	NA	NA	NA	NA	NA
IN-VIP	AST-PP	IGF	0.00925957	0.0142244	0.00705543	0.0133655	0.0230684	0.00854218	NA	0.00621652	0.00217177	0.00271521	0.0123376	NA	NA	0.00269397	0.00835637	0.0126273	0.0290868	0.0116887	0.021094	0.0188119	0.0131441	0.00470829	NA
IN-VIP	AST-PP	LAMININ	0.0066922	NA	0.00136308	NA	0.00328078	0.00687714	NA	NA	NA	NA	0.00294428	NA	NA	0.000177263	NA	NA	0.0161508	NA	NA	0.000978297	0.00289618	NA	NA
IN-VIP	AST-PP	NCAM	0.481976	0.376887	0.353426	NA	0.0166955	0.433803	NA	0.335055	0.440091	0.209388	0.250651	NA	0.194853	0.185986	0.331062	0.314712	0.0139286	0.31106	0.224661	0.212144	0.168066	0.418456	NA
IN-VIP	AST-PP	NRG	0.623679	0.417139	0.55086	0.56404	0.548492	0.609585	0.417835	0.463676	0.625936	0.547129	0.635798	0.454128	0.486206	0.559789	0.460813	0.389876	0.357029	0.493886	0.672975	0.458977	0.488623	0.63547	0.454819
IN-VIP	AST-PP	PROS	0.00102151	NA	NA	NA	NA	NA	NA	NA	NA	NA	NA	NA	NA	NA	NA	NA	NA	NA	NA	NA	NA	NA	NA
IN-VIP	AST-PP	PSAP	0.0362872	0.013781	0.00791864	0.0548034	0.0795158	0.0352535	0.0405014	0.0112245	0.0348258	0.00441707	0.0207649	0.00975999	0.146001	0.0563874	0.0540421	0.0347905	0.0292678	0.0131002	0.0526602	0.0396489	0.0288067	0.0184067	0.0235852
IN-VIP	AST-PP	PTN	0.0114689	0.000479734	7.24e-06	0.008661	0.0134145	NA	NA	0.0126463	NA	NA	NA	NA	NA	0.000242997	0.00292235	0.000289255	0.0234219	0.00540371	0.0239181	0.0199523	NA	NA	NA
IN-VIP	AST-PP	PTPRM	0.0325181	0.0176047	0.025285	0.026906	0.0145594	0.0201084	NA	0.0108511	NA	0.00261398	0.0223912	0.0143373	0.0028062	0.0135691	0.00665691	0.0128147	0.0188475	0.00477333	0.0228798	0.0194589	0.0162849	0.0248396	0.0114229
IN-VIP	AST-PP	SEMA3	0.000218149	5.01e-05	0.000547831	0.000716271	NA	0.000310852	NA	0.000175627	NA	NA	NA	NA	NA	NA	NA	0.000884357	0.000708588	0.000110902	NA	NA	0.000260028	0.00096935	NA
IN-VIP	AST-PP	TENASCIN	0.00670343	NA	NA	0.017722	0.0215066	0.0194059	0.00155238	NA	0.0168073	0.00803643	0.00372404	0.00367356	0.0242403	0.0146625	NA	0.00336562	0.0149955	NA	0.00825028	NA	0.00954151	NA	NA
IN-VIP	IN-PV	CADM	0.00214129	0.000417512	0.00907769	0.00341487	0.00178766	0.00686568	0.0141164	0.00301261	0.140815	NA	0.000929493	NA	NA	0.00354807	NA	0.00678608	0.00293137	0.00508614	0.0110759	0.0845177	0.00136619	0.00332862	0.0028871
IN-VIP	IN-PV	CDH	0.0244387	NA	0.0221916	NA	0.00326411	0.00027067	0.000978513	0.000748281	NA	NA	0.00246089	NA	NA	0.000732349	0.00099097	0.00309198	0.00933047	0.0197776	0.00689826	0.00338676	0.00238276	NA	0.000932707
IN-VIP	IN-PV	CNTN	0.153735	NA	0.135402	0.00661259	0.128257	0.00805323	0.0102034	0.101522	0.0101104	NA	0.169765	NA	NA	0.126025	0.00629066	0.0116749	0.109325	0.113396	0.163904	0.120448	0.12814	0.0112027	NA
IN-VIP	IN-PV	EPHA	0.0169442	0.00852771	0.0345785	0.0277191	0.00111109	0.0297663	0.00960919	0.0275264	0.0116398	0.0146189	0.0127727	0.0114677	NA	0.00618731	0.0108882	0.00929426	0.0118787	0.0234117	0.0447667	0.00882839	0.0172184	0.0151639	NA
IN-VIP	IN-PV	IGF	0.012084	0.0234974	0.0262219	0.0207212	0.024726	0.0237407	0.0230381	0.0196402	0.0226341	0.0154524	0.034239	0.0102287	0.0063839	0.0120681	0.0153422	0.0204734	0.0145939	0.0168402	0.0295914	0.0170139	0.0188971	0.0215487	0.0109502
IN-VIP	IN-PV	JAM	0.000535666	NA	0.000583047	0.000844215	NA	0.00125969	0.000306256	0.000244875	5.62e-05	NA	NA	NA	NA	NA	NA	0.0014662	2.66e-05	0.000139219	0.000777787	NA	0.000397685	NA	NA
IN-VIP	IN-PV	LAMININ	0.0138458	0.00743552	0.0272495	0.0255963	0.0244901	0.023228	0.0138474	0.0115031	0.02762	0.00790593	0.0130968	NA	NA	0.00700615	0.00663556	0.0283409	0.035913	0.0189556	0.0837796	0.0289326	0.0307109	0.0183827	NA
IN-VIP	IN-PV	NEGR	0.273341	NA	0.20751	0.290815	0.178355	0.300545	0.248846	0.163683	NA	NA	0.276429	NA	NA	0.20766	NA	0.134677	0.143838	0.166153	0.216986	0.176769	0.196251	NA	NA
IN-VIP	IN-PV	NRG	0.782157	0.570396	0.7386	0.75286	0.758188	0.773058	0.634711	0.607596	0.762882	0.647743	0.811218	0.727251	0.619953	0.710442	0.613434	0.530497	0.484541	0.620443	0.903551	0.598065	0.610853	0.837234	0.716845
IN-VIP	IN-PV	NRXN	0.775697	0.310705	0.746438	0.450987	0.354405	1.00019	0.874104	0.615461	0.758492	0.866447	0.911941	NA	NA	0.776969	0.683984	0.38428	0.487599	0.551744	0.971949	0.684648	0.73949	0.903028	0.1503
IN-VIP	IN-PV	PTN	0.00661009	0.0150072	0.0014265	0.00132693	0.00507126	NA	NA	0.0115619	NA	NA	NA	NA	NA	0.000520461	0.0017312	NA	0.00616722	0.00254933	0.0168736	0.0186287	NA	NA	NA
IN-VIP	IN-PV	PTPRM	0.0946466	0.0631377	0.0665079	0.0870353	0.0768124	0.0960897	0.0703921	0.0433067	0.0568749	0.0616472	0.088995	0.0802627	0.0725682	0.0702107	0.047344	0.0457162	0.0435091	0.0275249	0.101405	0.0648928	0.0683283	0.0876378	0.0773222
IN-VIP	IN-SST	CADM	0.00292413	0.00127795	0.0107174	0.00208603	0.00395395	0.00339545	0.0112929	0.00514381	NA	NA	0.00410536	0.00317345	NA	0.00375117	NA	0.0109465	0.00277021	0.00775306	0.013273	0.00665116	0.00321553	0.00310802	0.00239753
IN-VIP	IN-SST	CDH	0.0474783	0.0260594	0.0601604	0.0485889	0.0311106	0.0715735	0.0743087	0.0307346	0.0685421	0.0578191	0.0383845	NA	0.100184	0.0259156	0.0270657	0.0438998	0.0205144	0.0478582	0.0460954	0.0271523	0.0493475	0.0461806	0.00135084
IN-VIP	IN-SST	EPHA	0.0202506	0.00915262	0.0226651	0.0347093	0.00473156	0.0234665	0.0117844	0.0176137	0.00724407	0.0207625	0.00782058	0.0178624	NA	0.00829617	0.011526	0.0152401	0.00789477	0.0294883	0.027242	0.00792019	0.0162134	0.0219252	NA
IN-VIP	IN-SST	IGF	0.00626922	0.0133995	0.0218394	0.00708282	0.00973033	0.0151782	0.00881269	0.0139085	0.0141091	0.0149033	0.0144874	0.0045205	NA	0.00880966	0.00916511	0.0191703	0.00311626	0.0114124	0.0289045	0.0155211	0.0146479	0.0135732	0.00659376
IN-VIP	IN-SST	LAMININ	0.0108236	0.007562	0.0152695	0.0175826	0.0106411	0.0117699	0.00988457	0.00635738	0.0152635	0.00381147	0.0118333	NA	NA	0.00462211	0.00357684	0.0266601	0.0176889	0.0124088	0.042081	0.0156263	0.0236511	0.0109675	NA
IN-VIP	IN-SST	NEGR	0.258107	0.158117	0.209569	0.283319	NA	0.285168	0.249731	0.143068	NA	NA	0.230268	NA	NA	0.176703	NA	0.130347	0.174973	0.15342	0.210361	0.145719	0.20767	NA	NA
IN-VIP	IN-SST	NRXN	0.836591	0.675947	0.871135	0.908607	0.77834	1.00266	0.907403	0.637626	0.724347	0.898986	0.896892	0.790673	NA	0.720259	0.702309	0.65955	0.644289	0.552103	0.98703	0.652929	0.748373	0.963946	0.961496
IN-VIP	IN-SST	PTPRM	0.0699807	0.0446908	0.0568925	0.0811255	0.0501857	0.077069	0.0643241	0.0341208	0.046384	0.0469528	0.0739502	0.0532425	0.0433342	0.0497121	0.0380964	0.0424523	0.0472504	0.0246572	0.079333	0.062191	0.0591368	0.0766524	0.0583409
IN-VIP	IN-SV2C	CADM	0.00337777	0.00167708	0.085768	NA	0.0100663	0.00445607	0.0217024	0.0626031	0.119467	NA	0.00318353	NA	NA	0.00252381	0.0491533	0.00794246	0.00265682	0.0693741	0.0164346	0.108045	0.00409147	NA	NA
IN-VIP	IN-SV2C	CDH	0.000958679	NA	0.0380549	NA	0.00234888	0.000151589	0.00762348	0.0173204	0.00631484	0.00146409	0.00547204	NA	NA	0.00416871	0.00321349	0.00563204	0.0111839	0.0290415	0.0348218	0.0199454	0.00392427	0.00241149	0.00355441
IN-VIP	IN-SV2C	CNTN	0.177904	0.131554	0.174457	NA	0.158853	0.213819	0.196589	0.133006	0.0115021	NA	0.192989	0.191592	NA	0.165457	0.146295	0.126269	0.131688	0.155748	0.186128	0.151556	0.175795	0.198891	0.00274744
IN-VIP	IN-SV2C	EPHA	0.0894782	0.0184577	0.120019	NA	0.036578	0.121079	0.0436398	0.0851468	0.0834184	0.0440664	0.0706694	0.0486595	0.0026984	0.033968	0.0441299	0.0530858	0.032794	0.0814409	0.173015	0.0468414	0.0621923	0.0747788	0.00661512
IN-VIP	IN-SV2C	IGF	0.0101888	0.0136135	0.0178857	NA	0.0148232	0.0169249	0.0148471	0.0112953	0.0112528	0.0125677	0.022915	0.0111637	0.00154537	0.0135107	0.00775849	0.0216955	0.0109226	0.0117603	0.0155729	0.0101702	0.0142362	0.0135197	0.00490897
IN-VIP	IN-SV2C	JAM	0.0017615	NA	0.00733319	NA	0.00216354	0.00278198	0.00269255	0.000996409	0.000380411	NA	0.000134347	NA	NA	0.00104765	0.000686886	0.01544	0.00159741	0.0040073	0.00994027	0.000539312	0.0120111	0.00617125	NA
IN-VIP	IN-SV2C	KIT	0.00174662	0.00832714	0.0218557	NA	0.00567105	0.0175457	0.0267854	0.010634	0.0148067	0.00803408	0.0150529	NA	NA	0.0107835	0.0165947	0.021974	0.00440282	0.0204416	0.0271404	0.0170107	0.0222966	0.0256203	NA
IN-VIP	IN-SV2C	LAMININ	0.0428029	0.0227833	0.0477955	NA	0.0684693	0.0457952	0.0258568	0.0255264	0.0540634	0.0167582	0.048336	NA	NA	0.0229056	0.012864	0.0682639	0.0726597	0.0393236	0.188136	0.0603687	0.0804531	0.0386811	NA
IN-VIP	IN-SV2C	NEGR	0.220545	NA	NA	NA	NA	NA	NA	NA	NA	NA	0.190823	NA	NA	NA	NA	NA	0.101614	NA	NA	NA	0.150323	NA	NA
IN-VIP	IN-SV2C	NGL	0.208804	0.0846353	0.194592	NA	0.145387	0.202744	0.200949	0.177022	0.182774	0.183485	0.210526	0.194054	0.209481	0.184478	0.170874	0.166087	0.0887114	0.177242	0.199926	0.207126	0.166961	0.195924	0.0899218
IN-VIP	IN-SV2C	NRG	0.699806	0.488592	0.598809	NA	0.659575	0.686513	0.466341	0.505835	0.621537	0.552624	0.689179	0.639507	0.527413	0.590851	0.490356	0.425059	0.419738	0.500672	0.719342	0.489981	0.47355	0.696823	0.662293
IN-VIP	IN-SV2C	NRXN	0.775711	0.311694	0.713283	NA	0.382927	0.968144	0.557737	0.634673	0.533418	0.0931865	0.969602	0.363393	0.479115	0.723204	0.420571	0.424227	0.546641	0.654516	0.822331	0.618046	0.438755	0.158223	0.246931
IN-VIP	IN-SV2C	PTN	0.0115657	0.0134495	0.00181876	NA	0.0106632	NA	NA	0.0114286	NA	NA	NA	NA	NA	0.000701602	0.00240755	0.00221429	0.0123033	0.00387845	0.0185627	0.0187862	NA	NA	NA
IN-VIP	IN-SV2C	PTPRM	0.0924567	0.0713508	0.0719226	NA	0.0773868	0.100086	0.0697962	0.0457011	0.0561402	0.0594286	0.0879022	0.0973935	0.0727546	0.0710482	0.048649	0.0480475	0.0444037	0.0236273	0.105801	0.0675905	0.0649243	0.0897262	0.0932275
IN-VIP	IN-VIP	CADM	0.00949776	0.00258924	0.01512	0.0176934	0.00695481	0.13647	0.0137252	0.00579593	0.126961	NA	0.00419564	NA	NA	0.00316729	NA	0.00817785	0.00377039	0.00771946	0.0201279	0.11047	0.00405415	NA	NA
IN-VIP	IN-VIP	CDH	0.0319397	0.00389161	0.0482497	0.0667035	0.0164323	0.0598306	0.0044316	0.0190563	0.00148058	0.00138988	0.0345455	NA	NA	0.00787103	0.00590083	0.0288978	0.0123798	0.0312231	0.0439153	0.0193606	0.0392068	0.00343882	0.00303877
IN-VIP	IN-VIP	CNTN	0.121641	NA	0.132752	NA	0.137803	NA	NA	0.114059	NA	NA	NA	NA	NA	0.131723	0.127541	0.102952	0.103628	0.114758	0.162267	0.131279	0.149376	NA	NA
IN-VIP	IN-VIP	EPHA	0.0520893	0.00562845	0.0569463	0.0711322	0.00191611	0.0564955	0.0103433	0.0378342	0.0412421	0.0128449	0.0334454	0.0155926	NA	0.0181841	0.0254181	0.012228	0.0179624	0.0649305	0.111965	0.0201752	0.0409483	0.0560609	NA
IN-VIP	IN-VIP	IGF	0.0123512	0.0167441	0.0218048	0.0248643	0.0237456	0.0282468	0.0132222	0.0210732	0.0183804	0.0124368	0.0272212	0.00378292	NA	0.0180934	0.0130207	0.0206001	0.0160631	0.0165583	0.0318749	0.0162604	0.0269377	0.02126	0.00727873
IN-VIP	IN-VIP	JAM	0.00039783	NA	0.00165188	NA	NA	0.00132353	0.000276301	0.000516854	4.34e-06	NA	NA	NA	NA	0.00060024	6.77e-06	0.00538444	1.56e-05	0.000309106	0.000689968	NA	0.00440696	NA	NA
IN-VIP	IN-VIP	LAMININ	0.0135162	0.0064455	0.0176602	0.0164155	0.0197758	0.0119217	0.00856894	0.00714937	0.0132897	0.00410794	0.013408	NA	NA	0.00810882	0.00397727	0.0270879	0.024021	0.0124636	0.0754218	0.0165696	0.0278942	0.0132648	NA
IN-VIP	IN-VIP	NCAM	0.225962	0.172507	0.339143	0.0534702	0.228036	0.452937	0.380815	0.3123	0.447323	0.443689	0.244504	NA	0.200658	NA	0.325872	0.351026	0.33141	0.302833	0.245952	0.189388	0.205448	0.420816	0.407805
IN-VIP	IN-VIP	NEGR	0.214616	NA	0.162647	NA	NA	0.239628	NA	NA	NA	NA	0.210978	NA	NA	NA	NA	NA	0.114261	NA	NA	NA	0.146694	NA	NA
IN-VIP	IN-VIP	NRG	0.755655	0.531387	0.687223	0.752332	0.695583	0.745317	0.620582	0.572286	0.740931	0.637189	0.762008	0.674694	0.597692	0.655453	0.571584	0.495137	0.474879	0.590656	0.83158	0.557133	0.554667	0.801659	0.671065
IN-VIP	IN-VIP	NRXN	0.922306	0.672437	0.845839	1.1302	0.895902	1.10075	0.97641	0.725013	0.948934	0.990078	1.00584	0.866825	1.03957	0.871852	0.733071	0.715302	0.719206	0.696515	1.16787	0.806378	0.868401	1.09177	1.00923
IN-VIP	IN-VIP	PTN	0.000257722	NA	2.52e-05	NA	0.000584324	NA	NA	0.00526814	NA	NA	NA	NA	NA	NA	0.000315151	0.000101854	0.00056878	0.000423987	NA	0.00748973	NA	NA	NA
IN-VIP	IN-VIP	PTPRM	0.0340608	0.0220885	0.0247952	NA	0.0270396	0.0393979	0.0234048	0.0121881	0.0149609	0.0152094	0.0266115	0.0364942	0.0236737	0.0228313	0.0152409	0.0148418	0.0144056	0.00474627	0.037698	0.0221347	0.0209926	0.0299387	0.0297097
IN-VIP	L2/3	CADM	0.00829857	0.00256147	0.0919549	0.0169467	0.0104201	0.126757	0.0247995	0.0709943	0.133248	0.00319512	0.00550536	0.108299	0.0219195	0.00724826	0.0695445	0.0779689	0.00496884	0.0642029	0.0133221	0.105494	0.00411831	0.00588114	0.10536
IN-VIP	L2/3	CCK	0.00162919	0.000619481	NA	NA	NA	NA	0.000256216	NA	NA	NA	NA	NA	0.00155311	NA	0.00812743	0.00131643	NA	0.0021668	0.00585385	0.00691068	0.000762363	NA	NA
IN-VIP	L2/3	CDH	0.0486355	0.024627	0.0573158	0.0642454	0.0219662	0.0807444	0.0674497	0.0293354	0.0646817	0.0723038	0.0512914	NA	0.0748318	0.0246646	0.0287681	0.032546	0.0201826	0.0399221	0.0518628	0.0332999	0.0484424	0.0483972	0.00102473
IN-VIP	L2/3	CNTN	0.203333	0.139574	0.179856	0.248725	0.185906	0.235653	0.196691	0.147364	0.23636	0.229677	0.225993	0.212042	0.228579	0.183262	0.169784	0.135193	0.150659	0.157263	0.220754	0.183956	0.171905	0.239269	0.191088
IN-VIP	L2/3	EPHA	0.133951	0.0527001	0.113787	0.19027	0.0369003	0.146273	0.0557878	0.0904649	0.119029	0.0171854	0.0942462	0.0690864	0.00170618	0.0435345	0.0896766	0.0775293	0.0412393	0.083808	0.185117	0.0488438	0.0912627	0.142182	0.0152992
IN-VIP	L2/3	IGF	0.0145509	0.0313491	0.0313528	0.0302691	0.0337493	0.036373	0.0264376	0.0294116	0.0294575	0.036529	0.0393478	0.0275552	0.012363	0.021469	0.0232268	0.0336152	0.0205498	0.0209644	0.046843	0.025079	0.0315631	0.0307245	0.0216003
IN-VIP	L2/3	JAM	0.00204737	NA	0.00442926	0.00297847	0.000600711	0.00532215	0.000841741	0.00201622	0.000182561	NA	2.22e-05	NA	NA	0.000838859	0.000298546	0.00531413	0.000588969	0.00284009	0.00578092	6.36e-05	0.0055005	0.00554074	NA
IN-VIP	L2/3	LAMININ	0.0279577	0.0169075	0.0396469	0.0513229	0.0562638	0.0331771	0.0206025	0.0185786	0.0463782	0.0135568	0.0362095	NA	NA	0.0177173	0.0117787	0.0405917	0.0468115	0.0298258	0.137257	0.0366743	0.0495632	0.03424	NA
IN-VIP	L2/3	NEGR	0.261178	0.173816	0.223476	0.280782	0.193851	0.298745	0.246729	0.173398	0.2432	NA	0.273756	NA	NA	0.201941	0.186941	0.160734	0.144788	0.180152	0.224944	0.18512	0.207478	NA	NA
IN-VIP	L2/3	NGL	0.101225	0.0934444	0.133078	0.0825603	0.032278	0.132279	0.154905	0.118639	0.148057	0.150131	0.137439	0.173724	0.156196	0.110074	0.124668	0.101294	0.0561375	0.0954546	0.159221	0.142191	0.0697656	0.152388	0.191523
IN-VIP	L2/3	NRXN	0.826316	0.642749	0.808079	0.823068	0.835353	1.00298	1.01907	0.699014	0.994957	0.957219	0.963676	0.924321	1.23115	0.811044	0.798425	0.764614	0.592686	0.67171	0.98339	0.777035	0.775382	0.960131	0.997469
IN-VIP	L2/3	PROS	0.00454044	NA	0.00249959	NA	NA	NA	NA	NA	NA	NA	0.00376851	NA	NA	NA	NA	0.00193817	0.00122702	0.00102342	0.006687	NA	0.000306112	0.000859759	NA
IN-VIP	L2/3	PTN	0.000234657	5.16e-05	9.55e-05	0.00167243	0.000649015	NA	NA	0.0011502	NA	NA	NA	NA	NA	3.72e-05	0.000615677	1.25e-05	0.000743794	0.000627883	0.0011165	0.00165968	NA	NA	NA
IN-VIP	L2/3	SEMA3	0.00043596	0.000385926	0.00563015	0.00469344	NA	0.00197731	0.000706124	0.00177745	NA	NA	NA	NA	NA	0.00147684	0.00083886	0.00488368	0.00139049	0.00209771	0.00988488	NA	0.00179778	0.00643355	NA
IN-VIP	L4	CADM	0.012145	0.00339095	0.100566	0.0147029	0.08236	0.131524	0.019551	0.0700775	0.148662	NA	0.00190871	0.00427864	NA	0.074277	0.0702889	0.00565242	0.00604834	0.0745064	0.0124187	0.110511	0.00542527	0.122451	0.00321271
IN-VIP	L4	CCK	0.0036721	0.000308025	NA	NA	NA	NA	NA	0.00220107	NA	NA	NA	NA	NA	NA	0.00164152	0.000743216	0.000429648	0.00193168	0.00390933	0.00868848	NA	NA	NA
IN-VIP	L4	CDH	0.0457407	0.0225551	0.0520455	0.060584	0.0237242	0.0823827	0.0667535	0.0307681	0.0538873	0.0683555	0.0483958	NA	NA	0.0244297	0.0271495	0.0332843	0.0193477	0.0381688	0.0475958	0.028059	0.0462317	0.0422797	NA
IN-VIP	L4	CNTN	0.209151	0.143919	0.191252	0.250535	0.209707	0.236566	0.201822	0.15097	0.23616	0.224263	0.23725	0.227056	0.230772	0.184452	0.169782	0.14123	0.150853	0.165036	0.226273	0.187868	0.185634	0.228369	0.206295
IN-VIP	L4	EPHA	0.155207	0.0554911	0.127219	0.232631	0.0469408	0.170047	0.0560177	0.105221	0.149313	0.0401119	0.102322	0.065195	NA	0.0590909	0.0925344	0.0794686	0.0483633	0.113793	0.228121	0.0609076	0.101892	0.134862	0.0156068
IN-VIP	L4	IGF	0.0132852	0.0225446	0.0261797	0.0231714	0.0342115	0.030618	0.0118912	0.0197907	0.0176196	0.0156839	0.0275258	0.0100671	0.005221	0.0137389	0.0174081	0.0260283	0.0136505	0.0181394	0.0372855	0.0214881	0.018161	0.0201542	0.0107347
IN-VIP	L4	JAM	0.00221931	NA	0.00271084	0.00251183	NA	0.00234292	0.000233879	0.00120023	9.33e-05	NA	NA	NA	NA	0.000312495	0.000107474	0.0041667	0.000212075	0.00174647	0.00139488	1.07e-05	0.00287427	NA	NA
IN-VIP	L4	LAMININ	0.0323887	0.0201224	0.039913	0.0559206	0.0618675	0.0332876	0.0177017	0.0176836	0.0438829	0.0140234	0.0349833	NA	NA	0.0202282	0.0109759	0.0429189	0.0488791	0.0294667	0.139131	0.040843	0.0543657	0.033199	NA
IN-VIP	L4	NCAM	0.282101	0.200577	0.321408	0.0170042	NA	0.429796	0.384565	0.332017	0.437846	0.39525	NA	0.232959	0.43041	0.00968897	0.329002	0.328144	0.0283597	0.287084	0.432661	0.00907934	NA	0.158711	0.408301
IN-VIP	L4	NEGR	0.285004	0.173217	0.232944	0.298337	0.200778	0.309869	0.256673	0.177889	0.254507	0.298773	0.289624	NA	NA	0.211344	0.195836	0.154602	0.167824	0.185858	0.235772	0.188267	0.219553	NA	NA
IN-VIP	L4	NGL	0.108347	NA	0.0443195	0.0711496	0.0139613	0.0758056	0.0450722	0.0311212	0.0462101	0.0307993	0.0364032	0.0422703	0.031526	0.0175997	0.0350308	0.0207421	0.0412005	0.0368411	0.034018	0.0317656	0.0396482	0.0791583	NA
IN-VIP	L4	NRXN	0.86123	0.663616	0.782042	0.932967	0.848679	0.962278	0.998031	0.709536	0.973698	0.917494	0.993672	0.817196	0.987737	0.80713	0.764782	0.721737	0.612485	0.656285	1.00382	0.766212	0.79069	0.96655	1.01133
IN-VIP	L4	PROS	0.00269536	NA	0.00136548	NA	NA	NA	NA	NA	NA	NA	0.00115718	NA	NA	NA	NA	0.00137438	0.000741357	0.000447841	0.00457778	NA	0.000162501	0.000423274	NA
IN-VIP	L4	PTN	0.00137551	0.000587568	5.32e-05	0.000723706	0.000209295	NA	NA	0.00352707	NA	NA	NA	NA	NA	NA	NA	3.37e-05	0.0022581	0.000596869	0.00151369	0.000225197	NA	NA	NA
IN-VIP	L4	SEMA3	0.000115269	NA	0.00319088	0.000414323	NA	0.000524511	2.54e-05	0.000607952	NA	NA	NA	NA	NA	0.00065555	8.62e-05	0.00202065	0.000851271	0.000730703	0.00539526	NA	3.02e-05	NA	NA
IN-VIP	L5/6	CADM	0.00300036	NA	0.00600202	0.00108263	0.00534193	0.00343008	NA	0.00324421	NA	NA	NA	0.00300711	NA	0.00465067	0.0526389	0.00334082	0.00192929	0.00465947	0.00795792	0.00536079	0.00136351	NA	0.00223884
IN-VIP	L5/6	CDH	0.0531095	NA	0.0748594	0.0548502	0.0327221	0.0868287	0.0795496	0.0356867	0.0677414	0.0668654	0.0399605	0.000253024	NA	0.0416429	0.0320636	0.0277577	0.0277583	0.0476547	0.0605611	0.034888	0.0380616	0.0491263	0.0388885
IN-VIP	L5/6	CNTN	0.209246	NA	0.190495	0.229207	0.214988	0.234771	0.204433	0.153949	0.233731	NA	0.221781	0.227238	0.231326	0.200948	0.171323	0.143647	0.159074	0.165012	0.231376	0.19339	0.178345	0.2496	0.201066
IN-VIP	L5/6	EPHA	0.0947001	NA	0.116442	0.178819	0.0282825	0.14145	0.0558836	0.0868987	0.101047	0.0769802	0.0579482	0.081662	0.0185976	0.0541335	0.0647094	0.0677649	0.0398479	0.0978979	0.183739	0.0508449	0.0822479	0.110638	0.01362
IN-VIP	L5/6	IGF	0.0186533	NA	0.0287522	0.0258164	0.0324388	0.0307872	0.0303685	0.0301471	0.0308973	0.0263342	0.0331232	0.0292286	0.0137373	0.0290937	0.0247532	0.034882	0.0184058	0.0213437	0.0483585	0.0255906	0.0300591	0.031712	0.0201603
IN-VIP	L5/6	JAM	0.00177561	NA	0.00529343	0.00394713	NA	0.00643549	0.000379475	0.00203323	0.000229328	NA	NA	NA	NA	0.00123128	0.000242327	0.00640228	6.94e-06	0.00215793	0.00272403	NA	0.0037686	0.00247643	NA
IN-VIP	L5/6	KIT	2.33e-05	NA	NA	NA	NA	NA	NA	NA	NA	NA	NA	NA	NA	NA	NA	NA	NA	NA	NA	NA	NA	NA	NA
IN-VIP	L5/6	LAMININ	0.0381729	NA	0.0527486	0.0524361	0.0654871	0.0415911	0.0202835	0.0220307	0.0512616	0.0119557	0.0361416	NA	NA	0.0245879	0.0131124	0.0440951	0.0552454	0.0323776	0.169467	0.0475777	0.046937	0.04663	NA
IN-VIP	L5/6	NEGR	0.293409	NA	0.227784	0.30813	0.198974	0.312918	0.260757	0.181411	0.25463	NA	0.296412	NA	NA	0.220103	0.191779	0.162044	0.167987	0.187237	0.243322	0.191874	0.217103	NA	NA
IN-VIP	L5/6	NRXN	0.920772	NA	0.884862	1.03476	0.954176	1.05511	1.06624	0.759039	1.05648	0.959218	1.06893	0.916357	1.1999	0.941767	0.836373	0.798123	0.708735	0.712981	1.13771	0.838559	0.864464	1.22413	1.00561
IN-VIP	L5/6	PTN	0.00079254	NA	NA	0.000240161	NA	NA	NA	0.00154201	NA	NA	NA	NA	NA	NA	NA	7.1e-05	0.000852717	0.000196205	0.00217604	0.002627	NA	NA	NA
IN-VIP	L5/6	RELN	0.000478408	NA	0.00417898	NA	NA	0.00221274	NA	0.00251724	0.000898295	NA	NA	NA	NA	0.00106685	0.00180361	NA	NA	0.000333969	0.00627251	0.000920674	NA	0.00765439	NA
IN-VIP	L5/6	SEMA3	0.00118509	NA	0.00625175	0.0111707	NA	0.002788	0.000764676	0.00277885	NA	NA	NA	NA	NA	0.00268644	0.000973884	0.00961923	0.00255163	0.00280576	0.0163373	NA	0.00181274	0.00369368	NA
IN-VIP	L5/6	TENASCIN	0.00824927	NA	0.0185749	0.00576292	NA	0.0276999	NA	0.00956572	0.0120575	NA	NA	NA	0.0038457	0.00854115	0.00770105	NA	NA	0.0103476	0.0317588	0.00970734	NA	0.0311175	NA
IN-VIP	L5/6-CC	CADM	0.0147576	NA	0.012014	0.00973772	0.00918849	0.0115558	0.0219658	0.0070579	0.0152251	NA	0.00255124	0.00748338	0.0199134	0.00916623	0.0130009	0.0114245	0.00346514	0.009774	0.0172784	0.00878841	0.00256742	0.00577742	0.00860882
IN-VIP	L5/6-CC	CCK	0.00121547	NA	NA	NA	NA	0.00196924	0.00215653	0.00126859	NA	NA	NA	NA	0.0041692	0.00861144	0.014369	0.00496103	0.000383038	0.00279531	0.033622	0.0137582	NA	0.00215766	NA
IN-VIP	L5/6-CC	CDH	0.0643113	NA	0.0783033	0.0969793	0.0415111	0.0933252	0.0793767	0.0397769	0.0753227	0.0787797	0.065463	0.000771049	0.0823276	0.046647	0.0363233	0.042993	0.0291971	0.0518699	0.0653129	0.0415073	0.0649965	0.0524582	0.00318221
IN-VIP	L5/6-CC	CNTN	0.22181	NA	0.194275	0.252354	0.204912	0.25171	0.207105	0.15527	0.244389	0.228035	0.229685	0.227742	0.233523	0.199084	0.180337	0.14947	0.166203	0.170667	0.25029	0.197399	0.192697	0.24786	0.205636
IN-VIP	L5/6-CC	EPHA	0.090964	NA	0.105674	0.145844	0.0367463	0.125396	0.0172411	0.0766135	0.117061	0.0190909	0.0796146	0.0156991	0.000170233	0.0469621	0.0908933	0.055186	0.0369126	0.083708	0.177066	0.0432164	0.0796564	0.12765	0.0119707
IN-VIP	L5/6-CC	IGF	0.0137117	NA	0.030619	0.0305679	0.0434839	0.0309464	0.0230395	0.0285336	0.0314507	0.0278984	0.0373087	0.0258603	0.0107743	0.0254097	0.0213594	0.0337949	0.0191488	0.0211485	0.0412125	0.0257698	0.0327525	0.0282755	0.0235743
IN-VIP	L5/6-CC	JAM	0.00240223	NA	0.0053521	0.0029869	0.000773392	0.00539479	0.000931725	0.00192179	0.000283831	NA	NA	NA	NA	0.00146128	0.000367815	0.00576194	6.66e-05	0.00264012	0.0053209	6.29e-05	0.00745861	0.0060687	NA
IN-VIP	L5/6-CC	LAMININ	0.038651	NA	0.0493123	0.0538388	0.0577617	0.0418544	0.0217573	0.0221482	0.0501749	0.0146133	0.0395097	NA	NA	0.0253215	0.0140085	0.0461955	0.0518213	0.0341681	0.199957	0.0438205	0.0478599	0.0465442	NA
IN-VIP	L5/6-CC	NCAM	0.0103804	NA	0.373502	0.0151096	0.27686	0.469824	0.245115	0.349529	0.506515	0.452209	0.301933	0.257495	0.297926	0.280526	0.389752	0.222621	0.203173	0.341065	0.319426	0.253895	0.234201	0.455352	0.421842
IN-VIP	L5/6-CC	NEGR	0.238035	NA	0.210987	0.270891	0.186558	0.270418	0.238914	0.16404	NA	NA	0.266976	NA	NA	0.202953	NA	0.147163	0.123755	0.164789	0.210007	0.174364	0.179674	NA	NA
IN-VIP	L5/6-CC	NRXN	0.376589	NA	0.738862	0.532013	0.737959	0.941783	0.986462	0.691194	0.928354	0.539431	0.899995	0.898025	0.72246	0.856765	0.808787	0.678146	0.547932	0.659727	1.02116	0.736492	0.679949	1.02775	0.657951
IN-VIP	L5/6-CC	PROS	0.00483354	NA	0.00338006	NA	NA	NA	NA	NA	NA	NA	0.00302662	NA	NA	NA	NA	0.00155521	0.0011572	0.00100053	0.00623571	NA	0.000157561	0.000689184	NA
IN-VIP	L5/6-CC	TAC	0.00182378	NA	NA	NA	NA	NA	NA	NA	NA	NA	NA	NA	NA	NA	NA	NA	NA	NA	NA	NA	NA	NA	NA
IN-VIP	L5/6-CC	VIP	0.00388548	NA	0.00905235	0.00803441	0.0112371	0.00485899	0.00623759	0.0074065	0.0134718	0.00475996	0.00191839	0.000402713	0.0114943	0.0101404	0.00804187	0.0151933	0.00525018	0.00935128	0.0309879	0.0201288	0.00282868	0.0116743	0.00447054
IN-VIP	Microglia	APP	0.163365	0.0628557	0.0877501	0.0505632	0.114932	0.157062	NA	0.0421584	NA	NA	0.131661	NA	0.110245	0.0792578	0.0283776	0.0642106	0.178087	0.0711029	0.164834	0.187111	0.0639954	0.146774	NA
IN-VIP	Neu-NRGN-II	CADM	0.0506454	0.0123832	0.0181723	0.0729728	0.025626	0.014651	0.0309215	0.0119699	0.0285831	0.00640501	0.0128212	0.0184125	NA	0.00518795	0.00732635	0.0315561	0.012407	0.00898704	0.0707006	0.026464	0.0221597	0.00940105	0.0230969
IN-VIP	Neu-NRGN-II	CNTN	0.157853	NA	0.109449	0.0270537	NA	NA	NA	0.0867934	NA	NA	NA	NA	NA	0.110655	NA	NA	NA	0.0889712	0.000784082	0.0823422	NA	NA	NA
IN-VIP	Neu-NRGN-II	EPHA	0.0133956	NA	NA	0.0257389	NA	NA	NA	NA	NA	NA	NA	NA	NA	NA	NA	NA	NA	NA	NA	NA	NA	NA	NA
IN-VIP	Neu-NRGN-II	LAMININ	0.0489532	0.0202935	0.0280797	0.0591343	0.0427362	0.0281312	0.0131473	0.0106285	0.0431337	0.013847	0.0177368	NA	NA	0.0074831	0.00263698	0.035835	0.0332603	0.0163548	0.0958896	0.0418416	0.0509602	0.0294651	NA
IN-VIP	Neu-NRGN-II	PROS	0.011395	NA	NA	NA	NA	NA	NA	NA	NA	NA	NA	NA	NA	NA	NA	NA	NA	NA	0.00226969	NA	NA	NA	NA
IN-VIP	Oligodendrocytes	JAM	0.00265775	NA	0.00387045	0.0049024	0.00403219	0.00257682	0.000450818	0.00174738	0.000174184	NA	NA	NA	NA	0.00213661	8.42e-05	0.00855743	0.000178424	0.00298861	0.0103127	NA	0.00698623	0.00752348	NA
IN-VIP	Oligodendrocytes	NCAM	0.570719	0.406451	0.391637	0.288689	0.501707	0.530405	0.224083	0.33263	0.497639	0.446223	0.607139	NA	NA	0.439737	0.164569	0.342772	0.390938	0.330613	0.536357	0.434935	0.405837	0.487664	0.376359
IN-VIP	Oligodendrocytes	NRG	0.591668	0.436631	0.493792	NA	0.471574	0.568799	0.420064	0.378312	0.566138	0.492795	0.581929	0.378572	0.347346	0.557751	0.385191	0.415433	0.316582	0.408874	0.675186	0.422117	0.461106	0.615003	0.419988
IN-VIP	Oligodendrocytes	NRXN	0.840162	0.660577	0.705697	0.389684	0.0462652	0.95771	0.789784	0.561035	0.896868	NA	0.391693	NA	0.356211	0.712403	0.304719	0.644863	0.650773	0.619847	0.893994	0.604503	0.776216	0.844955	NA
IN-VIP	Oligodendrocytes	PSAP	0.0272161	0.00123916	0.0217924	0.0238731	NA	0.0124001	0.0303453	0.00998707	0.0196265	0.0132227	NA	0.0142049	0.0252834	0.0347624	NA	0.0303474	0.0214408	0.0238194	0.0494882	0.025984	0.00685158	0.015917	NA
IN-VIP	OPC	CDH	0.0254526	0.00210804	0.0280743	0.0368656	0.00528602	NA	0.00188712	0.0142566	0.00050993	NA	0.0304887	NA	NA	0.0223641	NA	0.0171295	0.0070859	0.0275237	0.0364532	0.0124016	0.0412669	0.00162271	NA
IN-VIP	OPC	CNTN	0.231966	0.123219	0.195717	0.261243	0.150292	0.264449	0.21217	0.143919	0.213918	0.257528	0.265903	0.181432	NA	0.206491	0.158256	0.135814	0.170291	0.166656	0.24393	0.189086	0.193241	0.258382	NA
IN-VIP	OPC	IGF	0.011032	0.0116145	0.0187077	0.0143213	0.0076002	0.0113843	0.00250934	0.0129962	0.00195405	0.00131607	0.0212863	0.000625205	NA	0.0105365	0.00210626	0.0130227	0.010755	0.0107205	0.0263186	0.0125054	0.0158098	0.00510129	NA
IN-VIP	OPC	LAMININ	0.00576618	0.0017278	0.0071108	0.00924941	NA	0.00813709	0.00193311	0.00210956	0.00275312	0.000183008	0.00749832	NA	NA	0.00479755	0.00066163	0.00585743	0.00774456	0.00604236	0.0302308	0.00239748	0.0105922	0.00475136	NA
IN-VIP	OPC	NCAM	0.545011	0.436699	0.424696	0.300998	0.545491	0.523433	0.474897	0.39561	0.51862	0.469283	0.661713	0.238823	0.483324	0.504072	0.383942	0.416699	0.394985	0.390325	0.642252	0.524609	0.465883	0.564609	0.421191
IN-VIP	OPC	NEGR	0.222016	NA	0.171377	0.216626	NA	0.253776	NA	0.131698	NA	NA	0.19304	NA	NA	0.159168	NA	0.117164	0.120233	0.143057	0.18243	0.129797	0.169709	NA	NA
IN-VIP	OPC	NGL	0.14349	0.17196	0.173751	0.227346	0.0826575	0.177505	0.192308	0.149508	0.14047	0.137248	0.150293	0.151216	0.129319	0.183904	0.129146	0.149229	0.126424	0.157965	0.208439	0.147638	0.189523	0.158937	0.123437
IN-VIP	OPC	NRG	0.621662	0.397226	0.532765	0.554045	0.47695	0.622425	0.424974	0.434598	0.561646	0.5045	0.619399	0.430469	0.478182	0.552004	0.420965	0.359078	0.35881	0.450334	0.635586	0.438805	0.44158	0.62442	0.42879
IN-VIP	OPC	NRXN	1.04983	0.794361	0.929257	1.31191	0.978855	1.14208	1.17583	0.844351	1.1295	1.05026	1.28195	1.12455	1.23816	1.15242	0.816746	0.914243	0.838549	0.828488	1.41201	0.996626	1.02158	1.1649	1.08121
IN-VIP	OPC	PTN	0.0195229	0.0265736	0.00398564	0.00395055	0.0166384	NA	NA	0.0219223	NA	NA	NA	NA	NA	0.00032001	0.00426219	NA	0.0301039	0.0100563	0.0533551	0.0446135	NA	NA	NA
IN-VIP	OPC	PTPRM	0.0279006	0.0153588	0.0150757	0.0238374	0.00965332	0.0157095	0.0107566	0.0126334	0.0143849	NA	0.0179933	NA	NA	0.0173688	0.00564129	0.0142344	0.0113202	0.00679345	0.0343409	0.0137723	0.0189022	0.0246603	NA
L2/3	AST-PP	CADM	0.227046	0.190683	0.188511	NA	0.194359	0.219978	0.24713	0.164766	0.212023	0.206713	0.207981	0.235183	0.244108	0.149353	0.15802	0.158387	0.137425	0.122354	0.225324	0.16211	0.176627	0.219458	0.263183
L2/3	AST-PP	CDH	0.0594999	0.0195306	0.0462622	0.0395891	0.0186024	0.0718826	0.00185452	0.034097	0.0439452	0.00269785	0.0305944	0.0551735	NA	0.0361871	0.0276497	0.0257716	0.0140119	0.0361646	0.0403787	0.0378672	0.0461077	0.00638227	0.0459763
L2/3	AST-PP	CNTN	0.175294	0.144707	0.163689	0.243928	0.168435	0.217239	0.17207	0.134463	NA	NA	0.202409	NA	0.211956	0.12864	0.156139	0.124661	0.153661	0.140002	0.206047	0.169262	0.160454	NA	NA
L2/3	AST-PP	COLLAGEN	0.00718932	NA	0.00134745	0.00610379	0.000130351	0.00414077	0.000244641	NA	0.00783291	0.00476903	0.00235495	0.000422813	0.00944559	0.000761299	NA	0.000721913	0.0118102	NA	0.00727588	0.000591736	0.0052198	NA	NA
L2/3	AST-PP	EPHA	0.0154505	NA	NA	NA	NA	NA	NA	NA	NA	NA	NA	NA	NA	NA	NA	NA	NA	NA	NA	NA	NA	NA	NA
L2/3	AST-PP	EPHB	0.015606	0.00532918	0.00831671	0.00812008	0.00188996	0.00957215	0.0147095	0.00644386	0.00687258	0.00120813	0.00695688	0.00639182	0.0157259	0.000513743	0.00529725	0.0193885	0.000602036	0.00474463	0.00997365	0.00625068	0.00906752	0.0116015	0.00971292
L2/3	AST-PP	FGF	0.00251207	0.0445265	0.0546062	0.0168186	0.0482398	0.0104485	0.0198827	0.0452657	0.020356	0.0136233	0.00390839	0.0106026	0.00924634	0.00570136	0.0283337	0.0411013	0.0372867	0.0320211	0.153796	0.0727247	0.00595364	0.0189712	NA
L2/3	AST-PP	LAMININ	0.0235852	NA	0.0071231	NA	0.00653563	0.0272653	NA	NA	NA	NA	0.0145885	NA	NA	0.00105076	NA	NA	0.0292123	NA	NA	0.00444603	0.00638464	NA	NA
L2/3	AST-PP	NCAM	0.0020448	0.34826	0.336809	NA	0.0150579	0.17596	NA	0.304513	NA	NA	0.00413017	NA	NA	0.175097	0.310899	0.299598	0.00966353	0.257694	0.19875	0.011935	0.165953	0.165317	NA
L2/3	AST-PP	ncWNT	0.000144596	NA	NA	NA	NA	NA	NA	NA	9.45e-05	NA	NA	NA	NA	NA	NA	NA	NA	1.24e-05	NA	NA	0.000145167	NA	NA
L2/3	AST-PP	NRG	0.779772	0.575872	0.625357	0.731589	0.570028	0.76371	0.672183	0.59179	0.808616	0.74181	0.757874	0.756304	0.693563	0.677555	0.565506	0.528548	0.446298	0.547863	0.777842	0.6003	0.618275	0.760526	0.760794
L2/3	AST-PP	PROS	0.000543018	NA	NA	0.000150764	NA	NA	NA	NA	NA	NA	NA	NA	NA	NA	NA	NA	NA	NA	NA	NA	NA	NA	NA
L2/3	AST-PP	PSAP	0.0268789	0.00595619	0.00509057	0.0595393	0.0951416	0.029617	0.0361125	0.0077345	0.0365379	0.00836622	0.0199797	0.0204397	0.202755	0.0547615	0.0632299	0.0173791	0.0243607	0.00845943	0.0234464	0.0247514	0.017375	0.0154278	0.0214932
L2/3	AST-PP	SEMA3	0.00577339	0.000638142	0.00155151	0.00518061	NA	0.00187605	NA	0.000473704	NA	NA	0.00416885	NA	NA	NA	NA	0.00422637	0.00439526	0.000762646	NA	NA	0.00268533	0.00485009	NA
L2/3	AST-PP	SEMA6	6.83e-05	NA	0.00207247	0.000961366	NA	0.000840167	NA	0.000829261	NA	NA	0.000255666	NA	NA	NA	0.00299247	0.00115128	0.00013193	0.000163179	0.00157818	NA	0.000814073	0.00189588	NA
L2/3	AST-PP	TENASCIN	0.0122707	NA	NA	0.048589	0.0425691	0.024463	0.00274185	NA	0.0323813	0.0270209	0.0125069	0.00618799	0.0619965	0.0270936	NA	0.0050504	0.0251953	NA	0.0148817	NA	0.0157192	NA	NA
L2/3	AST-PP	THBS	6.65e-05	NA	NA	0.00431242	NA	NA	NA	NA	NA	NA	NA	NA	NA	0.000658519	NA	0.000198081	NA	9.65e-06	0.00103999	NA	0.000149856	NA	NA
L2/3	AST-PP	VISFATIN	0.000448947	NA	NA	NA	NA	NA	NA	1.78e-05	NA	NA	NA	NA	NA	NA	NA	0.000130645	0.000450869	NA	0.000233005	9.04e-05	NA	NA	NA
L2/3	AST-PP	WNT	0.000120573	NA	NA	NA	NA	NA	NA	NA	NA	NA	NA	NA	NA	NA	NA	NA	NA	5.05e-05	NA	NA	NA	NA	NA
L2/3	IN-PV	CADM	0.00186918	0.000413025	0.0876545	0.00326876	0.00268534	0.00699181	0.025498	0.0663815	0.138579	0.00714483	0.00122089	0.00424058	NA	0.00811567	0.0780822	0.0823841	0.00386416	0.0661394	0.00730798	0.00379226	0.00138787	0.00600155	0.00595952
L2/3	IN-PV	CDH	0.0386711	NA	0.0278435	NA	0.000986097	0.0572681	0.000404751	0.017627	NA	NA	0.00164719	0.000472378	NA	0.000352872	0.0181962	0.0147551	0.0157753	0.0252834	0.0239751	0.0180996	NA	NA	0.000314085
L2/3	IN-PV	CNTN	0.155837	NA	0.141639	0.0103204	0.131736	0.0138894	0.0234647	0.102473	0.0242679	0.0159368	0.186016	0.0220668	0.0114426	0.117329	0.0127506	0.0132911	0.116582	0.115892	0.152827	0.118365	0.117638	0.021452	NA
L2/3	IN-PV	EPHA	0.0659995	0.0397029	0.117721	0.116161	0.0368971	0.120692	0.0976108	0.113101	0.0273643	0.0531571	0.0829757	0.0535161	0.0618632	0.0393061	0.0735395	0.0494595	0.0624245	0.0694845	0.123875	0.0580667	0.0848913	0.151475	0.019419
L2/3	IN-PV	EPHB	0.000759998	0.00237931	0.00613727	0.00487222	0.000348655	0.00459167	0.0110627	0.00524148	0.00355273	0.00137529	0.0018109	0.00180358	0.000266281	9.33e-05	0.00480208	0.00744057	0.000863334	0.00282265	0.00733062	0.00333293	0.00265157	0.00787613	0.0033333
L2/3	IN-PV	FGF	0.000111059	NA	0.00543905	NA	0.00202271	0.000122935	0.0010236	0.00456611	0.000346235	8.79e-05	0.000841832	NA	NA	9.07e-05	0.00154158	0.00487848	0.00313383	0.00398903	0.00253261	0.00270943	0.000229797	0.000772452	NA
L2/3	IN-PV	JAM	0.00384891	0.000556906	0.00173685	0.00262074	0.000340212	0.00501332	0.00153677	0.00129244	0.000271386	NA	NA	NA	NA	NA	NA	0.000806666	0.00287682	0.00187045	0.00559403	0.0013723	0.000454164	0.00195175	NA
L2/3	IN-PV	LAMININ	0.0486858	0.0433255	0.127284	0.079914	0.0484681	0.0910064	0.0878661	0.0835734	0.101967	0.102783	0.0642966	0.101752	0.0943188	0.0410166	0.106795	0.0765628	0.0650286	0.0925634	0.188255	0.129441	0.067468	0.11686	0.0285906
L2/3	IN-PV	ncWNT	0.00105648	NA	0.00168984	9.85e-05	NA	NA	NA	NA	0.000368743	NA	0.000187973	NA	NA	NA	NA	0.00117546	0.00048833	0.000253165	0.00387734	0.00071098	0.000584079	0.00150643	NA
L2/3	IN-PV	NEGR	0.327334	0.242396	0.279517	0.35731	0.276788	0.367427	0.324457	0.23074	0.323223	0.356652	0.350043	0.341379	0.339842	0.274419	0.246257	0.199217	0.180655	0.235278	0.308945	0.268225	0.271047	0.3401	0.290535
L2/3	IN-PV	NRG	0.977774	0.783065	0.835396	0.914613	0.781327	0.963777	0.874141	0.76955	0.983299	0.880667	0.959403	0.952031	0.888363	0.853415	0.748227	0.713776	0.606884	0.684875	1.03332	0.779638	0.770559	0.997592	0.97035
L2/3	IN-PV	NRXN	0.71713	0.319689	0.704122	0.4177	0.0324527	0.926913	0.876487	0.590626	0.425806	0.525981	0.854403	0.524211	0.136707	0.744443	0.679302	0.388025	0.236936	0.523666	0.879378	0.633452	0.72776	0.829554	0.135461
L2/3	IN-PV	PTPRM	0.0108775	0.00999528	0.0125465	NA	NA	NA	0.00546996	0.00725692	0.0080057	0.00235034	NA	NA	0.00202103	0.00165461	0.0110192	0.00528567	0.00916291	0.0134751	0.0293648	0.00817967	0.0131713	0.0222128	NA
L2/3	IN-PV	SEMA6	0.00116647	NA	0.0175805	0.00754202	NA	0.010239	0.0279386	0.0133734	0.0212245	0.0137534	0.00156395	0.0169179	0.0313971	0.0261148	0.032023	0.0139368	0.00292093	0.0125147	0.0187873	0.00290335	0.0143215	0.0161121	0.016313
L2/3	IN-PV	THBS	0.000193526	NA	0.000720568	0.00324347	NA	NA	NA	NA	NA	NA	NA	NA	NA	0.000633635	NA	0.00115128	NA	5.63e-05	0.00499615	NA	0.000170773	0.000542539	NA
L2/3	IN-PV	VISFATIN	0.00105945	NA	0.00216477	NA	NA	0.00181603	0.00480663	0.000881884	0.00535296	0.0011121	NA	0.00219984	0.00222536	NA	0.00180442	0.00123776	0.00175186	0.00197632	0.00113825	0.000522186	NA	0.0100472	NA
L2/3	IN-PV	WNT	0.000383822	NA	0.00102945	0.000112785	0.000461018	NA	0.000553012	0.000272812	0.00113114	NA	0.000188055	NA	0.00117405	7.67e-05	0.000363013	0.000564744	0.000224456	0.000416252	0.00434273	0.000288995	NA	0.000909283	NA
L2/3	IN-SST	CADM	0.00255279	0.00126422	0.0894431	0.00199667	0.00593297	0.00345806	0.0204452	0.0531717	0.0164524	0.00640024	0.00538704	0.0137779	NA	0.00857797	0.0662252	0.081027	0.0036519	0.0664818	0.00876428	0.00602893	0.00326647	0.0056048	0.100222
L2/3	IN-SST	CDH	0.074109	0.0482934	0.0732258	0.0467649	0.0452279	0.0980064	0.103215	0.0479406	0.104951	0.0870384	0.0603265	0.124864	0.146649	0.0317921	0.0458505	0.0536677	0.0369318	0.0608074	0.0573502	0.046337	0.0612018	0.0726199	0.0593254
L2/3	IN-SST	EPHA	0.0505598	0.0425144	0.0560913	0.0747048	0.0286654	0.07607	0.0559861	0.0755499	0.0171333	0.0742757	0.0300427	0.0814263	0.0347456	0.0488941	0.0340468	0.0626606	0.0367405	0.0745554	0.0768615	0.055994	0.0506347	0.0564611	0.0423229
L2/3	IN-SST	EPHB	0.000219656	0.000188591	0.00168047	8.37e-05	NA	NA	0.00262664	0.00184483	0.00143198	NA	NA	NA	0.000795886	6.91e-06	0.000511915	0.00734115	0.000185805	0.0021078	0.00182864	0.00111471	0.00156825	0.00211086	0.000128185
L2/3	IN-SST	LAMININ	0.0380953	0.0439408	0.0766157	0.0549809	0.021641	0.0464382	0.0627655	0.0463188	0.05606	0.0501684	0.0581388	0.0859648	0.047119	0.0271215	0.0571651	0.0719364	0.0320182	0.0598884	0.094579	0.0703466	0.0519267	0.0699757	0.0211642
L2/3	IN-SST	ncWNT	0.00087216	NA	0.00155336	0.000222549	NA	NA	NA	NA	0.000447192	NA	0.00013094	NA	NA	NA	NA	0.00178653	0.000722255	0.000452488	0.00458661	0.000912746	0.00123948	0.00179181	NA
L2/3	IN-SST	NEGR	0.310376	0.238678	0.282036	0.348944	0.199795	0.350342	0.325495	0.203738	0.284472	0.338314	0.296628	0.297406	NA	0.23648	0.214855	0.193275	0.217733	0.218637	0.30059	0.225511	0.285274	0.335617	0.285726
L2/3	IN-SST	NRG	0.105669	0.00186343	0.317978	0.0677167	0.00958071	0.139302	0.138385	0.106577	0.00222222	0.0101992	0.106282	NA	0.000165414	0.109328	0.105687	0.0924073	0.0459292	0.222978	0.110375	0.0567997	0.0757143	0.148729	0.185424
L2/3	IN-SST	NRXN	0.775169	0.669767	0.822485	0.862419	0.690245	0.932793	0.913795	0.611748	0.403535	0.929333	0.840721	0.569979	0.137329	0.690498	0.699738	0.660108	0.575631	0.524681	0.89503	0.604812	0.737833	0.887626	0.557293
L2/3	IN-SST	THBS	0.000154461	NA	0.00042712	0.000722606	NA	NA	NA	NA	NA	NA	NA	NA	NA	0.000629242	NA	0.00109389	NA	5.18e-05	0.00248422	NA	0.000161601	0.000298188	NA
L2/3	IN-SST	VISFATIN	0.000722398	NA	0.00183245	NA	NA	0.000834499	0.00271862	0.000674689	0.002375	0.000589502	NA	0.00191641	0.00397215	NA	0.00134512	0.00121291	0.000818005	0.00163304	0.000879358	0.000506048	NA	0.00769202	NA
L2/3	IN-SV2C	CADM	0.00294899	0.00165908	0.106985	NA	0.0150584	0.00453814	0.174819	0.0882129	0.129381	0.0112173	0.00417863	0.00731515	0.0476836	0.0766616	0.0882264	0.0106784	0.00350256	0.0820255	0.0108638	0.103184	0.00415622	0.00462046	0.0034063
L2/3	IN-SV2C	CDH	0.0340017	NA	0.0450593	NA	0.0135732	0.0647421	0.0671942	0.0259592	0.065347	0.00304265	0.0417419	NA	NA	0.0198027	0.0294676	0.0179988	0.0163353	0.0372561	0.0405326	0.0335501	NA	0.034612	0.00119902
L2/3	IN-SV2C	CNTN	0.17783	0.131059	0.177362	NA	0.160291	0.21825	0.203472	0.132163	0.0274337	0.0131341	0.208709	0.015426	0.0190294	0.155976	0.14035	0.117535	0.138287	0.155482	0.1699	0.147622	0.165033	0.195412	0.0114781
L2/3	IN-SV2C	EPHA	0.230247	0.140632	0.291882	NA	0.244335	0.379459	0.36826	0.263064	0.232095	0.297382	0.261132	0.390237	0.205981	0.181568	0.199005	0.187147	0.165227	0.229312	0.342032	0.24149	0.234471	0.265457	0.199528
L2/3	IN-SV2C	EPHB	0.00300607	0.00203189	0.00889675	NA	0.00149376	0.00355577	0.0159927	0.00710821	0.00845147	0.00347028	0.00211961	0.00377222	0.00367451	0.000317802	0.00532776	0.0135552	0.000739801	0.00533276	0.009576	0.00436893	0.00792531	0.00654832	0.0052955
L2/3	IN-SV2C	JAM	0.0101494	0.00692085	0.0224107	NA	0.00696731	0.0114023	0.0225446	0.00495725	0.014188	0.00974382	0.0102156	0.00137643	0.0126933	0.00526302	0.016031	0.0193411	0.0216638	0.0163407	0.0312841	0.0196768	0.0189899	0.0298192	0.000801418
L2/3	IN-SV2C	KIT	0.033164	0.000301858	0.02187	NA	0.010998	0.0471055	0.0424425	0.00676279	0.0294208	0.0296658	0.0214208	0.0122384	0.0464873	0.00229227	0.0175395	0.00709297	0.0148414	0.0124234	0.0058827	0.00757997	0.0201437	0.0280155	0.000698636
L2/3	IN-SV2C	LAMININ	0.150132	0.131317	0.229342	NA	0.135135	0.179023	0.163724	0.183599	0.198804	0.216965	0.235065	0.23544	0.188704	0.133255	0.204964	0.183426	0.1316	0.190226	0.423201	0.268166	0.176389	0.239721	0.0653705
L2/3	IN-SV2C	MPZ	9.67e-05	0.000226537	0.000988956	NA	NA	NA	0.000853642	0.000798759	NA	4.58e-05	0.000578584	NA	7.16e-05	8.88e-05	0.000176954	0.00158442	2.06e-05	0.000780631	0.00219873	0.000277803	0.00227492	NA	NA
L2/3	IN-SV2C	ncWNT	0.000728504	NA	0.00116542	NA	NA	NA	NA	NA	0.000308516	NA	0.000257685	NA	NA	NA	NA	0.00115984	0.000695508	0.000499549	0.00241839	0.000748233	0.00112147	0.00179674	NA
L2/3	IN-SV2C	NEGR	0.267955	0.176894	0.206406	NA	0.227596	0.301643	0.246274	0.171863	NA	NA	0.2495	0.292023	NA	0.208633	NA	0.149225	0.129255	0.182506	0.240425	0.185415	0.212237	NA	NA
L2/3	IN-SV2C	NGL	0.202827	0.0835133	0.18966	NA	0.130298	0.191092	0.201266	0.184093	0.176343	0.16046	0.191029	0.213421	0.187967	0.17475	0.178239	0.176008	0.072819	0.163937	0.197885	0.20183	0.158515	0.181713	0.103904
L2/3	IN-SV2C	NRG	0.875138	0.672962	0.679172	NA	0.682452	0.858414	0.753361	0.644221	0.802973	0.749397	0.819793	0.843371	0.753536	0.714132	0.601121	0.575225	0.525261	0.555247	0.829667	0.640449	0.599395	0.832979	0.902175
L2/3	IN-SV2C	NRXN	0.717144	0.320735	0.671731	NA	0.0371231	0.897135	0.577834	0.608669	0.526497	0.210321	0.90674	0.529152	0.156684	0.149086	0.430538	0.428351	0.48593	0.621085	0.744099	0.572121	0.442357	0.0678816	0.228688
L2/3	IN-SV2C	THBS	0.000105288	NA	0.000632366	NA	NA	NA	NA	NA	NA	NA	NA	NA	NA	0.00100274	NA	0.00115971	NA	5.8e-05	0.00502878	NA	0.000257968	0.000291979	NA
L2/3	IN-SV2C	VISFATIN	0.00130988	NA	0.00248141	NA	NA	0.00138362	0.00490891	0.0011337	0.00446339	0.00161897	NA	0.0043634	0.00849136	NA	0.00216339	0.00118126	0.00153805	0.00178476	0.00111653	0.000532502	NA	0.00923967	NA
L2/3	IN-SV2C	WNT	0.000319873	NA	0.000879703	NA	0.000606938	NA	0.00065367	0.000203899	0.00106807	NA	0.000244748	0.000192826	0.00105775	0.000113531	0.000381254	0.000585827	0.000382928	0.000379602	0.00194363	0.000427142	NA	0.0012362	NA
L2/3	IN-VIP	CADM	0.00829857	0.00256147	0.0919549	0.0169467	0.0104201	0.126757	0.0247995	0.0709943	0.133248	0.00319512	0.00550536	0.108299	0.0219195	0.00724826	0.0695445	0.0779689	0.00496884	0.0642029	0.0133221	0.105494	0.00411831	0.00588114	0.10536
L2/3	IN-VIP	CDH	0.0486355	0.024627	0.0573158	0.0642454	0.0219662	0.0807444	0.0674497	0.0293354	0.0646817	0.0723038	0.0512914	NA	0.0748318	0.0246646	0.0287681	0.032546	0.0201826	0.0399221	0.0518628	0.0332999	0.0484424	0.0483972	0.00102473
L2/3	IN-VIP	CNTN	0.121587	NA	0.133785	0.000175978	0.139082	6.62e-07	0.00939968	0.111359	0.0243959	NA	NA	0.00871737	NA	0.120798	0.121596	0.0115815	0.106782	0.112086	0.147788	0.124288	0.138983	4.93e-05	NA
L2/3	IN-VIP	EPHA	0.130565	0.118433	0.161354	0.192859	0.0919865	0.233436	0.196379	0.140772	0.153201	0.166773	0.124643	0.234749	0.0991975	0.10506	0.111528	0.0890679	0.0840172	0.163392	0.225178	0.135314	0.149925	0.175463	0.0865446
L2/3	IN-VIP	EPHB	0.00707157	0.00446289	0.00773143	0.00344644	0.00128581	0.00672962	0.015052	0.00555894	0.00766572	0.0029937	0.00319833	0.00316387	0.000248206	0.000432066	0.00620729	0.0174277	0.000977347	0.00709799	0.0118503	0.00489452	0.00823374	0.0055053	0.00591767
L2/3	IN-VIP	JAM	0.00204737	NA	0.00551142	0.00297847	0.000600711	0.00547491	0.0017538	0.00213516	0.000182561	NA	2.22e-05	NA	NA	0.00147426	0.000254822	0.00578057	0.00184881	0.00357312	0.00698537	6.36e-05	0.00656758	0.00801222	NA
L2/3	IN-VIP	LAMININ	0.0475318	0.0375165	0.0864073	0.0513592	0.0391944	0.0470626	0.0545982	0.0519579	0.0488869	0.0540016	0.0657779	0.0572563	0.0648915	0.0475687	0.0634153	0.0731722	0.0434791	0.0608277	0.169514	0.0739565	0.0613095	0.0857451	0.0192363
L2/3	IN-VIP	ncWNT	0.000630002	NA	0.000917974	8.2e-05	NA	NA	NA	NA	0.000315451	NA	0.000122242	NA	NA	NA	NA	0.00101859	0.000277125	0.000249672	0.00149973	0.000570908	0.000494424	0.000769925	NA
L2/3	IN-VIP	NEGR	0.261178	0.173816	0.223476	0.280782	0.193851	0.298745	0.246729	0.173398	0.2432	NA	0.273756	NA	NA	0.201941	0.186941	0.160734	0.144788	0.180152	0.224944	0.18512	0.207478	NA	NA
L2/3	IN-VIP	NRG	0.944814	0.730715	0.778097	0.913946	0.718658	0.930154	0.855275	0.726266	0.955441	0.866118	0.903459	0.887271	0.85593	0.78969	0.69845	0.667546	0.594717	0.652765	0.954165	0.727082	0.700752	0.956055	0.913221
L2/3	IN-VIP	NRXN	0.857231	0.666349	0.799547	1.07418	0.80975	1.02394	0.979153	0.696591	0.936431	1.02608	0.945728	1.05501	1.04161	0.840904	0.733438	0.717723	0.642643	0.665326	1.05848	0.750258	0.856525	1.00447	0.981399
L2/3	IN-VIP	SEMA6	0.00106433	NA	0.015234	0.00806907	NA	0.00860006	0.0185175	0.0140988	0.0126044	0.00723193	0.00124759	0.0132739	0.0114699	0.0249489	0.0254267	0.0139814	0.00286161	0.0126398	0.0185786	0.00295271	0.0108719	0.0135391	0.00901158
L2/3	IN-VIP	THBS	0.00015239	NA	0.000546428	0.00238183	NA	NA	NA	NA	NA	NA	NA	NA	NA	0.000869814	NA	0.00114507	NA	5.27e-05	0.00368895	NA	0.000263134	0.000259898	NA
L2/3	IN-VIP	VISFATIN	0.000769597	NA	0.00172179	NA	NA	0.00120448	0.0029128	0.000898479	0.00341092	0.00106188	NA	0.00123299	0.000699279	NA	0.00143652	0.00101808	0.00122633	0.00150961	0.0011221	0.000373652	NA	0.00810354	NA
L2/3	IN-VIP	WNT	0.000352529	NA	0.000795567	7.68e-05	0.000381131	NA	0.000339456	0.000120764	0.00130083	NA	0.000116255	4.32e-05	NA	5.69e-05	0.000287451	0.000418572	0.000123465	0.000272161	0.00329446	0.000138593	NA	0.000599717	NA
L2/3	L2/3	CADM	0.00724968	0.119936	0.112612	0.0162311	0.125576	0.00650473	0.196244	0.0997598	0.133612	0.0199508	0.00722094	0.172741	0.220443	0.0829333	0.126284	0.11765	0.00654571	0.0758344	0.12139	0.100748	0.00418348	0.148114	0.174126
L2/3	L2/3	CCK	0.000350257	0.000229891	NA	NA	NA	NA	0.000364494	NA	NA	NA	NA	NA	0.00274027	NA	0.00711621	0.000790186	NA	0.0019448	0.00290731	0.00520634	0.000423341	NA	NA
L2/3	L2/3	CDH	0.0746904	0.0487244	0.0699962	0.0618719	0.0448938	0.109659	0.0945561	0.0458642	0.0990138	0.107924	0.0794707	0.100488	0.110989	0.0328014	0.0486511	0.0424008	0.034701	0.0509525	0.0649283	0.057555	0.0621833	0.0758306	0.0672799
L2/3	L2/3	CNTN	0.205866	0.140042	0.184029	0.266201	0.189817	0.241587	0.199979	0.148541	0.247659	0.244093	0.244603	0.219832	0.24809	0.172726	0.17235	0.126092	0.157651	0.158382	0.20595	0.180816	0.159904	0.249087	0.189359
L2/3	L2/3	COLLAGEN	0.000816637	0.000215078	0.00617924	0.00155705	1.57e-05	0.00136445	0.0011633	0.0017304	0.0016621	0.00161741	0.000945014	NA	0.000869812	4.45e-05	0.00150124	0.00200614	0.00134247	0.00371469	0.0136181	0.000837966	0.00266408	0.0131628	NA
L2/3	L2/3	EPHA	0.325491	0.238394	0.276144	0.399277	0.213485	0.456827	0.401499	0.276107	0.272392	0.299219	0.340271	0.435645	0.416689	0.197843	0.257888	0.233817	0.188607	0.208269	0.362881	0.246385	0.278798	0.355664	0.352616
L2/3	L2/3	EPHB	0.0213834	0.00921882	0.0194671	0.0188245	0.00306781	0.0230257	0.035411	0.014453	0.0178607	0.0101139	0.0127995	0.0111238	0.0432461	0.00091098	0.0168459	0.028893	0.0028548	0.0121663	0.0179223	0.011821	0.0146446	0.0251541	0.0170278
L2/3	L2/3	FGF	0.000168096	0.000958513	0.00180597	8.09e-05	0.000121754	0.000162755	NA	NA	0.000141593	NA	0.000136319	NA	NA	4.52e-05	0.000295843	0.000775801	0.000429821	0.00245195	0.00310546	0.000369483	9.21e-05	0.000671207	NA
L2/3	L2/3	JAM	0.0138022	0.00198809	0.013956	0.0122057	0.00615284	0.0220323	0.00748095	0.00835587	0.00763986	0.00683009	0.0198195	0.000419015	0.0082938	0.00566995	0.00789631	0.00659011	0.013964	0.0119485	0.0181371	0.0119067	0.00876357	0.0267747	0.00012283
L2/3	L2/3	LAMININ	0.098277	0.0977999	0.198512	0.159926	0.111136	0.130319	0.131249	0.133974	0.169645	0.17617	0.176299	0.172085	0.144967	0.102185	0.18685	0.109484	0.0847612	0.142745	0.308699	0.163041	0.108838	0.216494	0.060885
L2/3	L2/3	MPZ	5.74e-05	0.000114774	0.000962017	NA	NA	0.000337437	0.000269516	0.000801076	NA	4.36e-06	0.000358001	NA	2.8e-06	0.000130588	0.000783374	0.000384676	1.05e-05	0.00080815	0.000650314	0.000235761	0.00103471	0.000534003	NA
L2/3	L2/3	ncWNT	0.00189396	NA	0.00237808	0.000422447	NA	NA	NA	NA	0.000820394	NA	0.000439858	NA	NA	NA	NA	0.00237291	0.00191408	0.000759599	0.00638558	0.00179598	0.00185542	0.00372926	NA
L2/3	L2/3	NEGR	0.313806	0.259907	0.298933	0.346103	0.297736	0.365436	0.321972	0.243277	0.341276	0.344992	0.346999	0.368789	0.364339	0.267483	0.256913	0.234379	0.181796	0.253331	0.318902	0.279429	0.285036	0.34905	0.340054
L2/3	L2/3	NGL	0.0998607	0.093781	0.128415	0.0654515	0.0297411	0.122768	0.149091	0.123914	0.141604	0.134112	0.126564	0.199985	0.146634	0.102627	0.134818	0.110004	0.0468961	0.0875662	0.152881	0.137035	0.0650992	0.142787	0.209475
L2/3	L2/3	NRG	0.0035897	0.000720636	0.0744444	0.00251377	NA	0.0657824	0.00111186	0.0794455	0.00213438	0.000119429	0.000138486	NA	0.000266493	0.000653616	0.0698464	0.00139493	0.0026422	0.0592021	0.0813785	0.00142835	0.0438429	0.00522952	NA
L2/3	L2/3	NRXN	0.76536	0.635435	0.762591	0.43959	0.751414	0.929692	1.01865	0.670843	0.971192	0.987367	0.902557	0.716585	1.22279	0.777104	0.791741	0.765635	0.525975	0.638906	0.890457	0.72015	0.762894	0.880762	0.969892
L2/3	L2/3	PROS	0.00241762	NA	0.00123489	0.00310165	NA	0.00342867	0.000354336	0.000109819	NA	NA	0.00239287	NA	NA	NA	0.000477637	0.00173839	0.00358276	0.00102098	0.00192527	0.000547594	0.0010823	0.00095233	NA
L2/3	L2/3	SEMA3	0.0108716	0.00490785	0.0154893	0.0330611	0.00882316	0.0118312	0.0163484	0.0047612	0.00939325	0.00187477	0.0211745	0.00182934	0.012628	0.00359268	0.0121436	0.0247162	0.00876333	0.0141469	0.0428322	0.0133144	0.0183719	0.0301784	0.00312073
L2/3	L2/3	SEMA6	0.00105436	NA	0.0250799	0.0107599	NA	0.0153235	0.0472921	0.0242966	0.0369708	0.0356803	0.00146038	0.0692471	0.046138	0.0431536	0.0483682	0.026648	0.00270782	0.0203106	0.0335942	0.010217	0.0179626	0.0277486	0.0388133
L2/3	L2/3	THBS	0.000299261	NA	0.000890082	0.00604955	NA	NA	NA	NA	NA	NA	NA	NA	NA	0.00142066	NA	0.00172233	NA	8.4e-05	0.0058592	NA	0.000377969	0.000894132	NA
L2/3	L2/3	VISFATIN	0.000854501	NA	0.00143158	NA	NA	0.0010655	0.00262203	0.000573307	0.00319382	0.00102863	NA	0.00103297	0.00287844	NA	0.00128316	0.000644564	0.00148388	0.00159088	0.000810077	0.000338946	NA	0.00753212	NA
L2/3	L2/3	WNT	0.000826719	NA	0.00162118	0.000183554	0.00132115	NA	0.000875089	0.000429221	0.00249973	NA	0.000316473	0.000212899	0.00276295	0.00019038	0.000820064	0.000863039	0.000564569	0.000855032	0.00653258	0.000552224	NA	0.00204077	NA
L2/3	L4	CADM	0.0106151	0.116485	0.12409	0.0140807	0.135654	0.122094	0.184129	0.0986731	0.14515	0.121309	0.00250632	0.138241	0.180918	0.0893728	0.119496	0.101135	0.00796506	0.087925	0.126524	0.105538	0.00551101	0.164792	0.135606
L2/3	L4	CCK	0.000790728	0.000114287	NA	NA	NA	NA	NA	0.00154013	NA	NA	NA	NA	NA	NA	0.00143612	0.000446011	0.000236199	0.00173372	0.00193966	0.00654858	NA	NA	NA
L2/3	L4	CDH	0.0720383	0.0484062	0.0643065	0.0583373	0.0454113	0.111854	0.0953766	0.0490703	0.082821	0.101494	0.0759054	0.0793251	0.10637	0.031803	0.0483446	0.0404334	0.0334934	0.0485814	0.0613001	0.0491849	0.0599134	0.0667768	0.0541096
L2/3	L4	CNTN	0.209067	0.143385	0.196461	0.266465	0.214269	0.240422	0.204283	0.149987	0.24698	0.234758	0.255175	0.21909	0.239833	0.172239	0.167747	0.131609	0.156259	0.164727	0.21046	0.184199	0.171988	0.224519	0.199878
L2/3	L4	EPHA	0.376485	0.255141	0.308651	0.483582	0.270179	0.526109	0.400434	0.318771	0.335646	0.391357	0.369818	0.457984	0.415797	0.266313	0.265559	0.239907	0.220132	0.279529	0.443991	0.305736	0.309473	0.353178	0.385504
L2/3	L4	EPHB	0.0224836	0.007954	0.0162271	0.015604	0.00264375	0.0213965	0.0354872	0.0131048	0.0165498	0.00875013	0.00956981	0.0101769	0.0378817	0.000837674	0.0153876	0.0257775	0.0028116	0.0108898	0.0157082	0.0109236	0.0130934	0.0187383	0.01413
L2/3	L4	JAM	0.0145783	0.00172965	0.00875044	0.0114824	0.00345216	0.00976221	0.00208001	0.004799	0.00390974	0.000367038	0.0106903	0.000198016	NA	0.00221505	0.0032577	0.00536	0.00842628	0.00698505	0.00963346	0.0017464	0.00465463	0.00824498	6.4e-05
L2/3	L4	LAMININ	0.113733	0.116165	0.202318	0.173826	0.121963	0.130267	0.112342	0.126779	0.159728	0.181155	0.16969	0.209137	0.132861	0.116423	0.173074	0.115464	0.0885175	0.14053	0.313147	0.180763	0.119243	0.209595	0.0664416
L2/3	L4	MPZ	0.000239704	7.01e-05	0.00137389	0.000120439	NA	0.000354993	5e-05	0.000585823	NA	NA	0.000215136	NA	NA	0.000133086	0.000393238	0.000570884	4.76e-05	0.000673533	0.0012491	0.000408948	0.000153682	0.000478331	NA
L2/3	L4	ncWNT	0.00171901	NA	0.00230223	0.000345599	NA	NA	NA	NA	0.000716325	NA	0.000289581	NA	NA	NA	NA	0.00237515	0.00180409	0.000824915	0.00564776	0.00179976	0.00206188	0.00330448	NA
L2/3	L4	NECTIN	0.00106409	0.00908607	0.0236613	0.00442095	0.0128017	0.0151703	0.0474952	0.0203605	0.0208129	0.0173338	0.00245537	0.0497449	0.0430625	0.0157196	0.0524356	0.0433057	0.00665225	0.0186891	0.0411995	0.0129218	NA	0.00663774	0.0290056
L2/3	L4	NEGR	0.340223	0.259104	0.310321	0.365666	0.306962	0.377706	0.333606	0.249033	0.355004	0.36388	0.364979	0.371488	0.369109	0.278871	0.268039	0.226195	0.209279	0.260618	0.332313	0.283622	0.299917	0.365516	0.338815
L2/3	L4	NGL	0.105732	NA	0.0425875	0.000817509	0.0124265	0.0703542	0.0441394	0.032684	0.0443949	NA	0.0330348	0.0482572	0.00172225	0.0164345	0.0382453	0.0239541	0.0340533	0.0336825	0.0332935	0.030395	0.0373645	0.0726515	0.000319683
L2/3	L4	NRG	0.0585649	0.000528526	0.0790308	0.00342364	NA	0.001847	0.00157423	0.0804543	0.00179405	7.99e-05	9.59e-05	NA	6.19e-06	0.000662061	0.0700076	0.00132317	0.00227074	0.0561657	0.115382	0.000747808	0.0505931	0.0047878	NA
L2/3	L4	NRXN	0.798538	0.656871	0.737815	0.884326	0.764445	0.892941	0.997789	0.681416	0.95182	0.947698	0.932335	0.995172	0.986068	0.774656	0.760513	0.722793	0.54431	0.625096	0.909471	0.711272	0.778458	0.886876	0.98322
L2/3	L4	PROS	0.00143394	NA	0.000674213	0.00204502	NA	0.00193926	0.000156883	7.86e-05	NA	NA	0.000734064	NA	NA	NA	0.000269918	0.00123264	0.00216671	0.000446771	0.00131601	0.000226368	0.000574756	0.00046887	NA
L2/3	L4	SEMA3	0.00193761	NA	0.009034	0.00225131	NA	0.00307035	0.000590727	0.00161344	0.00102478	8.61e-05	0.00182193	0.00072355	0.00159453	0.0015953	0.00125076	0.0101434	0.00552485	0.00490002	0.0245353	0.000513997	0.000238842	NA	0.00191957
L2/3	L4	SEMA6	0.000891022	NA	0.0255076	0.00880365	NA	0.00817619	0.0264231	0.0200219	0.02599	0.0166309	0.000742441	0.0189355	0.0149213	0.028967	0.0363277	0.0239887	0.00234419	0.0153503	0.0286948	0.00917525	0.0130309	0.0147007	0.0324436
L2/3	L4	THBS	0.000297366	NA	0.000904628	0.00522034	NA	NA	NA	NA	NA	NA	NA	NA	NA	0.00143207	NA	0.00164824	NA	7.7e-05	0.00529629	NA	0.000276633	0.00071119	NA
L2/3	L4	VISFATIN	0.000792134	NA	0.00171797	NA	NA	0.000802309	0.00196054	0.000489467	0.00338091	0.000723982	NA	0.000998869	0.00160405	NA	0.000963614	0.000882799	0.00096436	0.00138653	0.000639377	0.000362678	NA	0.0062711	NA
L2/3	L4	WNT	0.000564006	NA	0.00142491	0.000147143	0.00129755	NA	0.000756318	0.00040385	0.00217158	NA	0.000207706	0.000251596	0.00204543	0.00016062	0.000666209	0.000654247	0.000522695	0.000866832	0.00592839	0.000468157	NA	0.00170954	NA
L2/3	L5/6	CADM	0.00261936	NA	0.00363797	0.0010362	0.082554	0.00349332	NA	0.0654082	0.0118541	NA	NA	0.013063	0.0323732	0.0106226	0.0898599	0.0697651	0.00254402	0.0596012	0.0052451	0.00485868	0.00138515	0.00886175	0.00462458
L2/3	L5/6	CDH	0.0826247	NA	0.0925252	0.0528043	0.0673083	0.117677	0.110565	0.0563355	0.103452	0.0983122	0.0649086	0.124141	0.111781	0.0576081	0.0564756	0.0364864	0.0481799	0.060513	0.0785964	0.0606015	0.050952	0.0769679	0.0931714
L2/3	L5/6	CNTN	0.216914	NA	0.197322	0.245749	0.22091	0.24199	0.212768	0.154791	0.246001	NA	0.235395	0.239063	0.247492	0.191094	0.17389	0.134746	0.167501	0.166533	0.218732	0.19164	0.166416	0.264267	0.206085
L2/3	L5/6	COLLAGEN	0.00249104	NA	0.00934604	0.000915537	NA	0.00222234	NA	0.00175698	0.00340756	NA	NA	NA	0.000655848	0.000356321	0.00112038	NA	0.000519095	0.00289333	0.0202018	0.00273863	NA	0.0231745	NA
L2/3	L5/6	EPHA	0.235061	NA	0.281575	0.382707	0.224776	0.458323	0.337502	0.265118	0.288102	0.260368	0.276556	0.412721	0.282601	0.245259	0.256853	0.205419	0.186492	0.241583	0.359415	0.257208	0.248881	0.425905	0.30137
L2/3	L5/6	EPHB	0.0135359	NA	0.00958301	0.00776916	0.00192123	0.0176706	0.00975688	0.00784523	0.00888736	0.00218041	0.0049366	0.00389582	0.0136303	0.000522048	0.0102942	0.0186272	0.00185775	0.0074267	0.0120429	0.00673538	0.00663605	0.0137167	0.0043658
L2/3	L5/6	JAM	0.0098595	NA	0.0162337	0.0179839	0.00705278	0.0263109	0.00337508	0.00860038	0.0088813	0.00565216	0.0147136	0.000693759	0.00212637	0.00808698	0.00685129	0.00832725	0.0108158	0.00910189	0.0206411	0.012645	0.00609851	0.0309869	0.000596926
L2/3	L5/6	KIT	0.000455758	NA	NA	NA	NA	NA	NA	NA	NA	NA	NA	NA	NA	NA	NA	NA	NA	NA	NA	NA	NA	NA	NA
L2/3	L5/6	LAMININ	0.133978	NA	0.263548	0.163145	0.12896	0.162932	0.128526	0.15816	0.186726	0.154554	0.174449	0.213306	0.157413	0.141567	0.206838	0.118554	0.100086	0.154461	0.381176	0.211097	0.102913	0.294568	0.0797693
L2/3	L5/6	MPZ	4.86e-05	NA	0.000459619	0.000211837	NA	0.000422007	0.000372608	0.000879534	NA	NA	NA	NA	3.44e-06	0.000353909	0.00074502	0.00060597	1.95e-05	0.000768374	0.000318925	0.000432408	0.000158182	0.00015575	NA
L2/3	L5/6	ncWNT	0.00146584	NA	0.00266494	0.000333716	NA	NA	NA	NA	0.0009063	NA	0.000322065	NA	NA	NA	NA	0.00223501	0.00193543	0.000925052	0.00525514	0.00191667	0.00164634	0.00361138	NA
L2/3	L5/6	NEGR	0.34946	NA	0.304126	0.376483	0.304568	0.381054	0.338357	0.25353	0.355153	0.364096	0.372606	0.368171	0.379529	0.289402	0.262975	0.23612	0.209473	0.262373	0.341573	0.288407	0.296911	0.35225	0.349043
L2/3	L5/6	NGL	0.000124816	NA	0.00309786	NA	NA	NA	NA	0.00187405	0.00151131	NA	NA	NA	NA	0.000966033	0.00237715	0.000788262	9.17e-05	0.00128841	0.00143192	0.000813255	0.000149634	NA	0.000135587
L2/3	L5/6	NRG	0.00435865	NA	0.128882	0.0804067	0.0904896	0.126168	0.146157	0.289649	0.158623	0.000420115	0.00031061	NA	0.0857655	0.108036	0.116775	0.10357	0.0648879	0.280245	0.174259	0.0723714	0.120152	0.0314573	NA
L2/3	L5/6	NRXN	0.85496	NA	0.834686	0.983682	0.860593	0.98054	1.06657	0.729187	1.03392	0.993259	1.00216	1.09741	1.19552	0.905726	0.831268	0.799423	0.631622	0.680532	1.00738	0.778479	0.853672	1.12199	0.977857
L2/3	L5/6	RELN	0.000116019	NA	0.000294353	NA	NA	NA	NA	6.73e-06	1.66e-05	NA	NA	NA	NA	NA	NA	NA	NA	NA	0.00105564	NA	NA	2.42e-05	NA
L2/3	L5/6	SEMA3	0.0309691	NA	0.0176902	0.0792177	0.0302337	0.0167805	0.0176347	0.00748665	0.00870093	0.00313758	0.025741	0.00592725	0.00674224	0.00653135	0.0140937	0.0456662	0.0158037	0.0192354	0.0726868	0.0228871	0.0186295	0.0184727	0.0128674
L2/3	L5/6	TENASCIN	0.0151328	NA	0.0318179	0.016227	NA	0.0349688	NA	0.0166924	0.0234686	NA	NA	NA	0.0101986	0.0159248	0.0147066	NA	NA	0.0214102	0.0569342	0.0192504	NA	0.0665109	NA
L2/3	L5/6	THBS	0.000337795	NA	0.000997053	0.00585727	NA	NA	NA	NA	NA	NA	NA	NA	NA	0.00177354	NA	0.00175245	NA	9.36e-05	0.00746307	NA	0.000338452	0.00112267	NA
L2/3	L5/6	VISFATIN	0.000965349	NA	0.00190394	NA	NA	0.000992973	0.00308462	0.000810248	0.00476575	0.000841022	NA	0.0027394	0.002909	NA	0.00223687	0.00121549	0.00166205	0.00164545	0.000879678	0.000474111	NA	0.0103758	NA
L2/3	L5/6	WNT	0.000593258	NA	0.00182133	0.00015937	0.00124378	NA	0.000545353	0.000443819	0.00245781	NA	0.000220015	0.000270617	0.00245249	0.000206489	0.000802333	0.000827407	0.000542388	0.00122914	0.00518242	0.000632933	NA	0.00195604	NA
L2/3	L5/6-CC	CADM	0.0129029	NA	0.0843273	0.00932363	0.0137513	0.0117671	0.0394232	0.0701237	0.024186	0.0177047	0.00334936	0.0320272	0.0742306	0.0208153	0.100516	0.0752475	0.004567	0.0112262	0.0114249	0.00796783	0.00260812	0.0103963	0.0176623
L2/3	L5/6-CC	CCK	0.000261227	NA	NA	NA	NA	0.00151342	0.00306542	0.000887409	NA	NA	NA	NA	0.0073413	0.00657303	0.0125911	0.0029822	0.000210571	0.00250907	0.0169365	0.0103828	NA	0.00267248	NA
L2/3	L5/6-CC	CD39	2.81e-05	NA	NA	NA	NA	NA	NA	NA	NA	NA	NA	NA	NA	NA	NA	0.000118573	NA	NA	0.000709224	NA	2.43e-06	NA	NA
L2/3	L5/6-CC	CDH	0.0993983	NA	0.095386	0.0964151	0.0705757	0.125466	0.108247	0.061394	0.114466	0.116483	0.0993592	0.126973	0.12163	0.05992	0.0592418	0.0530085	0.0493335	0.0658789	0.0804798	0.0715952	0.0833224	0.0814924	0.0948989
L2/3	L5/6-CC	CNTN	0.231538	NA	0.200753	0.270731	0.208874	0.2615	0.213519	0.157215	0.259026	0.246916	0.246191	0.235335	0.260409	0.189173	0.185118	0.140502	0.176215	0.172676	0.238817	0.195709	0.180801	0.261276	0.21287
L2/3	L5/6-CC	COLLAGEN	0.000769239	NA	0.0126766	0.00177513	NA	0.0020027	0.000861243	0.00241639	0.00311857	NA	NA	NA	0.000645112	0.000445918	0.0016013	0.00193817	0.00540847	0.00401053	0.0284568	0.000845834	0.00237902	0.0208816	NA
L2/3	L5/6-CC	EPHA	0.251593	NA	0.257433	0.310676	0.223904	0.39358	0.363154	0.235533	0.266917	0.292089	0.289296	0.36336	0.363272	0.214237	0.262061	0.168528	0.169771	0.208293	0.3493	0.220123	0.245466	0.359514	0.341148
L2/3	L5/6-CC	EPHB	0.016706	NA	0.0146812	0.012808	0.00234662	0.0158602	0.0305093	0.00971042	0.0134155	0.0062683	0.00818205	0.00563228	0.0292248	0.000656938	0.0142955	0.019665	0.002122	0.00924179	0.0143471	0.00804334	0.00851553	0.0197069	0.0125372
L2/3	L5/6-CC	JAM	0.0172216	NA	0.0163466	0.0136384	0.00898477	0.0221753	0.00749105	0.00815235	0.0106894	0.00414692	0.0187403	0.00103907	0.00652628	0.00887917	0.00956586	0.00710958	0.0200369	0.0109568	0.0276453	0.0138016	0.0119494	0.0305731	0.000272823
L2/3	L5/6-CC	LAMININ	0.13566	NA	0.244812	0.16757	0.114354	0.164267	0.138293	0.159357	0.183172	0.188887	0.191012	0.199783	0.161947	0.146007	0.221056	0.124424	0.0938042	0.163271	0.449778	0.194138	0.105044	0.294114	0.0799176
L2/3	L5/6-CC	MPZ	4.99e-05	NA	0.00143649	0.000162989	NA	0.000385609	0.000530217	0.000932289	NA	2.03e-05	0.000297221	NA	1.31e-05	0.000470034	0.00130705	0.000573686	0.00010625	0.00101784	0.00185773	0.000429672	0.000835652	0.00140831	NA
L2/3	L5/6-CC	NCAM	0.00914776	NA	0.356612	0.014245	0.256357	0.257059	0.23466	0.31889	0.278488	0.410287	0.263527	0.257051	0.282943	0.264949	0.367995	0.213958	0.0150447	0.176028	0.293776	0.0156487	0.231313	0.237041	0.386592
L2/3	L5/6-CC	ncWNT	0.00157698	NA	0.00245785	0.00031793	NA	NA	NA	NA	0.000826347	NA	0.000382976	NA	NA	NA	NA	0.00217437	0.00144432	0.000809347	0.00631323	0.00186811	0.00170458	0.00371141	NA
L2/3	L5/6-CC	NEGR	0.287816	NA	0.283768	0.334983	0.287931	0.333796	0.312765	0.231204	0.322912	0.332184	0.339252	0.348448	0.35287	0.268713	0.247469	0.216192	0.15637	0.233505	0.300141	0.264976	0.250118	0.325695	0.332662
L2/3	L5/6-CC	NGL	0.000158308	NA	0.0277274	0.003298	0.00077596	0.0357035	0.0070319	0.0364706	0.00359513	0.00197132	0.00136756	0.00241404	0.00788775	0.0188509	0.0580323	0.038622	0.0252577	0.027218	0.0810055	0.0100632	0.000706212	0.00406855	0.00128624
L2/3	L5/6-CC	NRG	0.0879043	NA	0.0841835	0.0716926	NA	0.0713024	0.00141804	0.0881662	0.00256128	0.000265591	0.000144023	NA	0.000415452	0.000681139	0.0734693	0.0581704	0.00500652	0.0602947	0.0886722	0.00751207	0.0478288	0.0053374	NA
L2/3	L5/6-CC	NRXN	0.327444	NA	0.696329	0.496072	0.663264	0.870022	0.656887	0.662585	0.903416	0.583224	0.843593	0.698197	0.727161	0.818606	0.801352	0.678842	0.278416	0.626497	0.923705	0.681586	0.396136	0.214404	0.640958
L2/3	L5/6-CC	PROS	0.00257404	NA	0.00167063	0.00201184	NA	0.00428135	0.000289898	0.000125737	NA	NA	0.00192127	NA	NA	NA	0.000517198	0.00139485	0.00337937	0.000998141	0.00179404	0.000715176	0.000557291	0.000763402	NA
L2/3	L5/6-CC	SEMA6	0.000318711	NA	0.0253351	0.0091095	NA	0.0216328	0.043638	0.0238887	0.0418835	0.026622	0.00185875	0.0287242	0.0512227	0.0439023	0.0504783	0.0230402	0.00318511	0.0212496	0.034418	0.0111472	0.013097	0.0273657	0.0439728
L2/3	L5/6-CC	THBS	0.000303319	NA	0.000969087	0.00603633	NA	NA	NA	NA	NA	NA	NA	NA	NA	0.00186219	NA	0.00185354	NA	8.29e-05	0.00696226	NA	0.000354989	0.00103777	NA
L2/3	L5/6-CC	VISFATIN	0.00097091	NA	0.00177362	NA	NA	0.00113879	0.00474931	0.00080997	0.00406576	0.000818466	NA	0.00169733	0.00455025	NA	0.00175623	0.00085872	0.00137955	0.00156954	0.000822753	0.000414991	NA	0.0100756	NA
L2/3	L5/6-CC	WNT	0.000673408	NA	0.00158858	0.00021285	0.00184001	NA	0.000813813	0.000404999	0.00244586	NA	0.000257957	0.000268201	0.00212929	0.000237822	0.000832151	0.000833677	0.00071056	0.000979054	0.00827264	0.000640372	NA	0.00253463	NA
L2/3	Microglia	APP	0.139946	0.0562031	0.0832689	0.0590773	0.115385	0.150398	NA	0.0438759	NA	NA	0.115908	NA	0.144228	0.0791615	0.030977	0.0661977	0.161536	0.0749042	0.155497	0.177467	0.060907	0.143025	NA
L2/3	Microglia	CD39	0.000119426	NA	NA	NA	NA	NA	NA	NA	NA	NA	NA	NA	NA	NA	NA	NA	0.000231875	NA	NA	NA	NA	NA	NA
L2/3	Microglia	CX3C	0.00644208	0.0169007	0.00694251	0.00726312	0.0563163	0.00130936	NA	0.0172035	NA	NA	0.00664297	NA	0.0925432	0.0192204	0.00976239	0.0437711	NA	0.0168867	0.0381554	0.0321266	0.0306253	NA	NA
L2/3	Neu-NRGN-II	CADM	0.0444842	0.0122517	0.011068	0.07006	0.038038	0.014918	0.0550956	0.013873	0.0450465	0.0393296	0.0167781	0.0760545	0.031442	0.0118416	0.0222699	0.042081	0.0163057	0.0103236	0.0476259	0.024033	0.0225039	0.0168677	0.0466697
L2/3	Neu-NRGN-II	CNTN	0.157786	NA	0.106885	0.0398304	NA	NA	NA	0.0831153	NA	NA	NA	NA	NA	0.101274	NA	5.67e-05	NA	0.0868412	0.000420952	0.077724	NA	NA	NA
L2/3	Neu-NRGN-II	EPHA	0.0337989	0.0336762	NA	0.0559975	NA	0.0438477	NA	NA	NA	NA	0.0656816	NA	NA	NA	NA	0.0133778	NA	NA	NA	0.00345219	NA	NA	NA
L2/3	Neu-NRGN-II	EPHB	0.00473963	0.0017678	0.00033791	0.00425854	NA	0.00465535	0.000293336	NA	0.00242719	0.00162505	0.0046262	0.000933165	0.000692363	NA	3.05e-05	0.00344325	NA	4.28e-05	NA	0.000208426	0.000677321	NA	0.000854086
L2/3	Neu-NRGN-II	LAMININ	0.171555	0.117242	0.136337	0.183691	0.0855872	0.110724	0.0839591	0.0771898	0.157569	0.1795	0.0873508	0.234584	0.106155	0.0439911	0.0547197	0.0966015	0.0602054	0.0786028	0.215603	0.185595	0.111689	0.186129	0.0900519
L2/3	Neu-NRGN-II	NEGR	0.178935	NA	NA	NA	NA	NA	NA	NA	NA	NA	NA	NA	NA	NA	NA	NA	NA	NA	NA	NA	NA	NA	NA
L2/3	Neu-NRGN-II	PROS	0.00608705	NA	NA	NA	NA	NA	NA	NA	NA	NA	NA	NA	NA	NA	NA	NA	NA	NA	0.000651408	NA	NA	NA	NA
L2/3	Oligodendrocytes	CLDN	0.0417744	0.0122115	0.0249096	0.0205082	0.0229378	0.00767085	0.00187729	0.0252806	0.00706782	NA	0.0266884	NA	NA	NA	0.00546386	0.0190487	0.0282811	0.0242128	0.0415124	NA	0.00903117	0.0228782	NA
L2/3	Oligodendrocytes	FGF	0.00114025	0.0231314	0.0108065	0.00652669	0.0134783	0.00103462	0.00518325	0.0141165	0.00462008	0.00185049	0.000950097	0.00243666	0.000920786	0.00197774	0.0040719	0.0142449	0.0169345	0.0134372	0.049964	0.0355616	0.00211582	0.00623029	NA
L2/3	Oligodendrocytes	JAM	0.0189596	0.008643	0.0126734	0.022303	0.0129648	0.0107273	0.0040063	0.00680225	0.00728252	0.00505357	0.0186153	0.00123855	0.0128862	0.0107012	0.00278532	0.0111158	0.0275837	0.0115051	0.0321161	0.0208258	0.0112917	0.0331973	0.000514702
L2/3	Oligodendrocytes	NCAM	0.497861	0.376306	0.373681	0.280335	0.261472	0.457674	0.213381	0.302355	0.446541	0.248729	0.530288	NA	NA	0.415246	0.154532	0.326586	0.287744	0.274577	0.478499	0.171683	0.400953	0.414875	NA
L2/3	Oligodendrocytes	NRG	0.73957	0.602432	0.561161	0.227743	0.491552	0.713167	0.675901	0.484792	0.731783	0.666829	0.694939	0.62563	0.593015	0.67515	0.473874	0.562475	0.395413	0.454992	0.780319	0.552458	0.583793	0.736293	0.701978
L2/3	Oligodendrocytes	NRXN	0.77858	0.654252	0.666299	0.358639	0.0279048	0.889891	0.472103	0.53799	0.879179	0.119312	0.353845	NA	0.157853	0.682706	0.0779791	0.646036	0.581617	0.591257	0.810491	0.559341	0.766012	0.0701884	NA
L2/3	Oligodendrocytes	PSAP	0.0201107	0.000531732	0.0140798	0.0260097	NA	0.0103782	0.027026	0.00687912	0.0206074	0.0248481	NA	0.029603	0.0371533	0.0337377	NA	0.0151247	0.0178219	0.0154407	0.0219932	0.0161346	0.00409585	0.0133355	NA
L2/3	Oligodendrocytes	VISFATIN	0.000399441	NA	0.000751139	NA	NA	0.000471183	0.0014465	0.000133263	NA	NA	NA	0.000913433	NA	NA	NA	0.000913555	0.000523245	0.000295801	0.000526733	0.000293978	NA	NA	NA
L2/3	OPC	CDH	0.040251	0.0200797	0.0330666	0.0367396	0.00159919	0.0636946	0.0569779	0.0223492	0.000937961	0.0613377	0.0498303	NA	NA	0.031883	0.0202956	0.0190896	0.0112385	0.0352614	0.0435967	0.0218245	0.0508621	0.0314585	NA
L2/3	OPC	CNTN	0.231876	0.12275	0.191567	0.274154	0.151666	0.265085	0.205169	0.138186	NA	0.253752	0.274851	0.174704	0.208955	0.190728	0.151063	0.125144	0.173283	0.162999	0.219208	0.179653	0.177288	0.254193	NA
L2/3	OPC	COLLAGEN	0.00407523	0.000955765	0.00627465	0.00421452	NA	0.00248715	0.00140966	0.00145901	0.00273358	0.000423526	0.00312805	0.000728935	0.000947119	0.000989992	0.000916433	0.00256273	0.00369128	0.00385159	0.0204168	0.00145087	0.00592706	0.0106767	0.000822169
L2/3	OPC	EPHB	0.00362776	0.00148181	0.00237708	0.00170055	0.000414859	0.000385955	NA	0.00119444	NA	NA	0.00156462	NA	NA	8.94e-05	NA	0.00438084	0.000319314	0.00148276	0.00322982	0.00126051	0.00209183	0.000573866	NA
L2/3	OPC	LAMININ	0.0203277	0.0101294	0.0329109	0.0290366	NA	0.0322203	0.0124585	0.0154392	0.0102128	0.00244723	0.0369921	0.0124614	0.00575042	0.0281397	0.0107592	0.0158801	0.0140094	0.0291189	0.0679201	0.0108777	0.0233152	0.0304917	0.00820248
L2/3	OPC	MPZ	0.00123491	0.000873255	0.00310769	0.000605077	NA	0.00123979	0.000627304	0.00199844	NA	1.06e-05	0.00259821	NA	NA	0.00162784	0.00140138	0.00203732	0.000227685	0.0017413	0.00464426	0.00085107	0.00359083	0.00228472	NA
L2/3	OPC	NCAM	0.474247	0.403796	0.404644	0.562523	0.502391	0.451217	0.451883	0.359605	0.465111	0.424756	0.575059	0.238503	0.453708	0.475664	0.360781	0.396777	0.0403659	0.324302	0.570226	0.44262	0.460158	0.477283	0.385815
L2/3	OPC	NEGR	0.269633	0.182407	0.234557	0.272681	0.151773	0.314937	0.230466	0.188606	0.231172	NA	0.252186	NA	NA	0.214559	0.200496	0.175009	0.152081	0.204934	0.264694	0.202942	0.237377	0.302697	NA
L2/3	OPC	NGL	0.139054	0.169895	0.169236	0.189846	0.0735184	0.167	0.192614	0.155688	0.13528	0.119178	0.135417	0.167194	0.114841	0.1742	0.135005	0.158335	0.104551	0.14585	0.206333	0.143588	0.180183	0.146919	0.141818
L2/3	OPC	NRG	0.777241	0.548686	0.605019	0.717562	0.497053	0.779576	0.684093	0.555465	0.726	0.682974	0.73876	0.715201	0.681895	0.668364	0.517301	0.487518	0.448539	0.500366	0.735882	0.574132	0.559287	0.747447	0.716837
L2/3	OPC	NRXN	0.976829	0.789897	0.879	1.24875	0.885572	1.06641	1.18026	0.81236	1.10989	1.08958	1.2046	1.21324	1.24051	1.11417	0.81715	0.915968	0.751515	0.793602	1.28073	0.928534	1.00868	1.07584	1.05189
L2/3	OPC	PDGF	0.00909852	0.000330644	0.00775243	0.00263581	NA	0.0038581	0.0045435	0.00222519	0.00987539	0.00365635	0.00305552	0.0034768	0.00568191	0.000273837	0.00299604	0.00153019	0.000287936	0.00471629	0.00574596	0.00297163	0.000484964	0.00501259	NA
L4	AST-PP	CADM	0.232442	0.184302	0.207692	0.243708	0.212289	0.228637	0.24298	0.164523	0.243506	0.228935	0.234138	0.205881	0.248807	0.176064	0.173341	0.144799	0.176563	0.145605	0.235276	0.168651	0.183262	0.2475	0.213026
L4	AST-PP	CDH	0.0551085	0.0172573	0.0414117	0.0379013	0.0210412	0.073315	NA	0.034285	0.000902711	NA	0.0273424	NA	NA	0.0355983	0.0251465	0.0298459	0.0135526	0.0324584	0.0367697	0.029514	0.0435266	0.00376303	NA
L4	AST-PP	CNTN	0.181197	0.149449	0.164291	0.242828	0.170054	0.214431	0.179529	0.136522	NA	NA	0.210502	NA	0.213279	0.142511	0.161512	0.13323	0.154466	0.142723	0.218134	0.172499	0.164088	NA	NA
L4	AST-PP	COLLAGEN	0.00107447	NA	0.000849258	0.00411622	NA	NA	0.00052861	NA	0.00341727	0.00445265	0.000586733	NA	0.00322912	0.00286336	NA	0.000466064	0.00471956	NA	0.00356775	5.7e-05	0.00673309	NA	NA
L4	AST-PP	EPHA	0.0213222	NA	NA	NA	NA	NA	NA	NA	NA	NA	NA	NA	NA	NA	NA	NA	NA	NA	NA	NA	NA	NA	NA
L4	AST-PP	EPHB	0.0259755	0.0145526	0.00961722	0.0168933	0.00724246	0.0166631	0.00970737	0.00693673	0.00950992	0.00189017	0.0150673	0.00594497	0.00781879	0.0037278	0.00563961	0.0199116	0.00264568	0.00744963	0.0225007	0.00725409	0.0120083	0.00804308	0.00446419
L4	AST-PP	LAMININ	0.00680187	NA	0.00151464	NA	0.00181929	0.00495499	NA	NA	NA	NA	0.00136083	NA	NA	8.27e-05	NA	NA	0.0147687	NA	NA	0.000968343	0.00153251	NA	NA
L4	AST-PP	NCAM	0.00214459	0.165777	0.330691	NA	0.0141755	0.379074	NA	0.311444	0.197728	NA	0.00426776	NA	NA	0.173229	0.314111	0.142878	0.0101425	0.269783	0.201163	0.0120971	0.156939	0.00895163	NA
L4	AST-PP	ncWNT	0.000253511	NA	NA	NA	NA	NA	NA	NA	NA	NA	NA	NA	NA	NA	NA	NA	NA	NA	NA	NA	2.82e-05	NA	NA
L4	AST-PP	NRG	0.815393	0.592115	0.662921	0.801247	0.666213	0.80951	0.659422	0.59521	0.853103	0.736619	0.845675	0.758891	0.715789	0.717143	0.581853	0.53758	0.508395	0.598131	0.831184	0.650746	0.636807	0.814315	0.727415
L4	AST-PP	PSAP	0.0306313	0.0108595	0.00637163	0.0621471	0.0837999	0.0353243	0.0383302	0.00824547	0.0397484	0.0079602	0.0144575	0.0194545	0.188335	0.0507835	0.0596615	0.0236681	0.0280645	0.0105113	0.029731	0.0308046	0.0307338	0.0166566	0.0410097
L4	AST-PP	PTN	0.000268534	7.82e-05	0.00388576	0.00129508	NA	NA	NA	0.00640866	NA	NA	NA	NA	NA	0.0107029	0.00619721	0.00982046	0.000165233	2.22e-05	0.0117059	0.00370795	NA	NA	NA
L4	AST-PP	SEMA3	0.00366666	0.000360643	0.00133525	0.00339641	NA	0.00164222	NA	0.000832794	NA	NA	0.00247466	NA	NA	NA	NA	0.00198308	0.00435904	0.000361606	NA	NA	0.00134346	0.00184994	NA
L4	AST-PP	SEMA6	0.000283496	NA	0.00124345	0.000259584	NA	0.000476393	NA	0.000449213	NA	NA	NA	NA	NA	NA	0.00122101	0.00125607	6.92e-05	0.0001112	0.001396	NA	0.000750441	0.000574967	NA
L4	AST-PP	TENASCIN	0.0124447	NA	NA	0.0476737	0.0420187	0.0222125	0.0021046	NA	0.026323	0.0173933	0.00971849	0.00382155	0.0337165	0.023984	NA	0.00556488	0.0254061	NA	0.0141964	NA	0.0134842	NA	NA
L4	AST-PP	VISFATIN	0.00159642	NA	NA	NA	NA	NA	NA	6.93e-06	NA	NA	NA	NA	NA	NA	NA	0.00014816	0.000312957	NA	0.000269509	0.000117823	NA	NA	NA
L4	IN-PV	CADM	0.0027438	0.000547155	0.0966147	0.00283074	0.00246898	0.00633227	0.0201048	0.0658549	0.152989	0.00416399	0.000422096	NA	NA	0.00473914	0.0783338	0.00468842	0.0047048	0.0777936	0.00680958	0.0041479	0.0018299	0.127396	0.00369544
L4	IN-PV	CDH	0.0375031	NA	0.0256868	NA	0.00133549	0.0584837	NA	0.0192554	NA	NA	0.00115225	NA	NA	0.000414523	0.0181377	0.0148134	0.0151793	0.0251776	0.0181763	0.0148363	NA	NA	NA
L4	IN-PV	CNTN	0.161725	NA	0.141128	0.016064	0.135091	0.0128245	0.019567	0.101485	0.0244067	0.0122768	0.190784	NA	NA	0.129978	0.00974361	0.104564	0.118305	0.114167	0.162394	0.120363	0.119859	0.0165658	NA
L4	IN-PV	EPHA	0.0904995	0.0505393	0.136578	0.136888	0.0514462	0.174911	0.122234	0.12979	0.031664	0.0566962	0.0914848	0.0679522	0.0695841	0.0512532	0.0914746	0.0807428	0.0723667	0.0809669	0.152918	0.0643109	0.103479	0.162658	0.0244522
L4	IN-PV	EPHB	0.00127454	0.00653505	0.00710368	0.0101185	0.00134246	0.00803878	0.00652558	0.00564427	0.004578	0.00215232	0.00394551	0.00167688	NA	0.000679023	0.00494779	0.00691769	0.00389015	0.00429329	0.0166714	0.00387096	0.00356042	0.00544736	0.00152538
L4	IN-PV	JAM	0.0040643	0.000434138	0.000216286	0.000517604	NA	0.00156573	NA	0.000652975	NA	NA	NA	NA	NA	NA	NA	0.000349829	0.00103628	0.000756799	0.000830352	0.00023058	0.000162226	0.000294951	NA
L4	IN-PV	LAMININ	0.014138	0.00442458	0.0258759	0.00850965	0.0137179	0.0167193	0.00093274	0.0171355	0.016404	0.005881	0.00608516	NA	NA	0.00327574	0.0116791	0.023119	0.0332072	0.0232029	0.0665064	0.0287019	0.0163678	0.0130779	NA
L4	IN-PV	ncWNT	0.00185099	NA	NA	0.000410526	NA	NA	NA	NA	NA	NA	NA	NA	NA	NA	NA	0.000138331	0.000720859	NA	0.00168495	NA	0.00011349	NA	NA
L4	IN-PV	NEGR	0.354301	0.241629	0.290472	0.377141	0.285628	0.379724	0.336136	0.236292	0.336596	0.375812	0.368092	0.343987	0.344465	0.285987	0.257081	0.191953	0.208009	0.242214	0.322135	0.272313	0.285489	0.356375	0.289397
L4	IN-PV	NRG	1.01728	0.799048	0.870551	0.982679	0.896871	1.00642	0.848173	0.768517	1.02479	0.8687	1.05402	0.947931	0.906288	0.891644	0.762468	0.720508	0.685302	0.74235	1.08727	0.835697	0.783937	1.04763	0.943314
L4	IN-PV	NRXN	0.73154	0.302385	0.696716	0.421133	0.0128076	0.884541	0.827859	0.582217	0.722753	0.834098	0.817274	0.118758	NA	0.718611	0.655134	0.371923	0.230049	0.516874	0.881748	0.628886	0.688964	0.759816	0.133923
L4	IN-PV	PTPRM	0.0265284	NA	0.0224646	0.0393057	0.0172646	0.00916729	0.00940504	0.01123	0.00586733	NA	0.0184402	NA	NA	0.0147508	0.00922354	0.0183217	0.0156469	0.0182123	0.0435599	0.0163762	0.0170134	0.0224486	NA
L4	IN-PV	SEMA6	0.00482282	NA	0.0105422	0.0020463	NA	0.00583564	0.0227902	0.00727494	0.0100859	0.00834166	NA	0.00732434	0.0148962	0.0132404	0.0125373	0.0137342	0.00153481	0.00709236	0.0166443	0.00513439	0.0132146	0.00398528	0.0112507
L4	IN-PV	VISFATIN	0.00376145	NA	0.00200537	NA	NA	0.00189609	NA	0.000342921	0.00436905	0.000856174	NA	NA	NA	NA	0.000550496	0.0014035	0.00121649	0.00207145	0.00131638	0.000680599	NA	0.00572525	NA
L4	IN-SST	CADM	0.00374608	0.00167432	0.098374	0.00172882	0.00545636	0.0031308	0.0161031	0.0523724	0.0118526	0.00372888	0.00186754	0.00746924	NA	0.00501007	0.0668289	0.067644	0.00444658	0.077211	0.00816738	0.00659293	0.00430426	0.132295	0.00306922
L4	IN-SST	CDH	0.0719508	0.047845	0.0672185	0.0440528	0.0468512	0.100007	0.103807	0.0511939	0.0884675	0.0841192	0.0565995	0.100147	0.140782	0.0311364	0.0455711	0.0526982	0.0358265	0.0597327	0.0541121	0.0389596	0.0585143	0.0642458	0.0475117
L4	IN-SST	EPHA	0.0688409	0.0540748	0.0649264	0.104801	0.0397407	0.0849798	0.069724	0.0866362	0.0198582	0.0791033	0.0331683	0.0831414	0.0392236	0.0634539	0.0422338	0.0876181	0.0424828	0.0867402	0.0945717	0.0619785	0.0614579	0.060541	0.052972
L4	IN-SST	EPHB	0.000368506	0.000519642	0.00194552	NA	NA	NA	0.000153773	0.00198678	0.000720779	NA	NA	NA	NA	5.03e-05	NA	0.00530143	0.0012224	0.00294656	0.00416918	0.00129479	0.00243484	0.00145912	5.86e-05
L4	IN-SST	LAMININ	0.0110304	0.00450549	0.0164421	0.0058294	0.00606025	0.00847687	0.000665637	0.00946875	0.00948028	0.00283312	0.00549563	NA	NA	0.00216044	0.00584217	0.0218769	0.0162993	0.014915	0.0334953	0.0147117	0.012621	0.00722923	NA
L4	IN-SST	ncWNT	0.00152827	NA	NA	0.000927228	NA	NA	NA	NA	NA	NA	NA	NA	NA	NA	NA	0.000210357	0.00106605	NA	0.00199398	NA	0.000240966	NA	NA
L4	IN-SST	NEGR	0.336645	0.237919	0.293049	0.368577	0.20688	0.362395	0.337192	0.208816	0.296945	0.357036	0.31325	0.299831	NA	0.246994	0.224711	0.186177	0.248995	0.225227	0.313586	0.229152	0.300162	0.351792	0.284599
L4	IN-SST	NRG	0.124212	0.000228958	0.162022	0.102792	0.0660632	0.156395	0.134893	0.114349	NA	NA	0.135302	NA	NA	0.120043	0.117017	0.102352	0.0619339	0.24698	0.119215	0.0738297	0.0982216	0.163237	0.183627
L4	IN-SST	NRXN	0.791286	0.651629	0.813782	0.86849	0.678432	0.888811	0.861302	0.603044	0.386118	0.865924	0.804052	0.502344	NA	0.666355	0.673904	0.638289	0.578312	0.517576	0.897314	0.600276	0.698252	0.811462	0.533494
L4	IN-SST	PTPRM	0.0192376	NA	0.0190866	0.0365072	0.0110332	NA	0.00854596	0.00878546	0.0047378	NA	0.0151249	NA	NA	0.0102654	0.00736437	0.0169788	0.017035	0.0162987	0.0336075	0.0156606	0.0146164	0.0194604	NA
L4	IN-SST	VISFATIN	0.00256699	NA	0.00169748	NA	NA	0.000871327	NA	0.00026232	0.0019374	0.000453788	NA	NA	NA	NA	0.000410242	0.00137532	0.000567858	0.00171168	0.00101702	0.000659569	NA	0.00437869	NA
L4	IN-SV2C	CADM	0.00432668	0.00219698	0.118335	NA	0.0138589	0.00410909	0.0308084	0.0872284	0.142921	0.00654865	0.00144747	0.00395381	0.0222677	0.0883315	0.0910518	0.00548932	0.00426487	0.0974551	0.0101253	0.108088	0.00547515	0.132141	NA
L4	IN-SV2C	CDH	0.032295	NA	0.0408123	NA	0.013567	0.0661136	0.0651435	0.0264325	0.0532489	NA	0.0391827	NA	NA	0.0193859	0.0288034	0.018824	0.0154521	0.0342365	0.0367441	0.0277119	NA	0.00186277	NA
L4	IN-SV2C	CNTN	0.183799	0.135424	0.17776	NA	0.161847	0.00855735	0.207311	0.132279	0.0277114	0.0101111	0.214596	0.198571	0.00980092	0.171939	0.144456	0.125575	0.139756	0.15641	0.18089	0.150168	0.165942	0.199822	0.00461487
L4	IN-SV2C	EPHA	0.311342	0.178445	0.336354	NA	0.334722	0.42156	0.454382	0.300466	0.266947	0.316117	0.286783	0.398346	0.310334	0.23462	0.245812	0.259796	0.190902	0.26563	0.416986	0.266375	0.283941	0.284344	0.248739
L4	IN-SV2C	EPHB	0.00503869	0.00559303	0.0102957	NA	0.00574664	0.00622566	0.0102658	0.00765365	0.0113771	0.00542689	0.00461935	0.00350743	0.00159739	0.00231115	0.00556222	0.013982	0.00329884	0.00833797	0.021784	0.00507366	0.0105303	0.00310497	0.00242542
L4	IN-SV2C	JAM	0.0107211	0.00601466	0.0137042	NA	0.00390923	0.00471583	0.00584416	0.00276064	0.0069807	0.00052525	0.00545849	0.000650666	NA	0.00202782	0.00706947	0.0159822	0.012452	0.00966677	0.017188	0.0121115	0.0103166	0.00892488	0.000417398
L4	IN-SV2C	KIT	0.00960814	NA	0.00585452	NA	NA	0.0184468	NA	0.000715118	0.000976442	NA	NA	NA	NA	NA	0.00267406	0.00479159	NA	0.00316211	NA	NA	NA	0.00539337	NA
L4	IN-SV2C	LAMININ	0.043935	0.0136257	0.0486017	NA	0.0385255	0.032957	0.00174289	0.0378995	0.0328045	0.0124692	0.0225827	NA	NA	0.0107183	0.0232616	0.0560941	0.0673476	0.0479179	0.151295	0.0585823	0.0430598	0.0315862	NA
L4	IN-SV2C	MPZ	0.000403571	0.000138434	0.00141235	NA	NA	NA	0.000158437	0.000584129	NA	NA	0.000347723	NA	NA	9.04e-05	8.88e-05	0.00235002	9.34e-05	0.000650596	0.00421724	0.000481859	0.000338242	NA	NA
L4	IN-SV2C	ncWNT	0.00127668	NA	NA	NA	NA	NA	NA	NA	NA	NA	NA	NA	NA	NA	NA	0.000136491	0.00102659	NA	0.00105008	NA	0.000218003	NA	NA
L4	IN-SV2C	NEGR	0.292155	0.176286	0.215351	NA	0.235377	0.312827	0.256206	0.176322	NA	NA	0.264475	0.294422	NA	0.218262	0.197208	0.143457	0.150254	0.188269	0.251756	0.188566	0.22451	NA	NA
L4	IN-SV2C	NGL	0.198376	NA	0.134302	NA	0.0835758	0.153876	0.149696	0.146674	0.112166	0.113368	0.169502	0.147524	0.115178	0.116485	0.134153	0.123257	0.063545	0.106015	0.128553	0.143149	0.111651	0.110966	NA
L4	IN-SV2C	NRG	0.912981	0.689575	0.716918	NA	0.790308	0.90364	0.735966	0.64663	0.847475	0.743904	0.910542	0.843497	0.775102	0.753865	0.617379	0.583994	0.595854	0.605967	0.883844	0.692591	0.618244	0.886735	0.879345
L4	IN-SV2C	NRXN	0.731554	0.303359	0.66471	NA	0.318849	0.856212	0.523373	0.600025	0.507355	0.0883767	0.86792	0.12016	NA	0.377325	0.144266	0.410609	0.489057	0.613057	0.746307	0.567942	0.402131	NA	0.222729
L4	IN-SV2C	PTN	5.64e-05	NA	0.00361901	NA	NA	NA	NA	0.00579038	NA	NA	NA	NA	NA	0.00689652	0.00556081	0.00976557	NA	0.000509292	0.00907981	0.00349211	NA	NA	NA
L4	IN-SV2C	PTPRM	0.0258696	NA	0.0243872	NA	0.0174021	NA	0.00932024	0.0118729	0.00578749	NA	0.0181965	NA	NA	0.0149374	0.00948825	0.0192843	0.0159782	0.0156123	0.0455754	0.0170939	0.0161216	0.0230227	NA
L4	IN-SV2C	SEMA6	0.000467944	NA	0.00371793	NA	NA	0.00184467	0.00697382	0.00676094	0.00315839	0.00133526	NA	0.00577353	0.00350785	0.0049987	0.00610511	0.00874091	0.000765688	0.00444053	0.00868566	0.00304738	0.00720641	0.00106506	NA
L4	IN-SV2C	VISFATIN	0.0046476	NA	0.00229875	NA	NA	0.00144464	NA	0.000440907	0.00364239	0.00124655	NA	NA	NA	NA	0.000660178	0.00133945	0.00106795	0.00187069	0.00129127	0.000694043	NA	0.00526322	NA
L4	IN-VIP	CADM	0.012145	0.00339095	0.100566	0.0147029	0.08236	0.131524	0.019551	0.0700775	0.148662	NA	0.00190871	0.00427864	NA	0.074277	0.0702889	0.00565242	0.00604834	0.0745064	0.0124187	0.110511	0.00542527	0.122451	0.00321271
L4	IN-VIP	CDH	0.0457407	0.0225551	0.0520455	0.060584	0.0237242	0.0823827	0.0667535	0.0307681	0.0538873	0.0683555	0.0483958	NA	NA	0.0244297	0.0271495	0.0332843	0.0193477	0.0381688	0.0475958	0.028059	0.0462317	0.0422797	NA
L4	IN-VIP	CNTN	0.125957	NA	0.134111	NA	0.140466	NA	0.00781962	0.112291	0.0246307	NA	NA	NA	NA	0.133954	0.125902	0.102859	0.107545	0.114337	0.156644	0.126796	0.140465	NA	NA
L4	IN-VIP	EPHA	0.178215	0.151153	0.186447	0.225441	0.127501	0.260655	0.244267	0.161199	0.176821	0.17766	0.158596	0.239595	0.111624	0.13644	0.138385	0.124877	0.0972502	0.189859	0.27662	0.149487	0.182132	0.187933	0.108486
L4	IN-VIP	EPHB	0.0118352	0.0122589	0.00894641	0.00722375	0.00494366	0.0117692	0.00993086	0.00598596	0.0106245	0.00468284	0.00696398	0.00294173	NA	0.00314113	0.00659902	0.0179602	0.0042959	0.0111595	0.0269067	0.00568388	0.0109154	0.0020945	0.0027112
L4	IN-VIP	JAM	0.00221931	NA	0.00296976	0.00251183	NA	0.00237631	0.000233879	0.00123366	9.33e-05	NA	NA	NA	NA	0.000292759	0.000107474	0.00447339	0.000665753	0.00182948	0.00193866	1.07e-05	0.00336102	0.000373528	NA
L4	IN-VIP	LAMININ	0.0137985	0.00383731	0.0182131	0.00543744	0.0110524	0.00858655	0.000576389	0.0105503	0.00825526	0.00305372	0.00623228	NA	NA	0.00379032	0.00737609	0.0222198	0.0221294	0.0152188	0.0600374	0.0152952	0.0148517	0.00903207	NA
L4	IN-VIP	ncWNT	0.00110414	NA	NA	0.000341889	NA	NA	NA	NA	NA	NA	NA	NA	NA	NA	NA	0.000119854	0.000409126	NA	0.000650852	NA	9.61e-05	NA	NA
L4	IN-VIP	NEGR	0.285004	0.173217	0.232944	0.298337	0.200778	0.309869	0.256673	0.177889	0.254507	0.298773	0.289624	NA	NA	0.211344	0.195836	0.154602	0.167824	0.185858	0.235772	0.188267	0.219553	NA	NA
L4	IN-VIP	NRG	0.983874	0.747143	0.814748	0.982035	0.829619	0.973851	0.830787	0.72659	0.997746	0.854991	0.996994	0.885851	0.875021	0.829014	0.713679	0.675173	0.672032	0.70878	1.00887	0.782028	0.717081	1.00751	0.889745
L4	IN-VIP	NRXN	0.875963	0.648286	0.791048	1.10306	0.793191	0.975453	0.92633	0.686592	0.912742	0.955189	0.902957	0.979557	0.96888	0.802958	0.703865	0.692996	0.645563	0.654693	1.06132	0.743645	0.810439	0.97921	0.951912
L4	IN-VIP	PTN	4.36e-05	NA	0.000618692	NA	NA	NA	NA	0.000410277	NA	NA	NA	NA	NA	NA	0.00241483	0.000426558	1.38e-05	NA	NA	0.000162873	NA	NA	NA
L4	IN-VIP	SEMA6	0.00440193	NA	0.00913641	0.00218661	NA	0.00490622	0.0153747	0.00766784	0.00670774	0.0042023	NA	0.00573471	0.00540784	0.0126256	0.010451	0.0137867	0.00150358	0.00716266	0.0164581	0.00522401	0.0100283	0.00319318	0.00620078
L4	IN-VIP	VISFATIN	0.00273438	NA	0.00159495	NA	NA	0.00125762	NA	0.000349377	0.00278297	0.000817503	NA	NA	NA	NA	0.000438146	0.00115444	0.000851424	0.00158232	0.00129771	0.000487027	NA	0.00461377	NA
L4	L2/3	CADM	0.0106151	0.116485	0.12409	0.0140807	0.135654	0.122094	0.184129	0.0986731	0.14515	0.121309	0.00250632	0.138241	0.180918	0.0893728	0.119496	0.101135	0.00796506	0.087925	0.126524	0.105538	0.00551101	0.164792	0.135606
L4	L2/3	CCK	0.000382946	0.000312678	NA	NA	NA	NA	0.000376642	NA	NA	NA	NA	NA	0.00252774	NA	0.0072996	0.000819386	NA	0.00244948	0.00310007	0.00515363	0.000638126	NA	NA
L4	L2/3	CDH	0.0720383	0.0484062	0.0643065	0.0583373	0.0454113	0.111854	0.0953766	0.0490703	0.082821	0.101494	0.0759054	0.0793251	0.10637	0.031803	0.0483446	0.0404334	0.0334934	0.0485814	0.0613001	0.0491849	0.0599134	0.0667768	0.0541096
L4	L2/3	CNTN	0.213177	0.144213	0.183902	0.275579	0.193639	0.237711	0.204937	0.147465	0.255817	0.243281	0.250973	0.220722	0.23861	0.190079	0.173201	0.134354	0.159327	0.157864	0.218729	0.183706	0.161752	0.247142	0.203465
L4	L2/3	COLLAGEN	0.000121754	NA	0.00389476	0.00105108	NA	NA	0.00251007	NA	0.000724132	0.00151218	0.000235419	NA	0.000296945	0.000167686	0.00114357	0.00129516	0.000536144	0.00259922	0.0066754	8.08e-05	0.00343976	0.00444569	NA
L4	L2/3	EPHA	0.436258	0.300573	0.318033	0.463171	0.290104	0.507268	0.493223	0.314581	0.31206	0.317954	0.372586	0.444262	0.465111	0.254144	0.316901	0.321829	0.217354	0.241206	0.440782	0.27105	0.336131	0.380114	0.439558
L4	L2/3	EPHB	0.0355682	0.025216	0.0225082	0.0389546	0.0117655	0.039967	0.0225136	0.0155578	0.0240643	0.0157783	0.0277103	0.0103469	0.021271	0.00660883	0.0176283	0.0292993	0.0126178	0.0189391	0.0405434	0.0137203	0.0194473	0.0174416	0.00784007
L4	L2/3	JAM	0.0145783	0.00172965	0.00873988	0.0114824	0.00345216	0.00984187	0.00208001	0.00481806	0.00390974	0.000367038	0.0106903	0.000198016	NA	0.00218369	0.00340069	0.0054174	0.00842628	0.00679802	0.0100177	0.0017464	0.00477504	0.00820047	6.4e-05
L4	L2/3	LAMININ	0.0285678	0.010095	0.0419886	0.017121	0.0316159	0.0238856	0.000961967	0.0276868	0.0287973	0.0100849	0.0169064	NA	NA	0.00829991	0.0218398	0.0333135	0.0432764	0.0359689	0.110152	0.0358841	0.0264389	0.0236437	NA
L4	L2/3	MPZ	0.000239704	7.01e-05	0.00137389	0.000120439	NA	0.000354993	5e-05	0.000585823	NA	NA	0.000215136	NA	NA	0.000133086	0.000393238	0.000570884	4.76e-05	0.000673533	0.0012491	0.000408948	0.000153682	0.000478331	NA
L4	L2/3	ncWNT	0.0033162	NA	NA	0.00175897	NA	NA	NA	NA	NA	NA	NA	NA	NA	NA	NA	0.000279546	0.00282359	NA	0.0027789	NA	0.00036089	NA	NA
L4	L2/3	NEGR	0.340223	0.259104	0.310321	0.365666	0.306962	0.377706	0.333606	0.249033	0.355004	0.36388	0.364979	0.371488	0.369109	0.278871	0.268039	0.226195	0.209279	0.260618	0.332313	0.283622	0.299917	0.365516	0.338815
L4	L2/3	NGL	0.0955205	0.0659096	0.0880106	NA	0.0175929	0.0968868	0.108883	0.0961002	0.0903229	0.0934134	0.108696	0.136258	0.0839208	0.0663121	0.0985305	0.0726612	0.0397185	0.0562061	0.0996945	0.0938049	0.0433925	0.0878213	0.144734
L4	L2/3	NRG	0.00205028	8.85e-05	0.0807805	0.0635854	NA	0.0911673	NA	0.0857227	NA	NA	4.21e-05	NA	NA	NA	0.0700924	NA	0.0386887	0.0771534	0.108941	0.000123047	0.057731	0.09811	NA
L4	L2/3	NRXN	0.781181	0.618749	0.754547	0.443475	0.73937	0.887125	0.963322	0.661272	0.953149	0.920656	0.863353	1.01837	1.13717	0.750119	0.764068	0.740482	0.529635	0.62995	0.89315	0.714592	0.722243	0.812172	0.940522
L4	L2/3	PTN	3.97e-05	8.4e-06	0.000190429	0.000249346	NA	NA	NA	0.000579569	NA	NA	NA	NA	NA	0.000823224	0.00191834	0.00186847	1.81e-05	1.75e-05	0.000541164	0.000238399	NA	NA	NA
L4	L2/3	SEMA3	0.00632996	0.00277425	0.0129228	0.0206564	0.00208212	0.0100556	0.00136849	0.00778846	0.00343183	6.17e-05	0.0121119	NA	0.000871916	0.00495908	0.00411557	0.0105365	0.00820296	0.00668608	0.0350008	0.00918611	0.00896131	0.0109805	NA
L4	L2/3	SEMA6	0.00436719	NA	0.0141291	0.00291479	NA	0.0088171	0.0353114	0.0122497	0.0154004	0.0183301	NA	0.030181	0.0219475	0.0198435	0.0229211	0.0220086	0.00142188	0.0113616	0.0256527	0.00867637	0.0160616	0.0131742	0.0231107
L4	L2/3	VISFATIN	0.00303538	NA	0.0013261	NA	NA	0.00111251	NA	0.000222889	0.00260574	0.000791899	NA	NA	NA	NA	0.000391329	0.00073093	0.00103032	0.0016675	0.000936904	0.000441795	NA	0.00428736	NA
L4	L4	CADM	0.0155185	0.00443979	0.136805	0.0122116	0.146819	0.00533461	0.173929	0.0976992	0.161266	0.129848	0.000867235	0.0100554	0.16333	0.101004	0.11896	0.0888478	0.00968916	0.102668	0.13195	0.110553	0.00725674	0.18455	0.00411184
L4	L4	CCK	0.00086449	0.000155449	NA	NA	NA	NA	NA	0.00191738	NA	NA	NA	NA	NA	NA	0.00147334	0.000462499	0.000355055	0.00218375	0.00206839	0.00648237	NA	NA	NA
L4	L4	CDH	0.0693828	0.0506521	0.0592865	0.0549928	0.0461182	0.114089	0.096981	0.0536147	0.0691915	0.0989449	0.0726549	0.0628446	0.101922	0.0309147	0.0487425	0.0398446	0.0323489	0.0481128	0.0588439	0.0424256	0.0566815	0.0593066	NA
L4	L4	CNTN	0.21581	0.14809	0.196907	0.272847	0.218705	0.236887	0.209619	0.150192	0.255196	0.235905	0.262108	0.234952	0.235395	0.189662	0.171415	0.140459	0.157532	0.165783	0.223892	0.187172	0.174576	0.229399	0.218488
L4	L4	EPHA	0.504083	0.321167	0.355439	0.559275	0.36621	0.58328	0.491034	0.362632	0.38382	0.415583	0.404966	0.466932	0.463627	0.341023	0.326092	0.330406	0.253448	0.322746	0.537624	0.336138	0.372457	0.377167	0.473218
L4	L4	EPHB	0.0374039	0.021722	0.0187611	0.0322307	0.0101377	0.0371082	0.0223493	0.0141055	0.0217971	0.0136407	0.0207107	0.00946705	0.0183539	0.00607367	0.0160293	0.0256995	0.0126825	0.0168103	0.0355131	0.0126775	0.0174957	0.0129935	0.00650421
L4	L4	JAM	0.0153973	0.00150469	0.00559997	0.0096806	NA	0.00451252	0.0005781	0.00282564	0.00199959	NA	0.00575543	NA	NA	NA	0.00143125	0.0044659	0.0026446	0.00426184	0.00544592	0.000469639	0.00257041	5.64e-05	3.33e-05
L4	L4	LAMININ	0.0331676	0.0120255	0.044048	0.0187343	0.0348762	0.0239578	0.000830037	0.0263614	0.0272383	0.0104357	0.0163698	NA	NA	0.00947883	0.0203467	0.0352532	0.0452528	0.0355677	0.11266	0.0397969	0.0290716	0.0214212	NA
L4	L4	MPZ	0.00100006	NA	0.00196177	0.000504943	2.43e-05	0.000373462	NA	0.000428386	7.03e-06	NA	0.000129276	NA	NA	0.000135631	0.000197359	0.000847152	0.000215569	0.000561328	0.00239792	0.000709267	NA	0.000428461	NA
L4	L4	ncWNT	0.00301026	NA	NA	0.00143935	NA	NA	NA	NA	NA	NA	NA	NA	NA	NA	NA	0.000279811	0.00266152	NA	0.00245678	NA	0.000401115	NA	NA
L4	L4	NECTIN	0.000646484	0.000304381	0.014505	0.00245331	0.00236776	0.0122704	0.0155177	0.0128474	0.00764896	0.00217035	NA	0.0210985	0.0145511	0.0058863	0.0309768	0.0229301	0.00346727	0.00784508	0.0264346	0.00425853	NA	0.00146187	0.0354942
L4	L4	NEGR	0.367671	0.258302	0.321943	0.385683	0.316345	0.390135	0.345446	0.254879	0.368974	0.383197	0.383344	0.374195	0.373905	0.290552	0.279465	0.218214	0.2397	0.26804	0.346002	0.287853	0.315232	0.382303	0.337577
L4	L4	NGL	0.102287	NA	0.0284556	NA	0.00753592	0.0549485	0.00233817	0.02479	0.0268601	NA	0.0281017	NA	NA	0.0102912	0.00287977	0.00221307	0.0290387	0.0212397	0.0017951	0.0200231	0.0251447	NA	NA
L4	L4	NRG	0.00257442	6.49e-05	0.0855454	0.0847229	NA	0.0799863	0.0745409	0.0867928	NA	NA	2.92e-05	NA	NA	NA	0.07025	0.0357197	0.0021655	0.0732773	0.124355	6.44e-05	0.0664086	0.0904976	NA
L4	L4	NRXN	0.81533	0.639328	0.730045	0.8909	0.751273	0.851767	0.943606	0.67166	0.933705	0.883269	0.891053	0.921861	0.917017	0.747079	0.733039	0.699086	0.547835	0.615949	0.911923	0.705472	0.736878	0.817412	0.569382
L4	L4	PTN	0.000232816	9.57e-05	0.000106011	0.000107812	NA	NA	NA	0.00060307	NA	NA	NA	NA	NA	0.000478611	0.00113279	0.000141267	5.5e-05	6.95e-06	0.000337752	4.12e-05	NA	NA	NA
L4	L4	SEMA3	0.000277282	NA	0.00776957	0.000447153	NA	0.00235749	NA	0.00234038	NA	NA	0.00108181	NA	NA	0.00224104	0.000445376	0.00439642	0.00462753	0.00231075	0.019718	7.67e-05	NA	NA	NA
L4	L4	SEMA6	0.00368958	NA	0.0144061	0.00238328	NA	0.00465399	0.0211645	0.0102403	0.0104071	0.00877372	NA	0.00815265	0.00703464	0.0139479	0.0169657	0.0198039	0.00123091	0.00862407	0.0221222	0.00795066	0.0118657	0.00465872	0.0192438
L4	L4	VISFATIN	0.00281429	NA	0.00159142	NA	NA	0.000837717	NA	0.000190284	0.00275847	0.000557325	NA	NA	NA	NA	0.00029381	0.00100106	0.000669487	0.00145331	0.000739499	0.000472725	NA	0.00356763	NA
L4	L5/6	CADM	0.00384366	NA	0.0806732	0.000897079	0.0899212	0.00316274	NA	0.0648511	NA	NA	NA	0.00707932	NA	0.0801986	0.0898719	0.00230566	0.00309836	0.0701601	0.00488669	0.0053138	0.00182633	0.006343	0.0028662
L4	L5/6	CDH	0.08024	NA	0.0856296	0.0497602	0.0680158	0.120012	0.111325	0.0610315	0.0872292	0.0968574	0.062488	0.098674	0.107134	0.0556038	0.05682	0.034661	0.0465959	0.0598564	0.075781	0.0521002	0.0494833	0.0678277	0.0757271
L4	L5/6	CNTN	0.225736	NA	0.196879	0.255487	0.22657	0.237897	0.216344	0.15385	0.254083	NA	0.242857	0.236871	0.239625	0.209794	0.174403	0.143116	0.169501	0.165878	0.232862	0.194542	0.168057	0.260894	0.215283
L4	L5/6	COLLAGEN	0.000371547	NA	0.00589134	0.000618114	NA	NA	NA	NA	0.00148481	NA	NA	NA	0.000223892	0.00134241	0.000853437	NA	0.000207298	0.00202443	0.00991163	0.000264108	NA	0.00760725	NA
L4	L5/6	EPHA	0.316031	NA	0.324035	0.443281	0.306445	0.507989	0.414793	0.302053	0.329265	0.275959	0.302869	0.420915	0.386054	0.314706	0.315229	0.283613	0.214847	0.279293	0.436283	0.283059	0.299235	0.454553	0.371354
L4	L5/6	EPHB	0.0226321	NA	0.01109	0.0161689	0.00738569	0.0307981	0.00582576	0.00844741	0.0118282	0.00340946	0.0107376	0.00362246	0.00653652	0.00379459	0.0107095	0.0185267	0.00843593	0.0115131	0.0273557	0.00782103	0.00889191	0.00949562	0.00188325
L4	L5/6	JAM	0.0108932	NA	0.00991905	0.015154	0.00395719	0.0109423	0.000938007	0.00490075	0.00450195	NA	0.00793135	0.0003279	NA	0.0030134	0.00292832	0.0069671	0.00246186	0.00515611	0.0109376	0.00772362	0.00336969	0.00888648	0.000310856
L4	L5/6	KIT	0.000128942	NA	NA	NA	NA	NA	NA	NA	NA	NA	NA	NA	NA	NA	NA	NA	NA	NA	NA	NA	NA	NA	NA
L4	L5/6	LAMININ	0.0391336	NA	0.0575139	0.0175401	0.0369814	0.0299364	0.000959569	0.0328394	0.03182	0.00889667	0.0169609	NA	NA	0.0115213	0.0243075	0.0362269	0.0513393	0.0390784	0.136155	0.0464311	0.0251184	0.032061	NA
L4	L5/6	MPZ	0.000202862	NA	0.000656541	0.000887875	NA	0.000443961	6.91e-05	0.000643213	NA	NA	NA	NA	NA	0.000360677	0.000373978	0.000899201	8.82e-05	0.000640379	0.000612769	0.000749942	NA	0.000139507	NA
L4	L5/6	ncWNT	0.00256742	NA	NA	0.00138991	NA	NA	NA	NA	NA	NA	NA	NA	NA	NA	NA	0.000263268	0.00285506	NA	0.00228445	NA	0.000320169	NA	NA
L4	L5/6	NEGR	0.377228	NA	0.315623	0.396722	0.313911	0.393523	0.350277	0.259445	0.369126	0.383418	0.391119	0.370869	0.384378	0.301339	0.274267	0.227893	0.239913	0.269826	0.35544	0.29268	0.312141	0.368781	0.347788
L4	L5/6	NRG	0.0675478	NA	0.155554	0.121016	0.143457	0.14255	0.142147	0.294422	0.19325	NA	9.45e-05	0.1116	0.0998039	0.118694	0.128924	0.114412	0.0920335	0.309707	0.212342	0.0935034	0.129012	0.137749	0.108989
L4	L5/6	NRXN	0.8734	NA	0.825885	0.989934	0.84446	0.934578	1.00875	0.718719	1.01385	0.924921	0.957943	1.01807	1.11196	0.872462	0.801411	0.773259	0.635066	0.669886	1.00973	0.772079	0.807547	1.04124	0.948405
L4	L5/6	RELN	0.000284117	NA	NA	NA	NA	NA	NA	0.000169147	NA	NA	NA	NA	NA	NA	NA	NA	NA	NA	0.00136704	NA	NA	NA	NA
L4	L5/6	SEMA3	0.019619	NA	0.0151964	0.0518533	0.00717786	0.0146762	0.00168314	0.0131331	0.0038829	0.000276971	0.0152674	0.000619105	0.000731047	0.00948875	0.00615225	0.0214699	0.0156466	0.00912978	0.0552019	0.0163123	0.00933103	0.00704725	NA
L4	L5/6	SEMA6	0.00262688	NA	0.00805131	0.00223166	NA	0.00591453	0.0118933	0.00757353	0.00851193	0.00211847	NA	0.00332004	0.00956764	0.0110847	0.0157372	0.0184331	0.00145452	0.0076155	0.0232836	0.00568625	0.00647057	0.0163858	0.0128056
L4	L5/6	TENASCIN	0.0153484	NA	0.028891	0.0159086	NA	0.0317314	NA	0.0165601	0.0190019	NA	NA	NA	0.0053973	0.0140654	0.0149043	NA	NA	0.0188595	0.0544121	0.0172815	NA	0.0598805	NA
L4	L5/6	VISFATIN	0.00342817	NA	0.00176371	NA	NA	0.00103679	NA	0.000315052	0.00388935	0.000647441	NA	NA	NA	NA	0.000682636	0.00137826	0.00115409	0.00172468	0.00101739	0.000617949	NA	0.0059133	NA
L4	L5/6-CC	CADM	0.018843	NA	0.0925458	0.00808082	0.0126546	0.0106619	0.0311788	0.0690356	0.0174624	0.0103643	0.00115958	0.0175109	0.0351876	0.0742418	0.0933315	0.00790443	0.00555969	0.0634737	0.0106487	0.00871163	0.00343747	0.140922	0.0110015
L4	L5/6-CC	CCK	0.000285609	NA	NA	NA	NA	0.00161832	0.0031673	0.00110495	NA	NA	NA	NA	0.00677436	0.00644675	0.0129137	0.00309215	0.000316535	0.00315973	0.0180426	0.0102782	NA	0.00249496	NA
L4	L5/6-CC	CD39	4.37e-05	NA	NA	NA	NA	NA	NA	NA	NA	NA	NA	NA	NA	NA	NA	8.06e-05	NA	NA	0.000503657	NA	NA	NA	NA
L4	L5/6-CC	CDH	0.0965806	NA	0.0878321	0.0917983	0.0721995	0.127914	0.108059	0.0650429	0.096136	0.111427	0.0947013	0.0988443	0.116627	0.0583534	0.0582973	0.0518421	0.047574	0.0642896	0.0752009	0.0614413	0.0785092	0.0708486	0.0762692
L4	L5/6-CC	CNTN	0.241204	NA	0.200448	0.281465	0.212765	0.256832	0.217751	0.155712	0.267314	0.24621	0.253217	0.235655	0.247415	0.207733	0.184801	0.149389	0.178654	0.171607	0.253234	0.198654	0.182009	0.25747	0.220521
L4	L5/6-CC	COLLAGEN	0.000114683	NA	0.00799044	0.00119823	NA	NA	0.00186071	NA	0.0013585	NA	NA	NA	0.000220215	0.00167964	0.0012198	0.00125126	0.00216004	0.0028062	0.0139566	8.15e-05	0.00307231	0.0068866	NA
L4	L5/6-CC	EPHA	0.340254	NA	0.296774	0.362005	0.305997	0.437389	0.447891	0.268749	0.306365	0.310479	0.317007	0.370683	0.406215	0.275538	0.322315	0.233613	0.195863	0.241314	0.425465	0.242445	0.296727	0.384475	0.420136
L4	L5/6-CC	EPHB	0.0278822	NA	0.0169802	0.0264614	0.00901231	0.0275759	0.0184749	0.0104544	0.0174412	0.00978599	0.0177417	0.00523799	0.0140516	0.00477082	0.0147859	0.0194393	0.00958306	0.0142641	0.0325261	0.00933797	0.0113762	0.0136524	0.00575978
L4	L5/6-CC	JAM	0.0181901	NA	0.00994189	0.0114962	0.00504114	0.00937801	0.00179804	0.00463831	0.00539422	NA	0.0101145	0.000491071	NA	0.00329666	0.00410268	0.00583297	0.00690547	0.00635241	0.0150403	0.0085661	0.00654664	0.00917582	0.000142054
L4	L5/6-CC	LAMININ	0.0396213	NA	0.0516654	0.0179999	0.0326812	0.0301306	0.00146471	0.0330105	0.0311503	0.0108743	0.0185246	NA	NA	0.0118628	0.0259689	0.0379301	0.0477638	0.0412221	0.160759	0.0429109	0.0255579	0.0322685	NA
L4	L5/6-CC	MPZ	0.000208344	NA	0.00205109	0.000683246	0.00014824	0.00040567	9.84e-05	0.000681803	8.01e-05	NA	0.000178607	NA	NA	0.00047902	0.000656284	0.000851309	0.000480637	0.000848325	0.00356431	0.000745198	0.000124095	0.00126161	NA
L4	L5/6-CC	NCAM	0.0108236	NA	0.349335	0.0145595	0.244849	0.264336	0.233236	0.327559	0.285363	0.228266	0.269964	0.252021	0.282512	0.262767	0.372467	0.210472	0.0150303	0.297256	0.295989	0.220051	0.219244	0.0341474	0.233146
L4	L5/6-CC	ncWNT	0.00276206	NA	NA	0.00132422	NA	NA	NA	NA	NA	NA	NA	NA	NA	NA	NA	0.000256111	0.0021311	NA	0.00274675	NA	0.000331511	NA	NA
L4	L5/6-CC	NEGR	0.313043	NA	0.294821	0.354258	0.296981	0.345582	0.324225	0.236763	0.336279	0.350746	0.357051	0.351082	0.357574	0.280133	0.258328	0.20847	0.180859	0.240405	0.313126	0.269033	0.263849	0.341638	0.331436
L4	L5/6-CC	NGL	0.000447561	NA	0.00318287	NA	0.000141151	0.0275687	0.00507276	0.0276035	0.00262983	0.00115357	NA	0.000578484	0.00183239	0.0118302	0.0408356	0.0247252	0.0217229	0.0177636	0.0515333	0.00648222	0.000665752	0.0039712	0.000546609
L4	L5/6-CC	NRG	0.103805	NA	0.0908705	0.108535	NA	0.0985672	NA	0.0949589	0.0778038	NA	4.38e-05	NA	NA	NA	0.0736328	0.0572606	0.0483634	0.078546	0.11835	0.0456981	0.0628618	0.0999519	0.0999917
L4	L5/6-CC	NRXN	0.0335467	NA	0.689029	0.499834	0.652654	0.831317	0.601317	0.653183	0.887517	0.08113	0.806522	0.622915	0.53944	0.791367	0.773623	0.656454	0.271453	0.618178	0.926808	0.676609	0.356947	0.139953	0.241727
L4	L5/6-CC	SEMA6	0.00493606	NA	0.0146104	0.00246747	NA	0.0124873	0.0329691	0.012249	0.0172418	0.0143932	NA	0.0123941	0.0244266	0.0204166	0.0242181	0.0198975	0.0016727	0.0118826	0.0266818	0.00984596	0.0120793	0.0131072	0.0268153
L4	L5/6-CC	VISFATIN	0.00344787	NA	0.00164297	NA	NA	0.00118903	NA	0.000314943	0.00331766	0.000630073	NA	NA	NA	NA	0.000535778	0.000973754	0.000957846	0.00164513	0.000951562	0.000540903	NA	0.00574146	NA
L4	Microglia	APP	0.15632	0.0601731	0.084077	0.053147	0.120552	0.157428	NA	0.0427145	NA	NA	0.122911	NA	0.137509	0.0831415	0.0300986	0.064408	0.170901	0.0745161	0.166872	0.178421	0.067528	0.135179	NA
L4	Microglia	CD39	0.000185997	NA	NA	NA	NA	NA	NA	NA	NA	NA	NA	NA	NA	NA	NA	NA	0.000323621	NA	NA	NA	NA	NA	NA
L4	Microglia	CX3C	0.00939899	0.019569	0.0039631	0.00203755	0.0289186	0.000777616	NA	0.0133497	NA	NA	NA	NA	0.0655737	0.0128275	0.00685008	0.0353036	NA	0.0141095	0.0367018	0.0198568	0.0288408	NA	NA
L4	Neu-NRGN-II	CADM	0.0640201	0.0161683	0.00982563	0.0612215	0.0350733	0.0135209	0.0437228	0.0122107	0.0327182	0.0232354	0.00586035	0.0424581	NA	0.00692569	0.0142562	0.0219711	0.0197992	0.00895064	0.0445011	0.0262369	0.029473	0.0121012	0.0293969
L4	Neu-NRGN-II	CNTN	0.163216	NA	0.107305	0.0638439	NA	NA	NA	0.0844648	NA	NA	NA	NA	NA	0.112575	NA	NA	NA	0.0886358	NA	0.0793776	NA	NA	NA
L4	Neu-NRGN-II	EPHA	0.0463154	0.0429412	NA	0.0896003	NA	0.0491844	NA	NA	NA	NA	0.0722388	NA	NA	NA	NA	0.0188121	NA	NA	NA	0.00382824	0.00915092	NA	NA
L4	Neu-NRGN-II	EPHB	0.00792714	0.00485751	NA	0.00889955	NA	0.00813391	2.13e-05	NA	0.00283061	0.00254185	0.0100602	0.000867595	NA	NA	NA	0.00292241	NA	NA	NA	0.00024212	0.000898647	NA	NA
L4	Neu-NRGN-II	LAMININ	0.0503407	0.0121233	0.0259443	0.0198349	0.0241702	0.0202565	0.000528464	0.015833	0.0267804	0.0103022	0.00822618	NA	NA	0.00349689	0.00397562	0.0294146	0.0306563	0.0197018	0.076692	0.0386515	0.0272943	0.0189123	NA
L4	Neu-NRGN-II	NEGR	0.197261	NA	NA	NA	NA	NA	NA	NA	NA	NA	NA	NA	NA	NA	NA	NA	NA	NA	NA	NA	NA	NA	NA
L4	Oligodendrocytes	CLDN	0.0303337	0.0163079	0.0186923	0.00802874	0.0238804	NA	NA	0.0253063	NA	NA	NA	NA	NA	NA	0.000843309	0.0195363	0.0165781	0.0117364	0.0274957	NA	NA	NA	NA
L4	Oligodendrocytes	JAM	0.020037	0.00750879	0.00823559	0.018789	0.00727466	0.0049833	0.00111397	0.00406782	0.00372815	NA	0.0100467	0.000585561	NA	0.00412941	0.00122393	0.00930007	0.016698	0.00737305	0.0182393	0.0130124	0.00624519	0.0106888	0.000268032
L4	Oligodendrocytes	NCAM	0.515856	0.365818	0.367058	0.288681	0.249812	0.467475	0.212115	0.309226	0.459846	0.232705	0.543175	NA	NA	0.411031	0.156131	0.318842	0.299954	0.287294	0.483927	0.371936	0.380062	0.411033	NA
L4	Oligodendrocytes	NRG	0.77407	0.618858	0.597812	0.288265	0.577883	0.75862	0.662947	0.489533	0.776026	0.664234	0.778989	0.630551	0.61517	0.71472	0.489771	0.571336	0.451581	0.498985	0.833709	0.600568	0.602853	0.789876	0.672984
L4	Oligodendrocytes	NRXN	0.794801	0.636648	0.659275	0.362263	0.0109815	0.848435	0.427328	0.530364	0.861688	NA	0.327562	NA	NA	0.658974	0.0528026	0.624943	0.584256	0.582229	0.812646	0.555324	0.724769	NA	NA
L4	Oligodendrocytes	PSAP	0.0229405	0.00097384	0.017583	0.0271913	NA	0.0124256	0.0287023	0.007334	0.0224507	0.0236613	NA	0.0281889	0.0340084	0.0312364	NA	0.0206151	0.0205524	0.0191531	0.0278995	0.020124	0.00732101	0.0144001	NA
L4	Oligodendrocytes	VISFATIN	0.00142056	NA	0.000695757	NA	NA	0.000491985	NA	5.18e-05	NA	NA	NA	NA	NA	NA	NA	0.00103593	0.000363204	0.000310065	0.000609226	0.000383188	NA	NA	NA
L4	OPC	CDH	0.0390373	0.0192829	0.029854	0.0349046	0.00216534	0.0650454	0.0571839	0.023849	0.000663736	NA	0.0479432	NA	NA	0.0306627	0.0206169	0.0196337	0.010734	0.0331961	0.0402575	0.0186736	0.0485225	0.0276933	NA
L4	OPC	CNTN	0.239132	0.126879	0.192248	0.272967	0.153153	0.261865	0.213693	0.140293	0.216548	0.258536	0.284807	0.188127	NA	0.209682	0.156294	0.133741	0.174169	0.166081	0.231841	0.183044	0.181221	0.259502	NA
L4	OPC	COLLAGEN	0.000609116	NA	0.00395593	0.00284333	NA	NA	0.0030405	NA	0.00119123	0.000396176	0.000780189	NA	0.000323341	0.00372111	0.000698052	0.00165541	0.0014746	0.00269394	0.0100284	0.000139914	0.00763294	0.00360621	NA
L4	OPC	EPHB	0.00607207	0.00407372	0.00275137	0.00356447	0.00159645	0.000676515	NA	0.00128632	NA	NA	0.00340785	NA	NA	0.000650504	NA	0.00451989	0.0014041	0.00233309	0.00734941	0.00146404	0.00277445	NA	NA
L4	OPC	LAMININ	0.00585717	0.00102529	0.0070543	0.0030466	NA	0.00586218	0.000129545	0.00314124	0.00171117	0.000135905	0.00347421	NA	NA	0.00224256	0.00122796	0.00479903	0.00709036	0.00727393	0.0239577	0.00237364	0.00562241	0.00436379	NA
L4	OPC	MPZ	0.00513593	0.00053377	0.00443414	0.00253289	0.000282629	0.00130423	0.000116407	0.00146192	NA	NA	0.00156275	NA	NA	0.00165893	0.00070368	0.0030211	0.00102953	0.00145147	0.00888784	0.00147559	0.000534495	0.0020469	NA
L4	OPC	NCAM	0.491693	0.392372	0.397263	0.580594	0.0499879	0.460941	0.449163	0.367775	0.479036	0.242577	0.589517	0.233579	0.45324	0.47078	0.364473	0.387255	0.0423018	0.339288	0.576952	0.447632	0.435713	0.472708	0.393323
L4	OPC	NEGR	0.293924	0.181784	0.244347	0.289934	0.15749	0.326384	0.239964	0.193399	0.242099	NA	0.267265	0.260923	NA	0.224384	0.209868	0.168442	0.176038	0.211223	0.276752	0.206316	0.250642	0.318044	NA
L4	OPC	NGL	0.135764	0.124466	0.118964	0.108611	0.0460776	0.1337	0.142865	0.123171	0.0845144	0.0830032	0.119233	0.113511	0.0679986	0.116092	0.100308	0.110172	0.0916348	0.0936034	0.134537	0.0997249	0.127886	0.0882571	0.0949673
L4	OPC	NRG	0.812794	0.564679	0.642375	0.78697	0.584118	0.825392	0.670706	0.559443	0.770187	0.679877	0.825501	0.718689	0.704186	0.707881	0.533531	0.496618	0.51089	0.547559	0.788285	0.623342	0.578588	0.801138	0.686777
L4	OPC	NRXN	0.998859	0.767361	0.869605	1.25637	0.866331	1.01413	1.11686	0.80058	1.08688	1.0139	1.14963	1.12718	1.15426	1.07008	0.785537	0.886092	0.754072	0.779793	1.28381	0.919854	0.954135	1.04418	1.02179
L4	OPC	PDGF	0.0126663	0.000965403	0.00767787	0.0118453	NA	0.00739366	0.00314257	0.00348478	0.00888166	0.000991081	0.00894169	0.00133091	0.00346861	0.0110912	0.00301355	0.00853084	0.00265714	0.00819103	0.0238484	0.00543205	0.00747468	0.00480852	0.00825113
L4	OPC	PTN	0.000188231	7.5e-05	0.00792469	NA	NA	NA	NA	0.0111407	NA	NA	NA	NA	NA	0.0177542	0.00998194	0.019926	9.58e-05	0.000229242	0.0262552	0.0083589	NA	NA	NA
L5/6-CC	AST-PP	CDH	0.0761985	NA	0.0632388	0.0612815	0.0392657	0.0838469	0.00475767	0.0468756	0.0514824	0.00186932	0.0416316	0.0687354	0.0806855	0.0673008	0.0356684	0.0374707	0.019977	0.0453003	0.0511277	0.046171	0.0616516	0.0100589	0.0658025
L5/6-CC	AST-PP	CNTN	0.184987	NA	0.172569	0.254114	0.186739	0.224606	0.187739	0.145081	NA	NA	0.219383	NA	0.230449	0.149169	0.169054	0.136467	0.166426	0.149606	0.231449	0.187382	0.17032	NA	NA
L5/6-CC	AST-PP	COLLAGEN	0.00564982	NA	0.00032968	0.00514794	0.00279445	NA	0.000120571	NA	0.00255972	0.000871594	0.00159176	NA	0.00287732	0.000244257	NA	0.000334798	0.0180845	NA	0.00578733	0.00038795	0.00161183	NA	NA
L5/6-CC	AST-PP	EGF	0.00104665	NA	0.000276108	0.00121712	0.000336081	NA	NA	6.64e-05	0.000120302	NA	NA	NA	NA	9.67e-05	0.000644748	0.00020333	0.000914729	0.000738589	0.000750668	NA	NA	NA	NA
L5/6-CC	AST-PP	EPHA	0.0225718	NA	NA	NA	NA	NA	NA	NA	NA	NA	NA	NA	NA	NA	NA	NA	NA	NA	NA	NA	NA	NA	NA
L5/6-CC	AST-PP	EPHB	0.0193666	NA	0.0212493	0.0258549	0.0197662	0.0255214	0.0341	0.0127002	0.0230799	0.003085	0.0133997	0.0247444	0.034339	0.0194137	0.0141283	0.0231841	0.00498926	0.0153706	0.031737	0.0227511	0.0133636	0.0249448	0.0249831
L5/6-CC	AST-PP	FGF	0.00747641	NA	0.0565547	0.0190457	0.0805298	0.0195723	0.020997	0.0471475	0.0233881	NA	0.00668225	NA	0.0149152	0.0317361	0.0379279	0.0511052	0.0575871	0.0276595	0.191468	0.0603408	0.0241733	0.0409468	NA
L5/6-CC	AST-PP	FN1	0.00148841	NA	0.000299395	NA	0.00474404	NA	NA	NA	NA	NA	0.00125486	NA	NA	2.39e-05	NA	0.000242622	0.0161478	NA	0.00283945	0.000309597	0.000555637	NA	NA
L5/6-CC	AST-PP	LAMININ	0.0185917	NA	0.00401127	NA	0.00843416	0.0194627	NA	NA	NA	NA	0.00563111	NA	NA	0.00079406	NA	NA	0.0290557	NA	NA	0.0026563	0.00544181	NA	NA
L5/6-CC	AST-PP	NCAM	0.00185266	NA	0.348941	NA	0.0149691	0.180258	NA	0.303254	0.408863	NA	0.00460421	NA	NA	0.00219115	0.316159	0.143746	0.00943779	0.275379	0.00494313	0.188342	NA	0.390475	NA
L5/6-CC	AST-PP	ncWNT	0.000379299	NA	NA	NA	NA	NA	NA	NA	NA	NA	NA	NA	NA	NA	NA	NA	NA	4.09e-06	NA	NA	5.56e-05	NA	NA
L5/6-CC	AST-PP	NRG	0.843987	NA	0.704424	0.915478	0.754211	0.843121	0.715754	0.634176	0.874386	0.825796	0.861976	0.817921	0.741406	0.78066	0.626601	0.555548	0.54427	0.627315	0.863104	0.67282	0.696566	0.860149	0.815242
L5/6-CC	AST-PP	NT	0.0168215	NA	0.0206093	0.147166	0.0285687	0.00376325	0.0425285	0.0252944	0.0466851	0.0113277	0.0142663	0.0355278	0.0443987	0.0273566	0.0150144	0.0455096	0.00405161	0.0249049	0.0427097	0.00862558	0.0388398	0.0443234	0.0488121
L5/6-CC	AST-PP	PARs	0.0317535	NA	0.0248063	0.025825	0.0142561	0.0154546	0.00275287	0.00830845	0.00645337	0.00525961	0.0152931	0.00479744	0.00826548	0.0139221	0.00429877	0.00931745	0.0184998	0.0134437	0.0272433	0.00993884	0.0253417	0.022641	NA
L5/6-CC	AST-PP	PSAP	0.0208262	NA	0.0059782	0.0468157	0.0594602	0.0347462	0.0397829	0.008322	0.0402941	0.00856178	0.0107409	0.0186316	0.203916	0.0685812	0.0704168	0.018226	0.0220709	0.0106066	0.0318808	0.0273772	0.0124855	0.0204125	0.0436675
L5/6-CC	AST-PP	SEMA3	0.00512264	NA	0.00312183	0.00769385	NA	0.00460295	NA	0.0011344	NA	NA	0.00583913	NA	NA	NA	NA	0.00223201	0.00947253	0.000759509	NA	NA	0.00236423	0.00525921	NA
L5/6-CC	AST-PP	SEMA6	0.000598149	NA	0.0023693	0.00114716	0.00258504	0.00135538	NA	0.00107888	NA	NA	0.00160194	NA	NA	NA	0.00345881	0.0019485	0.000347885	0.000212688	0.00201455	NA	0.000387083	0.00432352	NA
L5/6-CC	AST-PP	TENASCIN	0.00684155	NA	NA	0.0443686	0.042785	0.0213145	0.00255229	NA	0.0303966	0.0230475	0.012291	0.00566595	0.0536733	0.0288474	NA	0.00566633	0.0233843	NA	0.0148875	NA	0.0115905	NA	NA
L5/6-CC	AST-PP	THBS	0.00090774	NA	NA	0.00307699	0.000474677	NA	3.33e-05	4.14e-06	0.000172073	NA	NA	NA	NA	0.000650388	NA	0.000142484	0.00174732	5.3e-06	0.00164923	NA	0.000873489	NA	NA
L5/6-CC	AST-PP	VISFATIN	0.000540855	NA	NA	NA	NA	NA	NA	1.55e-05	NA	NA	NA	NA	NA	NA	NA	0.000128896	NA	NA	0.000342463	7.53e-05	NA	NA	NA
L5/6-CC	AST-PP	WNT	0.000730405	NA	NA	NA	NA	NA	NA	NA	NA	NA	NA	NA	NA	NA	NA	NA	NA	6.2e-05	NA	NA	NA	NA	NA
L5/6-CC	IN-PV	CADM	0.00334088	NA	0.00720383	0.0018672	0.00236576	0.0126432	0.0225864	0.0036708	0.019262	0.00633115	0.00056447	0.00400906	NA	0.0102608	0.0604604	0.00948543	0.00269386	0.00644437	0.00949545	0.00398412	0.000864327	0.00589572	0.00989432
L5/6-CC	IN-PV	CDH	0.0529148	NA	0.0385274	0.0394386	0.0162543	0.0660755	0.0566911	0.0236254	NA	NA	0.00275375	0.00153588	NA	0.0233572	0.022252	0.019301	0.0226953	0.0338294	0.0301087	0.0224585	0.0269978	NA	0.000976829
L5/6-CC	IN-PV	CNTN	0.167609	NA	0.151529	0.0197194	0.152691	0.0196032	0.0299891	0.111913	0.0289202	0.0159896	0.202444	0.0198523	0.0166463	0.139407	0.138262	0.111045	0.131993	0.12455	0.177071	0.132729	0.00349883	0.0259753	NA
L5/6-CC	IN-PV	EPHA	0.0956742	NA	0.145765	0.147304	0.0562996	0.133449	0.108928	0.117406	0.0337007	0.0553493	0.104441	0.0674119	0.0648833	0.0534648	0.0820689	0.0797004	0.073852	0.0817617	0.1564	0.0671924	0.116527	0.122696	0.0231071
L5/6-CC	IN-PV	EPHB	0.000945709	NA	0.0158294	0.0155802	0.00368027	0.0124007	0.0246905	0.0103745	0.011412	0.00353843	0.00350454	0.00708751	0.00104358	0.00364944	0.0135592	0.00849132	0.00736865	0.00939015	0.0236558	0.0124626	0.00392146	0.0170878	0.00887517
L5/6-CC	IN-PV	FGF	5.77e-05	NA	0.00561043	NA	0.00341127	0.000230281	0.00108125	0.00474944	0.000397328	NA	0.00144005	NA	NA	0.000510503	0.00206949	0.00610335	0.0015948	0.0034548	0.00391493	0.00241083	0.000937576	0.00180541	NA
L5/6-CC	IN-PV	JAM	0.00239317	NA	0.00173546	0.000291276	0.000438043	0.00493436	0.00069321	0.00124796	0.000534504	NA	NA	NA	NA	NA	NA	0.00150535	0.00204782	0.00153795	0.00829509	0.00135644	0.000632263	0.0013633	NA
L5/6-CC	IN-PV	LAMININ	0.0385414	NA	0.0719361	0.0839805	0.0629586	0.0654548	0.0504234	0.0465956	0.0461376	0.027803	0.0250875	0.0154961	0.0305887	0.0312388	0.0467951	0.0679203	0.0651659	0.060847	0.170424	0.0782245	0.0578355	0.0838176	0.018182
L5/6-CC	IN-PV	ncWNT	0.00276722	NA	0.0018866	0.00216123	0.000323984	NA	NA	0.000295241	NA	NA	NA	NA	NA	NA	NA	0.00159424	0.00107933	8.39e-05	0.00373381	0.000312143	0.000223925	0.00352596	NA
L5/6-CC	IN-PV	NEGR	0.300714	NA	0.264965	0.34602	0.267409	0.335706	0.315211	0.219109	0.305381	0.343637	0.342264	0.321779	0.328745	0.275669	0.23708	0.183106	0.155357	0.216455	0.29052	0.254147	0.237275	0.317052	0.283757
L5/6-CC	IN-PV	NRG	1.04384	NA	0.930129	1.12902	1.01381	1.05103	0.923113	0.819982	1.05207	0.971557	1.07792	1.02692	0.941799	0.970364	0.822433	0.746231	0.734471	0.777871	1.12914	0.863681	0.856555	1.11151	1.04346
L5/6-CC	IN-PV	NRXN	0.703771	NA	0.692161	0.4176	0.0292982	0.891099	0.523796	0.582137	0.421036	0.521599	0.839325	0.159603	0.13059	0.740329	0.671778	0.365732	0.0265194	0.515838	0.856227	0.619813	0.685737	0.458289	0.152689
L5/6-CC	IN-PV	NT	0.0125701	NA	0.0173032	0.110524	0.0223344	0.0031553	0.0393054	0.0222689	0.0385719	0.0118144	0.0114551	0.0357525	0.0388677	0.0195857	0.0126864	0.0392727	0.00480438	0.0221755	0.0342206	0.00715772	0.0317825	0.0291805	0.0571794
L5/6-CC	IN-PV	PARs	0.0048988	NA	0.00606541	0.00540362	0.00604632	0.0024797	0.00171149	0.00251271	0.00130245	0.00063589	0.00211367	0.00184282	0.00106614	0.00202734	0.00136267	0.00410616	0.00397577	0.00346284	0.0119369	0.00468565	0.0102203	0.00561076	NA
L5/6-CC	IN-PV	PTPRM	0.0327917	NA	0.0219178	0.0712594	0.0194674	0.0225135	0.0269032	0.0197615	0.0240302	0.0136979	0.0231679	NA	0.00964787	0.011861	0.0248528	0.0184755	0.0279601	0.0229067	0.0706348	0.010218	0.0215311	0.0649793	NA
L5/6-CC	IN-PV	SEMA6	0.0101585	NA	0.0218055	0.00898814	0.0124852	0.0178231	0.03717	0.0173824	0.0253186	0.018293	0.00784153	0.0196746	0.0540756	0.0319076	0.0366827	0.0221552	0.00766827	0.0161982	0.0238935	0.00782231	0.00685322	0.0309257	0.0352423
L5/6-CC	IN-PV	THBS	0.0026382	NA	0.00165751	0.00257615	0.000229871	NA	0.00056316	7.17e-05	0.000229847	NA	NA	NA	NA	0.000625812	8.29e-05	0.000828142	0.00108333	3.09e-05	0.00790512	0.0005176	0.000995187	0.00121539	NA
L5/6-CC	IN-PV	VISFATIN	0.00127618	NA	0.00172674	NA	NA	0.00244181	0.00145669	0.000765351	0.00444644	0.000317842	NA	NA	0.00207447	0.00131758	0.00325414	0.00122122	NA	0.00271666	0.00167224	0.000435142	NA	0.00921468	NA
L5/6-CC	IN-PV	WNT	0.00232448	NA	0.00237214	NA	0.000709675	NA	0.000427604	0.000576762	0.000506105	NA	NA	NA	0.000430786	0.000353825	0.000237735	0.000936845	0.00137156	0.00051139	0.00366779	NA	NA	0.00224177	NA
L5/6-CC	IN-SST	CADM	0.00456027	NA	0.00850798	0.00113993	0.00522892	0.00627121	0.0180999	0.00626469	0.0157256	0.00567087	0.00249625	0.0130325	NA	0.0108439	0.012611	0.0152753	0.00254572	0.00981645	0.0113827	0.00633322	0.00203572	0.00550592	0.00822632
L5/6-CC	IN-SST	CDH	0.100047	NA	0.0996736	0.0712706	0.0760232	0.112141	0.118424	0.0641801	0.121975	0.0954218	0.075629	0.153261	0.160094	0.0589443	0.055856	0.0684033	0.0519385	0.079768	0.0710945	0.0575605	0.0818217	0.0775173	0.0842238
L5/6-CC	IN-SST	EPHA	0.0726688	NA	0.0692163	0.112417	0.0434071	0.0840793	0.0623191	0.0784111	0.0211521	0.0772677	0.0379434	0.0825054	0.0364934	0.0661342	0.0379747	0.0865072	0.0433381	0.0875822	0.0966875	0.0647378	0.0690003	0.0573676	0.0501386
L5/6-CC	IN-SST	LAMININ	0.0301036	NA	0.0435183	0.0576252	0.0279937	0.0332513	0.0360084	0.0257762	0.025833	0.0134457	0.0226642	0.0129971	0.0151204	0.0206267	0.0255794	0.0639582	0.0320113	0.0392549	0.0856985	0.0423201	0.0445579	0.0500557	0.0134434
L5/6-CC	IN-SST	ncWNT	0.00228512	NA	0.00173426	0.0048707	0.00051223	NA	NA	0.000353346	NA	NA	NA	NA	NA	NA	NA	0.00242248	0.00159591	0.00014993	0.00441694	0.00040077	0.000475383	0.00419232	NA
L5/6-CC	IN-SST	NEGR	0.284552	NA	0.267401	0.337779	0.192331	0.319351	0.316233	0.193126	0.267922	0.32563	0.289507	NA	NA	0.237614	0.206528	0.177538	0.188438	0.200796	0.282459	0.213023	0.250337	0.312729	NA
L5/6-CC	IN-SST	NRG	0.146057	NA	0.187885	0.127527	0.0967513	0.193334	0.174214	0.133946	0.000676887	0.0819282	0.133637	NA	NA	0.157637	0.143125	0.113141	0.0735272	0.133015	0.124167	0.0821984	0.12285	0.216995	0.235255
L5/6-CC	IN-SST	NRXN	0.762692	NA	0.809829	0.860979	0.702687	0.899993	0.894567	0.602854	0.398604	0.918775	0.832212	0.547984	0.131188	0.686592	0.692367	0.627193	0.561042	0.516882	0.871749	0.592061	0.694508	0.893439	0.561638
L5/6-CC	IN-SST	NT	0.0125322	NA	0.0185329	0.132123	0.0214955	0.00319043	0.0412905	0.0226159	0.0352628	0.011631	0.0113799	0.0376078	0.0396306	0.0196857	0.0128068	0.0394318	0.0053148	0.0230179	0.0355887	0.00776954	0.0334371	0.031846	0.0563106
L5/6-CC	IN-SST	PARs	0.00336396	NA	0.00988284	0.00256553	0.00203466	0.00230708	0.00108713	0.00244532	0.00137082	0.000339683	0.00213764	0.00105504	NA	0.00232789	0.00148522	0.0037113	0.00259362	0.00367848	0.0120019	0.00432302	0.00858786	0.00556197	NA
L5/6-CC	IN-SST	PTPRM	0.0238217	NA	0.0186204	0.0663429	0.012451	0.0177707	0.0244853	0.0154889	0.0194726	0.0103073	0.019019	NA	0.00560797	0.00824696	0.0199066	0.0171215	0.0304069	0.0205101	0.0548512	0.00976877	0.0185097	0.0566577	NA
L5/6-CC	IN-SST	THBS	0.00210669	NA	0.000982682	0.000183565	8.94e-05	NA	0.000332207	5.63e-05	0.0001338	NA	NA	NA	NA	0.000621473	5.96e-05	0.000786862	NA	2.85e-05	0.00393497	0.000144783	0.000941592	0.000668019	NA
L5/6-CC	IN-SST	VISFATIN	0.000870237	NA	0.00146157	NA	NA	0.00112243	0.000822695	0.000585519	0.0019718	0.00016842	NA	NA	0.00370327	0.000931564	0.00242673	0.00119669	NA	0.00224508	0.00129206	0.000421693	NA	0.00705324	NA
L5/6-CC	IN-SV2C	CADM	0.00526639	NA	0.00465486	NA	0.0132859	0.00822269	0.0345646	0.0618638	0.0182191	0.00994451	0.00193504	0.00691695	0.0434242	0.00731291	0.0676841	0.0110967	0.0024415	0.00357675	0.0141005	0.00831863	0.00259109	0.00453887	0.00566494
L5/6-CC	IN-SV2C	CDH	0.045668	NA	0.0617601	NA	0.0231524	0.0745986	0.0809832	0.0356101	0.0742313	0.00210846	0.0536976	0.0622781	NA	0.0370076	0.0364084	0.0242564	0.0242217	0.0473114	0.0515117	0.0415933	NA	0.00499529	0.0539914
L5/6-CC	IN-SV2C	CNTN	0.187631	NA	0.188196	NA	0.177899	0.22831	0.22534	0.143403	0.0322242	0.0131776	0.226645	0.207652	0.255787	0.186557	0.152912	0.130828	0.154468	0.166377	0.19356	0.164649	0.176071	NA	0.0138259
L5/6-CC	IN-SV2C	EGF	0.00222937	NA	0.00239114	NA	0.00173326	NA	0.00269007	0.000746928	0.0014256	NA	NA	NA	NA	0.00311704	0.00213531	0.00251816	0.00812161	0.00259333	0.00573046	NA	NA	0.00483615	NA
L5/6-CC	IN-SV2C	EPHA	0.328189	NA	0.357811	NA	0.364185	0.417326	0.408153	0.272745	0.314756	0.309001	0.325463	0.39534	0.290125	0.244337	0.221317	0.256584	0.194723	0.268129	0.425851	0.277791	0.318291	0.269657	0.235683
L5/6-CC	IN-SV2C	EPHB	0.00373993	NA	0.0229015	NA	0.0161597	0.00960467	0.0368421	0.0140503	0.0282693	0.00885578	0.00410284	0.0147913	0.0226254	0.0121888	0.0147239	0.0162774	0.00624123	0.0174171	0.0309164	0.0162894	0.0117098	0.0130068	0.0137892
L5/6-CC	IN-SV2C	JAM	0.0126637	NA	0.024475	NA	0.0101633	0.0108996	0.0188249	0.0047457	0.0196655	0.00592202	0.00959481	0.00341271	0.00881803	0.00793634	0.0191266	0.0211973	0.0269948	0.0149579	0.0452397	0.0225436	0.0262369	0.0305004	0.00177893
L5/6-CC	IN-SV2C	LAMININ	0.119413	NA	0.130231	NA	0.176027	0.128943	0.094044	0.103051	0.0908356	0.0588725	0.0927417	0.0361561	0.060863	0.101888	0.091978	0.163568	0.13209	0.125371	0.384754	0.1629	0.151712	0.167259	0.041649
L5/6-CC	IN-SV2C	MPZ	8.4e-05	NA	0.00147669	NA	NA	NA	0.00167841	0.000929593	NA	0.000213393	0.000480373	NA	0.000333951	0.000319482	0.000295366	0.00236153	0.000208309	0.00098319	0.00626304	0.000506276	0.0018377	NA	NA
L5/6-CC	IN-SV2C	ncWNT	0.00190917	NA	0.00130119	NA	0.00146431	NA	NA	0.000316954	NA	NA	NA	NA	NA	NA	NA	0.00157306	0.00153686	0.000165528	0.00232874	0.000328505	0.000430091	0.00420382	NA
L5/6-CC	IN-SV2C	NEGR	0.24441	NA	0.194631	NA	0.219379	0.273149	0.23847	0.162572	NA	NA	0.24312	NA	NA	0.209669	NA	0.136468	0.110188	0.166983	0.224757	0.174646	0.183942	NA	NA
L5/6-CC	IN-SV2C	NGL	0.155847	NA	0.160465	NA	0.120819	0.154688	0.167587	0.149238	0.153022	0.117442	0.157278	0.15984	0.149329	0.154729	0.147092	0.138663	0.0618202	0.129515	0.177839	0.176894	0.132633	0.14444	NA
L5/6-CC	IN-SV2C	NRG	0.941111	NA	0.762883	NA	0.893899	0.94235	0.799636	0.689248	0.868572	0.833854	0.929007	0.911055	0.803624	0.820553	0.665063	0.603848	0.638249	0.635504	0.917806	0.716012	0.676361	0.93794	0.969109
L5/6-CC	IN-SV2C	NRXN	0.703784	NA	0.658534	NA	0.0335209	0.862369	0.255009	0.599643	0.519916	0.212245	0.896965	0.161399	0.149829	0.137024	0.172607	0.40377	0.474037	0.61179	0.403563	0.559908	0.404243	0.0857259	0.243828
L5/6-CC	IN-SV2C	NT	0.0136823	NA	0.0175808	NA	0.0184501	0.00312243	0.038137	0.0232477	0.0406592	0.0119289	0.0113765	0.0386246	0.0381229	0.0201659	0.0126501	0.0397799	0.00505159	0.022578	0.0339372	0.0075582	0.0338528	0.0308007	0.0563364
L5/6-CC	IN-SV2C	PARs	0.0152946	NA	0.0152836	NA	0.00667302	0.00688186	0.00159671	0.00351576	0.0036534	0.0012926	0.00515938	0.00409064	0.00562175	0.00532406	0.00271576	0.00419554	0.00777772	0.00765644	0.0143114	0.0071073	0.0113972	0.00799022	NA
L5/6-CC	IN-SV2C	PTPRM	0.0319824	NA	0.0237948	NA	0.0196221	0.0235294	0.0266649	0.0208825	0.0237091	0.0131807	0.0228631	NA	0.00967434	0.0120114	0.0255545	0.019446	0.0285446	0.0196499	0.0738064	0.0106687	0.0204074	0.0665671	NA
L5/6-CC	IN-SV2C	SEMA6	0.000222386	NA	0.00707736	NA	0.0028493	0.00568046	0.0120606	0.0117692	0.00778775	0.00295309	0.00180596	0.00905099	0.0130022	0.0107987	0.0172444	0.013405	0.0038425	0.0101664	0.0106797	0.00464913	0.00372233	0.00798326	0.00332305
L5/6-CC	IN-SV2C	THBS	0.00143691	NA	0.00145485	NA	0.000300086	NA	0.000733689	0.000126388	0.000285632	NA	NA	NA	NA	0.000990365	6.97e-05	0.000834204	0.00087461	3.19e-05	0.00796134	0.000439601	0.00150299	0.000654109	NA
L5/6-CC	IN-SV2C	VISFATIN	0.00157776	NA	0.00197944	NA	NA	0.00186067	0.00148779	0.000983923	0.00370696	0.000462877	NA	NA	0.007919	0.00109984	0.0039004	0.00116547	NA	0.00245352	0.00164035	0.00044374	NA	0.00847346	NA
L5/6-CC	IN-SV2C	WNT	0.00193722	NA	0.00202714	NA	0.000934029	NA	0.000505444	0.000431082	0.000477883	NA	NA	NA	0.000388097	0.000523775	0.000249688	0.000971684	0.00233951	0.00046636	0.00164149	NA	NA	0.0030466	NA
L5/6-CC	IN-VIP	CADM	0.0147576	NA	0.012014	0.00973772	0.00918849	0.0115558	0.0219658	0.0070579	0.0152251	NA	0.00255124	0.00748338	0.0199134	0.00916623	0.0130009	0.0114245	0.00346514	0.009774	0.0172784	0.00878841	0.00256742	0.00577742	0.00860882
L5/6-CC	IN-VIP	CDH	0.0643113	NA	0.0783033	0.0969793	0.0415111	0.0933252	0.0793767	0.0397769	0.0753227	0.0787797	0.065463	0.000771049	0.0823276	0.046647	0.0363233	0.042993	0.0291971	0.0518699	0.0653129	0.0415073	0.0649965	0.0524582	0.00318221
L5/6-CC	IN-VIP	CNTN	0.128774	NA	0.142108	0.000336664	0.15479	4.47e-05	0.0115928	0.120719	0.0287199	NA	NA	0.0078318	NA	0.140278	0.13215	0.108241	0.117489	0.120043	0.1681	0.138395	0.148386	8.35e-05	NA
L5/6-CC	IN-VIP	EGF	0.00105812	NA	0.00185614	0.00408697	0.00101117	NA	0.00201991	0.000539255	0.000679746	NA	NA	NA	NA	0.00171554	0.00166732	0.00168936	0.00486335	0.00175584	0.00388036	NA	NA	0.00335826	NA
L5/6-CC	IN-VIP	EPHA	0.188224	NA	0.198602	0.241625	0.139257	0.257905	0.218467	0.146049	0.187969	0.17352	0.180486	0.237798	0.104057	0.142222	0.124305	0.123279	0.0992238	0.191686	0.282755	0.156003	0.204613	0.178236	0.102641
L5/6-CC	IN-VIP	EPHB	0.0087931	NA	0.0198865	0.0111355	0.0135342	0.0181308	0.0351906	0.0109989	0.0258962	0.00764061	0.00618645	0.0124132	0.0121669	0.0165095	0.0166553	0.0209093	0.00810323	0.0230841	0.0381331	0.0179684	0.0121607	0.0119599	0.0153378
L5/6-CC	IN-VIP	JAM	0.00240223	NA	0.00580738	0.0029869	0.000773392	0.00519988	0.00113895	0.00203668	0.00025207	NA	NA	NA	NA	0.00213486	0.000303683	0.00692259	0.00124727	0.00312962	0.00690684	6.29e-05	0.00910309	0.00779509	NA
L5/6-CC	IN-VIP	LAMININ	0.0376204	NA	0.0484408	0.0525757	0.050839	0.0336867	0.0312754	0.0286628	0.0225027	0.0144869	0.0256867	0.00854374	0.0209232	0.0361829	0.0284229	0.0650055	0.0434634	0.0399451	0.153598	0.0447706	0.0525144	0.0610585	0.0122126
L5/6-CC	IN-VIP	ncWNT	0.0016513	NA	0.00102495	0.00180042	0.00066117	NA	NA	0.000188189	NA	NA	NA	NA	NA	NA	NA	0.00138156	0.000612672	8.27e-05	0.00144409	0.000250627	0.000189542	0.00180388	NA
L5/6-CC	IN-VIP	NEGR	0.238035	NA	0.210987	0.270891	0.186558	0.270418	0.238914	0.16404	NA	NA	0.266976	NA	NA	0.202953	NA	0.147163	0.123755	0.164789	0.210007	0.174364	0.179674	NA	NA
L5/6-CC	IN-VIP	NRG	1.01106	NA	0.869226	1.12825	0.938134	1.01655	0.903935	0.774981	1.02404	0.95646	1.01862	0.957916	0.908789	0.902231	0.769458	0.698893	0.720189	0.742856	1.04769	0.808308	0.783885	1.06814	0.981148
L5/6-CC	IN-VIP	NRXN	0.84657	NA	0.788755	1.07212	0.811147	0.987972	0.957855	0.687192	0.930784	1.01563	0.937082	1.02519	0.998725	0.834945	0.725869	0.681817	0.626295	0.655647	1.03103	0.735768	0.805939	1.01071	0.590992
L5/6-CC	IN-VIP	NT	0.00985939	NA	0.013927	0.0861711	0.0133664	0.00238602	0.0281937	0.0162776	0.0298906	0.00938432	0.00802248	0.0238848	0.0287245	0.0140713	0.00923557	0.0269845	0.00387806	0.0155725	0.023253	0.00517366	0.0224458	0.0240139	0.0342497
L5/6-CC	IN-VIP	PARs	0.0119828	NA	0.0121079	0.0174219	0.00873028	0.00537426	0.00219078	0.00603181	0.00425656	0.00201661	0.00524319	0.00365452	0.00407543	0.00688008	0.00379793	0.00536722	0.007697	0.0102711	0.0172855	0.00980657	0.0148379	0.00916806	NA
L5/6-CC	IN-VIP	SEMA6	0.00927342	NA	0.0188303	0.00961937	0.0123361	0.0149931	0.0264768	0.0183262	0.0164537	0.00926163	0.00627393	0.0154463	0.019903	0.0305089	0.029254	0.0212861	0.00751354	0.016362	0.0236327	0.00796316	0.00519081	0.0262926	0.0196376
L5/6-CC	IN-VIP	THBS	0.00207851	NA	0.00125723	0.00189137	0.00036175	NA	0.000461745	6.14e-05	0.00015268	NA	NA	NA	NA	0.000859074	5.4e-05	0.000823676	0.000713106	2.9e-05	0.00584396	0.000251996	0.00153308	0.000582252	NA
L5/6-CC	IN-VIP	VISFATIN	0.000927086	NA	0.00137327	NA	NA	0.00161987	0.000881577	0.000779754	0.00283234	0.000303479	NA	NA	0.000651799	0.00105661	0.00259143	0.00100447	NA	0.00207549	0.00164852	0.00031136	NA	0.00743084	NA
L5/6-CC	IN-VIP	WNT	0.00213495	NA	0.00183337	NA	0.00058665	NA	0.000262466	0.00025534	0.000582085	NA	NA	NA	NA	0.000262744	0.000188243	0.000694344	0.000754793	0.000334381	0.00278233	NA	NA	0.00147897	NA
L5/6-CC	L2/3	CADM	0.0129029	NA	0.0843273	0.00932363	0.0137513	0.0117671	0.0394232	0.0701237	0.024186	0.0177047	0.00334936	0.0320272	0.0742306	0.0208153	0.100516	0.0752475	0.004567	0.0112262	0.0114249	0.00796783	0.00260812	0.0103963	0.0176623
L5/6-CC	L2/3	CCK	0.00102851	NA	NA	NA	NA	NA	0.000322544	NA	NA	NA	NA	NA	0.00294425	NA	0.00756115	0.00134581	NA	0.00258969	0.00430968	0.0072737	0.000789338	NA	NA
L5/6-CC	L2/3	CDH	0.0993983	NA	0.095386	0.0964151	0.0705757	0.125466	0.108247	0.061394	0.114466	0.116483	0.0993592	0.126973	0.12163	0.05992	0.0592418	0.0530085	0.0493335	0.0658789	0.0804798	0.0715952	0.0833224	0.0814924	0.0948989
L5/6-CC	L2/3	CNTN	0.220393	NA	0.195578	0.291421	0.216013	0.253179	0.220525	0.161487	0.265889	0.252003	0.264809	0.22653	0.277428	0.205722	0.191471	0.140159	0.175186	0.169554	0.234879	0.200965	0.170291	0.24601	0.208228
L5/6-CC	L2/3	COLLAGEN	0.000641644	NA	0.0015121	0.00131262	0.000338024	NA	0.000573404	0.000653933	0.000542581	0.000295302	0.000638737	NA	0.00026451	1.43e-05	0.000585991	0.000930383	0.00205715	0.00159702	0.0108285	0.000549358	0.000822316	0.0100334	NA
L5/6-CC	L2/3	EPHA	0.459027	NA	0.338223	0.494558	0.314829	0.502196	0.444087	0.286084	0.33058	0.31084	0.420978	0.44107	0.435716	0.264387	0.286181	0.317969	0.22162	0.243472	0.449959	0.282323	0.375649	0.361109	0.411627
L5/6-CC	L2/3	EPHB	0.0265298	NA	0.0496741	0.0594494	0.0324344	0.0609969	0.0803054	0.0284705	0.0585311	0.0257324	0.0246455	0.0429416	0.0944523	0.0345538	0.0459643	0.0343557	0.0237778	0.039481	0.0573027	0.043427	0.0215975	0.0540553	0.0439474
L5/6-CC	L2/3	FGF	0.000500893	NA	0.00186199	4.76e-05	0.000205477	0.00030487	NA	NA	0.000162484	NA	0.000233219	NA	NA	0.00025465	0.000397213	0.000961457	0.00103731	0.00212347	0.00194538	0.000444771	0.000375604	0.00156868	NA
L5/6-CC	L2/3	FN1	0.00016873	NA	0.000969686	NA	0.000575441	NA	NA	0.00122174	NA	NA	0.000503528	NA	NA	1.4e-06	7.67e-05	0.000511579	0.00114025	0.000167051	0.00404842	0.000438421	0.000241588	0.000539248	NA
L5/6-CC	L2/3	JAM	0.0172216	NA	0.0153856	0.0136384	0.00898477	0.0208561	0.00646684	0.00797306	0.0105359	0.00414692	0.0187403	0.00103907	0.00604864	0.00855472	0.00941998	0.00726938	0.0182137	0.0108047	0.0266232	0.0137018	0.0121313	0.0284301	0.000272823
L5/6-CC	L2/3	LAMININ	0.0778467	NA	0.114276	0.168367	0.144646	0.0935766	0.0751879	0.0750667	0.0783992	0.0476692	0.0694616	0.0262046	0.0467785	0.0785505	0.0840432	0.0973691	0.0849294	0.0940932	0.280461	0.098984	0.0933645	0.151473	0.0388511
L5/6-CC	L2/3	MPZ	4.99e-05	NA	0.00143649	0.000162989	NA	0.000385609	0.000530217	0.000932289	NA	2.03e-05	0.000297221	NA	1.31e-05	0.000470034	0.00130705	0.000573686	0.00010625	0.00101784	0.00185773	0.000429672	0.000835652	0.00140831	NA
L5/6-CC	L2/3	ncWNT	0.00495411	NA	0.00265476	0.0092072	0.00302896	NA	NA	0.000581181	NA	NA	NA	NA	NA	NA	NA	0.00321692	0.00422329	0.00025174	0.00614976	0.000788975	0.000711889	0.00870276	NA
L5/6-CC	L2/3	NEGR	0.287816	NA	0.283768	0.334983	0.287931	0.333796	0.312765	0.231204	0.322912	0.332184	0.339252	0.348448	0.35287	0.268713	0.247469	0.216192	0.15637	0.233505	0.300141	0.264976	0.250118	0.325695	0.332662
L5/6-CC	L2/3	NGL	0.0780375	NA	0.108113	0.00141607	0.030458	0.100502	0.129853	0.100453	0.125167	0.0989458	0.105329	0.152841	0.119772	0.0928161	0.116778	0.0904026	0.0401516	0.0710853	0.138864	0.122548	0.0536135	0.117249	0.158596
L5/6-CC	L2/3	NRXN	0.752711	NA	0.750214	0.439525	0.753604	0.893947	0.993526	0.661238	0.963493	0.975113	0.893231	0.68944	0.794561	0.772804	0.782769	0.728204	0.513216	0.62944	0.867815	0.705137	0.718921	0.884514	0.583746
L5/6-CC	L2/3	NT	0.00876622	NA	0.0152354	0.116139	0.0195897	0.00240166	0.0319119	0.0198666	0.0335574	0.00980045	0.00878694	0.032515	0.033725	0.0172658	0.0111039	0.0360335	0.00381366	0.0198707	0.0297105	0.00653289	0.0291257	0.0291994	0.0489291
L5/6-CC	L2/3	PARs	0.0032801	NA	0.000751546	0.00199739	7.63e-05	0.000104548	2.68e-05	9.89e-05	NA	NA	0.00026408	NA	NA	NA	NA	0.000757569	0.00128311	0.000312276	0.00342654	0.00025962	0.00141085	0.000713076	NA
L5/6-CC	L2/3	SEMA3	0.00861168	NA	0.0299932	0.0456294	0.00892828	0.0279364	0.00737739	0.010601	0.0153222	0.000274667	0.0284384	NA	0.00492352	0.0151536	0.0175882	0.0116574	0.0179131	0.0133688	0.0472402	0.0250164	0.01576	0.0318289	NA
L5/6-CC	L2/3	SEMA6	0.00920689	NA	0.0258298	0.0128283	0.014172	0.0194391	0.0467501	0.0230854	0.0319124	0.0237735	0.00828957	0.0456141	0.0507814	0.0419772	0.0453051	0.0333235	0.00770472	0.0209632	0.0308044	0.00897848	0.00916161	0.0338172	0.0597078
L5/6-CC	L2/3	THBS	0.00407417	NA	0.00204736	0.00480792	0.000908428	NA	0.000887057	0.000131034	0.000319741	NA	NA	NA	NA	0.00140314	0.000145895	0.00123891	0.00156654	4.62e-05	0.00926564	0.000681313	0.00220016	0.00200295	NA
L5/6-CC	L2/3	VISFATIN	0.00102935	NA	0.00114174	NA	NA	0.00143303	0.000793414	0.00049753	0.00265197	0.000293969	NA	NA	0.00268339	0.000668981	0.00231507	0.000635943	NA	0.00218716	0.0011903	0.000282438	NA	0.00690652	NA
L5/6-CC	L2/3	WNT	0.0050042	NA	0.00373447	NA	0.00203189	NA	0.000676668	0.000907307	0.00111919	NA	NA	NA	0.00101454	0.000878049	0.000537205	0.00143145	0.00344496	0.00105033	0.00551762	NA	NA	0.00502604	NA
L5/6-CC	L4	CADM	0.018843	NA	0.0925458	0.00808082	0.0126546	0.0106619	0.0311788	0.0690356	0.0174624	0.0103643	0.00115958	0.0175109	0.0351876	0.0742418	0.0933315	0.00790443	0.00555969	0.0634737	0.0106487	0.00871163	0.00343747	0.140922	0.0110015
L5/6-CC	L4	CCK	0.00231994	NA	NA	NA	NA	NA	NA	0.00208097	NA	NA	NA	NA	NA	NA	0.00152645	0.000759811	0.000448858	0.00230878	0.00287662	0.00914402	NA	NA	NA
L5/6-CC	L4	CDH	0.0965806	NA	0.0878321	0.0917983	0.0721995	0.127914	0.108059	0.0650429	0.096136	0.111427	0.0947013	0.0988443	0.116627	0.0583534	0.0582973	0.0518421	0.047574	0.0642896	0.0752009	0.0614413	0.0785092	0.0708486	0.0762692
L5/6-CC	L4	CDH1	3.66e-05	NA	NA	NA	NA	NA	NA	NA	NA	NA	NA	NA	NA	NA	NA	NA	NA	NA	NA	NA	NA	NA	NA
L5/6-CC	L4	CNTN	0.22013	NA	0.208601	0.287326	0.243705	0.250418	0.224752	0.162472	0.264845	0.242624	0.275914	0.229706	0.264723	0.202249	0.183741	0.146265	0.172138	0.176165	0.239678	0.204358	0.182912	0.223145	0.218725
L5/6-CC	L4	EPHA	0.530276	NA	0.377988	0.596276	0.397079	0.57754	0.442539	0.330157	0.406251	0.406387	0.457592	0.463617	0.434603	0.354563	0.294647	0.326436	0.258387	0.325708	0.548616	0.35002	0.41574	0.358524	0.450206
L5/6-CC	L4	EPHB	0.0278963	NA	0.0413858	0.0492231	0.0294375	0.0565748	0.0796109	0.0257907	0.0532077	0.022249	0.0184214	0.0391196	0.0826198	0.0317346	0.0422056	0.0303916	0.0239778	0.0354613	0.0501709	0.0404039	0.0192922	0.0402608	0.0365787
L5/6-CC	L4	JAM	0.0181901	NA	0.00971636	0.0114962	0.00504114	0.00919098	0.00179804	0.00456948	0.00539422	NA	0.0101145	0.000491071	NA	0.00333998	0.00389296	0.00579511	0.0062488	0.00646008	0.0140721	0.00854933	0.00644396	0.0088825	0.000142054
L5/6-CC	L4	LAMININ	0.0902685	NA	0.116877	0.184031	0.159056	0.0937617	0.064465	0.0713112	0.0740745	0.0492363	0.0671532	0.032019	0.0428887	0.0896106	0.0781747	0.102875	0.0887791	0.0928509	0.285344	0.110101	0.10249	0.145911	0.0424463
L5/6-CC	L4	MPZ	0.000208344	NA	0.00205109	0.000683246	0.00014824	0.00040567	9.84e-05	0.000681803	8.01e-05	NA	0.000178607	NA	NA	0.00047902	0.000656284	0.000851309	0.000480637	0.000848325	0.00356431	0.000745198	0.000124095	0.00126161	NA
L5/6-CC	L4	ncWNT	0.00449775	NA	0.00257011	0.00754438	0.00355316	NA	NA	0.000606837	NA	NA	NA	NA	NA	NA	NA	0.00321996	0.00398127	0.000273389	0.00543904	0.000790635	0.000791206	0.00771586	NA
L5/6-CC	L4	NECTIN	0.000352299	NA	0.0153358	0.00402227	0.0111735	0.0113713	0.0413713	0.0133567	0.0145639	0.00988185	0.00295433	0.0185078	0.0361269	0.0161867	0.049145	0.0204138	0.00171105	0.010033	0.0228113	0.00893276	NA	0.0105674	0.0453402
L5/6-CC	L4	NEGR	0.313043	NA	0.294821	0.354258	0.296981	0.345582	0.324225	0.236763	0.336279	0.350746	0.357051	0.351082	0.357574	0.280133	0.258328	0.20847	0.180859	0.240405	0.313126	0.269033	0.263849	0.341638	0.331436
L5/6-CC	L4	NGL	0.080616	NA	0.0355057	0.000366336	0.0116972	0.0563815	0.00438389	0.0260826	0.0385167	NA	0.0269006	NA	0.00172043	0.0145979	0.032751	0.00531968	0.02898	0.0271032	0.0296821	0.0272289	0.0304757	0.0562124	0.000139568
L5/6-CC	L4	NRXN	0.786332	NA	0.725483	0.882931	0.766422	0.859447	0.973328	0.672001	0.944662	0.936564	0.92322	0.965985	0.942631	0.770063	0.752256	0.68764	0.530983	0.615891	0.885969	0.696893	0.733308	0.890796	0.598667
L5/6-CC	L4	NT	0.00985342	NA	0.0150941	0.108456	0.0197536	0.0024148	0.0326407	0.0193158	0.0303475	0.0102304	0.00875759	0.0335181	0.0328786	0.0172557	0.0112091	0.033208	0.00371996	0.0198888	0.0275388	0.00646365	0.0269231	0.0285743	0.0488663
L5/6-CC	L4	PARs	0.000736232	NA	NA	0.00205659	NA	NA	NA	NA	NA	NA	NA	NA	NA	NA	NA	0.000591652	0.00127581	NA	0.00303073	0.000279377	0.00126674	NA	NA
L5/6-CC	L4	SEMA6	0.00777727	NA	0.0264939	0.0104979	0.0142194	0.0133707	0.0338433	0.0203653	0.0209305	0.0129837	0.0046478	0.0193143	0.0213105	0.0318243	0.0348172	0.0299955	0.00654467	0.0173654	0.0269537	0.00837965	0.00639046	0.0250821	0.0494506
L5/6-CC	L4	THBS	0.00404847	NA	0.00208072	0.00414841	0.000789287	NA	0.000961516	0.000139292	0.000329427	NA	NA	NA	NA	0.0014144	0.000149366	0.00118562	0.00148367	4.23e-05	0.00837043	0.000631542	0.00161095	0.00159316	NA
L5/6-CC	L4	VISFATIN	0.000954231	NA	0.00137023	NA	NA	0.00107915	0.000592975	0.000424766	0.00280741	0.00020686	NA	NA	0.00149523	0.000619322	0.00173899	0.000870995	NA	0.00190635	0.000939553	0.000302215	NA	0.00574964	NA
L5/6-CC	L4	WNT	0.00341498	NA	0.00328283	NA	0.00199576	NA	0.00058481	0.000853722	0.000972106	NA	NA	NA	0.000750781	0.000740906	0.000436367	0.00108515	0.00319114	0.00106488	0.00500718	NA	NA	0.00421207	NA
L5/6-CC	L5/6	CADM	0.00467895	NA	0.00476001	0.000591338	0.00706128	0.00633498	NA	0.0039528	0.0113281	NA	NA	0.0123558	0.0294391	0.0134213	0.0697759	0.00467618	0.00177283	0.00590443	0.00681934	0.00510422	0.000862636	0.00870592	0.0076848
L5/6-CC	L5/6	CDH	0.111185	NA	0.125189	0.0802084	0.104341	0.134453	0.12652	0.0747568	0.120325	0.108383	0.0805447	0.155415	0.122488	0.102465	0.0680824	0.0455557	0.0679248	0.0797115	0.0959455	0.0754325	0.068741	0.08264	0.129144
L5/6-CC	L5/6	CNTN	0.23877	NA	0.21008	0.0310573	0.254358	0.255344	0.235436	0.168125	0.264391	NA	0.254729	0.247695	0.27555	0.229567	0.193407	0.150282	0.187029	0.178239	0.250525	0.213188	0.177378	0.2628	0.227346
L5/6-CC	L5/6	COLLAGEN	0.00195731	NA	0.0022878	0.000771763	NA	NA	NA	0.000664012	0.00111251	NA	NA	NA	0.000199435	0.000114281	0.000437336	NA	0.000795499	0.00124398	0.0160774	0.00179518	NA	0.0176671	NA
L5/6-CC	L5/6	EPHA	0.332749	NA	0.344485	0.472959	0.332906	0.503002	0.373371	0.274695	0.348425	0.270048	0.342288	0.417879	0.29503	0.327326	0.284886	0.280173	0.219054	0.281882	0.445337	0.29488	0.33379	0.432292	0.352934
L5/6-CC	L5/6	EPHB	0.0168252	NA	0.0246722	0.0248188	0.0214903	0.0472428	0.0218877	0.0155118	0.0290731	0.00558875	0.00954081	0.0152563	0.0306463	0.0200451	0.0285127	0.0219573	0.0159975	0.0243388	0.0387816	0.025129	0.00980357	0.0296564	0.0115648
L5/6-CC	L5/6	FN1	0.000632197	NA	0.00183861	NA	NA	NA	NA	0.00151789	NA	NA	NA	NA	NA	1.23e-05	8.98e-05	NA	NA	0.000163572	0.00989772	0.00116938	NA	0.00194913	NA
L5/6-CC	L5/6	JAM	0.00792168	NA	0.0177486	0.017954	0.0102877	0.025145	0.00291754	0.00821622	0.012295	0.00343143	0.0139153	0.00172025	0.00155031	0.0121507	0.00816732	0.00894825	0.0141023	0.00821907	0.0304867	0.014483	0.00843749	0.031491	0.00132532
L5/6-CC	L5/6	LAMININ	0.106439	NA	0.152147	0.1714	0.168365	0.117194	0.0738021	0.0888819	0.0865483	0.041984	0.0690605	0.0326717	0.0509155	0.108938	0.0934005	0.105675	0.100633	0.102034	0.346438	0.128342	0.0885067	0.206912	0.0510306
L5/6-CC	L5/6	ncWNT	0.00383692	NA	0.00297494	0.00728677	0.00266127	NA	NA	0.000640336	NA	NA	NA	NA	NA	NA	NA	0.00303012	0.00427029	0.00030658	0.00506071	0.000842048	0.000631589	0.008429	NA
L5/6-CC	L5/6	NEGR	0.321902	NA	0.288806	0.364931	0.294632	0.348805	0.328908	0.24111	0.336424	0.350958	0.364607	0.347846	0.367858	0.290693	0.253384	0.217837	0.181032	0.242068	0.322109	0.273666	0.26107	0.328789	0.341557
L5/6-CC	L5/6	NGL	0.00032713	NA	0.00289034	NA	NA	NA	0.00149029	0.00179068	0.00186111	NA	NA	NA	NA	0.00137063	0.00301945	0.0010109	0.000114472	0.00177915	NA	0.00118118	0.000128552	NA	0.000497822
L5/6-CC	L5/6	NRXN	0.843418	NA	0.820634	0.981959	0.862487	0.945185	1.04099	0.719284	1.02648	0.982749	0.992171	1.06477	1.14136	0.899916	0.822173	0.76081	0.61583	0.670599	0.977237	0.762775	0.802696	1.12642	0.588761
L5/6-CC	L5/6	NT	0.00979685	NA	0.0139434	0.104666	0.0162688	0.00242096	0.0303781	0.0182016	0.0310118	0.00846483	0.00894666	0.0302351	0.0315066	0.0165246	0.0106611	0.0314975	0.00372328	0.0189035	0.0263263	0.00593936	0.0249101	0.025152	0.0454066
L5/6-CC	L5/6	PARs	0.00469127	NA	0.000182908	NA	NA	0.00110848	NA	0.000203534	0.000370616	NA	0.000352748	NA	NA	NA	NA	0.000949915	0.00237071	0.000431142	0.00528858	0.0001093	0.00226604	0.00191641	NA
L5/6-CC	L5/6	SEMA3	0.0272363	NA	0.0353672	0.11365	0.0305186	0.0408121	0.00892129	0.0178622	0.0173287	0.00123337	0.0357525	0.00386791	0.00407508	0.0290535	0.0259438	0.0241469	0.0338633	0.0191151	0.0760349	0.0445725	0.0163675	0.0200211	0.0218346
L5/6-CC	L5/6	SEMA6	0.00553762	NA	0.0143612	0.0098156	0.00672442	0.0107129	0.0205818	0.014393	0.0172456	0.00468678	0.00503483	0.0074923	0.021213	0.0230253	0.029819	0.0277697	0.00534143	0.0121481	0.0258586	0.00548665	0.00334457	0.0218406	0.0337437
L5/6-CC	L5/6	TENASCIN	0.00841969	NA	0.0317739	0.0147631	NA	0.0304407	NA	0.0168601	0.0220014	NA	NA	NA	0.0087582	0.0169773	0.014491	NA	NA	0.0191128	0.0569559	0.019231	NA	0.0630883	NA
L5/6-CC	L5/6	THBS	0.00460128	NA	0.00229337	0.00465418	0.000595373	NA	0.00103099	0.000155466	0.000375904	NA	NA	NA	NA	0.00175166	0.000166635	0.00126058	0.00160049	5.15e-05	0.0118062	0.000834896	0.00197062	0.00251487	NA
L5/6-CC	L5/6	VISFATIN	0.00116285	NA	0.00151861	NA	NA	0.00133551	0.000933692	0.000703175	0.00395827	0.000240321	NA	NA	0.00271189	0.00104169	0.00403263	0.00119925	NA	0.00226212	0.00129253	0.000395078	NA	0.00951626	NA
L5/6-CC	L5/6	WNT	0.00359187	NA	0.00419602	NA	0.00191305	NA	0.000421677	0.000938149	0.00110043	NA	NA	NA	0.000900486	0.000952292	0.000525582	0.00137221	0.00331016	0.00150986	0.00437708	NA	NA	0.00481683	NA
L5/6-CC	L5/6-CC	CADM	0.0228631	NA	0.00953983	0.00533981	0.0121308	0.0211959	0.0349785	0.00859227	0.0231256	0.0157075	0.00155033	0.0303248	0.0677685	0.0262283	0.080317	0.0159392	0.00318452	0.0123685	0.0148262	0.00836917	0.00162502	0.0102137	0.0290978
L5/6-CC	L5/6-CC	CCK	0.000767207	NA	NA	NA	NA	0.00211101	0.00271347	0.00119931	NA	NA	NA	NA	0.00788507	0.00922361	0.0133737	0.00507133	0.000400165	0.00334045	0.0249367	0.0144757	NA	0.00284097	NA
L5/6-CC	L5/6-CC	CD39	8.76e-05	NA	0.000208484	NA	NA	NA	NA	NA	NA	NA	NA	NA	NA	NA	NA	0.000263944	NA	NA	0.001447	3.77e-05	NA	NA	NA
L5/6-CC	L5/6-CC	CDH	0.132958	NA	0.128926	0.139259	0.113271	0.143493	0.125245	0.0821054	0.132182	0.126517	0.12411	0.165747	0.133139	0.107937	0.0724504	0.0673674	0.0699398	0.0859528	0.100273	0.0888491	0.107782	0.0891571	0.133347
L5/6-CC	L5/6-CC	CDH1	0.000195338	NA	NA	NA	NA	NA	NA	NA	NA	NA	NA	NA	NA	NA	NA	NA	NA	NA	0.000341103	NA	NA	NA	NA
L5/6-CC	L5/6-CC	CNTN	0.256769	NA	0.213563	0.297502	0.236378	0.277259	0.236785	0.170959	0.278715	0.254902	0.266342	0.244355	0.293204	0.227123	0.206565	0.156888	0.197956	0.184782	0.272689	0.217211	0.192722	0.259737	0.235
L5/6-CC	L5/6-CC	COLLAGEN	0.000604401	NA	0.00310263	0.0014965	NA	NA	0.000424468	0.000913201	0.00101793	NA	NA	NA	0.000196157	0.000143023	0.000625035	0.000898839	0.00828747	0.00172422	0.0226392	0.000554565	0.000734264	0.015785	NA
L5/6-CC	L5/6-CC	EPHA	0.358673	NA	0.315765	0.387378	0.332676	0.432981	0.402415	0.244137	0.324836	0.303495	0.358566	0.367969	0.380128	0.286705	0.290935	0.23074	0.199739	0.243586	0.434465	0.252663	0.332212	0.365071	0.399361
L5/6-CC	L5/6-CC	EPHB	0.0207521	NA	0.0375819	0.0405795	0.0251787	0.0421729	0.0679617	0.0191681	0.0429667	0.0160749	0.0157743	0.0218984	0.0652686	0.0251319	0.0398084	0.0231012	0.0181468	0.0302258	0.046045	0.0301277	0.0125729	0.0424913	0.0331479
L5/6-CC	L5/6-CC	JAM	0.0160796	NA	0.0178493	0.0135638	0.00627415	0.0211393	0.00605218	0.00778883	0.0148276	0.00251658	0.0177162	0.0016533	0.00458382	0.0133454	0.0114071	0.00786447	0.0162671	0.00996706	0.0406915	0.0158623	0.0165342	0.0319788	0.000605912
L5/6-CC	L5/6-CC	L1CAM	8.26e-05	NA	0.00102571	0.000167255	NA	0.00129027	0.000271415	0.000458454	0.00121741	1.44e-05	NA	1.16e-05	0.0006867	0.00262632	0.0034102	0.00204478	0.000422762	0.000794486	0.0033268	0.0003116	0.000101031	0.00179222	NA
L5/6-CC	L5/6-CC	LAMININ	0.107769	NA	0.140907	0.177035	0.149098	0.118015	0.079302	0.0894217	0.0847684	0.0513154	0.0758869	0.030488	0.0523672	0.112251	0.0997938	0.110766	0.0938002	0.107735	0.408868	0.118159	0.0901866	0.20527	0.0510832
L5/6-CC	L5/6-CC	NCAM	0.00941698	NA	0.230962	0.0156232	0.255214	0.266826	0.230418	0.319613	0.291498	0.244664	0.285246	0.255603	0.280894	0.268847	0.377534	0.213028	0.0167783	0.189073	0.0617153	0.231745	0.0101957	0.261315	0.231213
L5/6-CC	L5/6-CC	ncWNT	0.00412778	NA	0.00274378	0.00694436	0.00310873	NA	NA	0.000625459	NA	NA	NA	NA	NA	NA	NA	0.00294797	0.00318861	0.000268227	0.00607999	0.000820691	0.000653956	0.00866593	NA
L5/6-CC	L5/6-CC	NEGR	0.263153	NA	0.269077	0.324042	0.27832	0.303585	0.303702	0.219556	0.305079	0.319619	0.331591	0.328646	0.341567	0.269946	0.23826	0.199049	0.133918	0.214784	0.282027	0.251011	0.218173	NA	0.325352
L5/6-CC	L5/6-CC	NGL	0.00059237	NA	0.00436306	0.000289339	0.00218715	0.00500619	0.00951663	0.0291505	0.00494224	0.00193908	0.00228281	0.00121073	0.00788864	0.0181169	0.0513743	0.0309711	0.0213836	0.0233472	0.0728524	0.0095888	NA	0.00750335	0.00234516
L5/6-CC	L5/6-CC	NRG	0.12277	NA	0.119922	0.134545	NA	0.106256	NA	0.111328	0.0797289	NA	0.000117934	NA	NA	0.0651158	0.100631	0.071868	0.0577855	0.0917025	0.12328	0.0450268	0.0793289	0.109326	0.104985
L5/6-CC	L5/6-CC	NRXN	0.048411	NA	0.683478	0.495707	0.0563082	0.833885	0.640265	0.65256	0.895474	0.216989	0.835094	0.671266	0.357606	0.814619	0.792159	0.645236	0.0544806	0.61715	0.900581	0.666985	0.359166	0.231833	0.263275
L5/6-CC	L5/6-CC	NT	0.00848185	NA	0.0140403	0.112829	0.0180119	0.00224984	0.0306773	0.017867	0.0319454	0.00965027	0.00790086	0.0291545	0.0308828	0.0169536	0.0112183	0.0327766	0.00355829	0.018574	0.0274417	0.0060592	0.0239227	0.0278127	0.0456047
L5/6-CC	L5/6-CC	PARs	0.00166783	NA	0.000843669	0.00375792	0.00127755	0.000344373	NA	0.000107315	0.000251383	NA	0.000275164	NA	NA	9.89e-05	2.2e-05	0.000837388	0.00231466	0.000271443	0.00465821	0.000302552	0.00101121	0.00165712	NA
L5/6-CC	L5/6-CC	SEMA6	0.0104041	NA	0.028178	0.0108609	0.0161788	0.0256198	0.045239	0.0245233	0.0352895	0.0217462	0.00932458	0.02994	0.0514337	0.0439272	0.0462982	0.0303157	0.0083777	0.0217197	0.0327144	0.0105428	0.00624859	0.0306095	0.0717498
L5/6-CC	L5/6-CC	THBS	0.0041292	NA	0.00222918	0.00479721	0.000931737	NA	0.000961303	0.000144066	0.000346788	NA	NA	NA	NA	0.00183922	0.00015608	0.0013333	0.00153369	4.56e-05	0.0110105	0.000729036	0.00206675	0.00232471	NA
L5/6-CC	L5/6-CC	VISFATIN	0.00116955	NA	0.00141463	NA	NA	0.00153156	0.00143926	0.000702933	0.00337649	0.000233872	NA	NA	0.00424241	0.000941554	0.00316736	0.000847238	NA	0.00215783	0.00120892	0.00034581	NA	0.00924068	NA
L5/6-CC	L5/6-CC	WNT	0.0040775	NA	0.00365919	NA	0.00282815	NA	0.000629286	0.000856095	0.00109517	NA	NA	NA	0.000781712	0.00109654	0.000545149	0.0013827	0.00433817	0.00120267	0.00698719	NA	NA	0.00624495	NA
L5/6-CC	Microglia	APP	0.163302	NA	0.0882133	0.0560287	0.11913	0.17249	NA	0.0464552	NA	NA	0.124948	NA	0.154444	0.0887729	0.0333892	0.0707026	0.172021	0.078429	0.170015	0.184843	0.0671028	0.146747	NA
L5/6-CC	Microglia	CD39	0.000372675	NA	NA	NA	NA	NA	NA	NA	NA	NA	NA	NA	NA	NA	NA	NA	0.00108443	NA	NA	NA	NA	NA	NA
L5/6-CC	Microglia	CX3C	0.0175813	NA	0.0100008	0.00621297	0.0406896	0.00335845	NA	0.0167493	NA	NA	0.00817203	NA	0.0959715	0.0306781	0.0101309	0.0401771	NA	0.0222056	0.0320184	0.0375206	0.00522333	NA	NA
L5/6-CC	Neu-NRGN-II	CADM	0.076923	NA	0.0144485	0.041204	0.0336531	0.0268031	0.048974	0.0145565	0.0431119	0.0349797	0.00782271	0.0721865	0.0285898	0.0149566	0.0197693	0.0436751	0.0114105	0.0113751	0.0611384	0.025223	0.0141275	0.0165734	0.0754436
L5/6-CC	Neu-NRGN-II	CNTN	0.166707	NA	0.1131	0.0741356	NA	NA	NA	0.0901007	NA	NA	NA	NA	NA	0.118028	NA	7.81e-05	NA	0.0931939	0.00101487	0.0870719	NA	NA	NA
L5/6-CC	Neu-NRGN-II	EPHA	0.0489566	NA	NA	0.0962712	NA	0.048643	NA	NA	NA	NA	0.0821608	NA	NA	NA	NA	0.0185689	NA	NA	NA	0.00400209	0.0103369	NA	NA
L5/6-CC	Neu-NRGN-II	EPHB	0.00589206	NA	0.000874302	0.0136796	NA	0.0125157	0.000407972	NA	0.00725042	0.00414706	0.00893936	0.00367043	0.00270901	2.48e-05	0.000218766	0.00376475	NA	0.000224364	NA	0.00112443	0.00100203	NA	0.00222245
L5/6-CC	Neu-NRGN-II	LAMININ	0.136679	NA	0.0779185	0.193173	0.111079	0.0794044	0.0480461	0.0430477	0.0728876	0.0486605	0.0330405	0.0359874	0.0341261	0.0334176	0.0228825	0.0859455	0.0602039	0.0516682	0.195669	0.112863	0.0961183	0.134124	0.0575812
L5/6-CC	Neu-NRGN-II	NT	0.00371143	NA	0.00998059	0.077207	0.00502178	0.00202216	0.0265256	0.0105096	0.0248837	0.0081085	0.00589611	0.0386418	0.0202959	0.00740788	0.00501409	0.0218716	0.00215867	0.012367	0.00620237	0.00208166	0.014281	0.0160396	0.0372182
L5/6-CC	Oligodendrocytes	CLDN	0.039764	NA	0.0304927	0.0192489	0.0434555	0.00536672	0.00527416	0.0423797	0.00663137	NA	0.0271292	NA	NA	0.0241229	0.0103375	0.0217136	0.0372074	0.0242345	0.0443039	0.0792124	NA	0.026982	NA
L5/6-CC	Oligodendrocytes	CNTN	0.00356508	NA	0.00397141	0.00333464	0.000684474	0.00381203	0.00294545	0.00406287	0.00219269	NA	NA	NA	0.000226967	0.00355548	0.0089812	0.00273201	0.00302549	0.00496455	0.00894034	0.00512416	NA	0.0153583	NA
L5/6-CC	Oligodendrocytes	FGF	0.00339403	NA	0.0111592	0.00739183	0.0226012	0.00193804	0.00547463	0.0146946	0.00530353	NA	0.00162497	NA	0.00149455	0.0110611	0.00546311	0.0176062	0.0266074	0.0116558	0.0653347	0.0295164	0.00860334	0.0145286	NA
L5/6-CC	Oligodendrocytes	JAM	0.023654	NA	0.0141304	0.0222372	0.0188774	0.0101006	0.00346322	0.00646791	0.0100407	0.00306753	0.0175983	0.00307064	0.0094077	0.0161044	0.0033282	0.0119497	0.0358369	0.0108153	0.0466357	0.0239219	0.0156057	0.0361969	0.0011428
L5/6-CC	Oligodendrocytes	NRG	0.802579	NA	0.634156	0.383262	0.654694	0.78959	0.719611	0.521138	0.794833	0.745608	0.793239	0.67766	0.636171	0.778029	0.52703	0.59067	0.483271	0.523628	0.865727	0.621015	0.659605	0.833946	0.751384
L5/6-CC	Oligodendrocytes	NRXN	0.766165	NA	0.655891	0.358814	0.0251809	0.857573	0.462176	0.529963	0.873257	0.123449	0.0557681	NA	0.150955	0.678906	0.0777394	0.615077	0.566842	0.582606	0.789572	0.547304	0.720618	0.0883792	NA
L5/6-CC	Oligodendrocytes	PSAP	0.0155577	NA	0.0165088	0.0202967	NA	0.0122175	0.0298014	0.00740213	0.0227645	0.025419	NA	0.0270066	0.0374105	0.0424903	NA	0.0158635	0.0161365	0.0193254	0.0299209	0.0178631	0.00293207	0.0176563	NA
L5/6-CC	Oligodendrocytes	VISFATIN	0.000481218	NA	0.00059898	NA	NA	0.000633839	0.000437345	0.000115642	NA	NA	NA	NA	NA	0.000529214	NA	0.000901341	NA	0.000406867	0.000774066	0.000244966	NA	NA	NA
L5/6-CC	OPC	CDH	0.0550433	NA	0.0454549	0.056658	0.00494449	0.0732826	0.0660455	0.0301745	0.00089161	0.0679064	0.0620752	NA	NA	0.0576128	0.0244993	0.0254001	0.0164075	0.0454539	0.0547833	0.0273921	0.0681788	0.0336812	NA
L5/6-CC	OPC	CNTN	0.243773	NA	0.201595	0.285126	0.168517	0.273508	0.22304	0.149048	0.221463	0.262345	0.295649	0.183676	0.227262	0.218679	0.16364	0.136988	0.187317	0.173862	0.245729	0.19862	0.187957	0.244034	NA
L5/6-CC	OPC	COLLAGEN	0.00320259	NA	0.0015369	0.00355386	NA	NA	0.00069486	0.000551504	0.000892524	7.73e-05	0.00211483	NA	0.000288024	0.000317677	0.000357752	0.00118945	0.00565455	0.00165702	0.0162659	0.000951063	0.00183147	0.00813952	0.000480092
L5/6-CC	OPC	EGF	0.000119235	NA	NA	8.13e-05	NA	NA	NA	NA	NA	NA	NA	NA	NA	NA	0.000573945	NA	0.000239154	NA	NA	NA	NA	NA	NA
L5/6-CC	OPC	EPHB	0.00451106	NA	0.00613056	0.00549486	0.00437419	0.00104519	NA	0.00236625	NA	NA	0.00302717	NA	NA	0.00343096	NA	0.00526187	0.00264975	0.00483375	0.0104326	0.00463748	0.00309256	0.00124993	NA
L5/6-CC	OPC	FN1	0.000843765	NA	0.00139522	NA	NA	NA	NA	0.00135253	NA	NA	0.00166768	NA	NA	3.11e-05	5.68e-05	0.000861698	0.00346272	0.000218979	0.00795693	0.000759067	0.000631603	0.000596572	NA
L5/6-CC	OPC	LAMININ	0.016015	NA	0.0186491	0.0302356	NA	0.023018	0.00710046	0.0085661	0.00467299	0.000648116	0.0143514	0.0018222	0.00182501	0.0214065	0.00475605	0.0140714	0.0139457	0.0191063	0.0614528	0.00650679	0.0199221	0.0217186	0.00519248
L5/6-CC	OPC	MPZ	0.00107349	NA	0.00463551	0.00342484	0.00171984	0.0014166	0.00123366	0.00232532	NA	4.95e-05	0.00215791	NA	NA	0.00583646	0.00233721	0.00303589	0.00229318	0.00219259	0.0131694	0.00155028	0.00290144	0.0060082	NA
L5/6-CC	OPC	NEGR	0.24599	NA	0.221625	0.262971	NA	0.285701	NA	0.178606	NA	NA	0.24576	NA	NA	0.215617	0.192588	0.160463	0.130149	0.187942	0.247961	0.191394	0.206611	NA	NA
L5/6-CC	OPC	NGL	0.104902	NA	0.142631	0.162185	0.0678482	0.134422	0.160093	0.125384	0.116621	0.0860924	0.110154	0.123399	0.0895768	0.15423	0.110399	0.124174	0.0892201	0.114705	0.185629	0.124723	0.151399	0.115773	0.0993624
L5/6-CC	OPC	NRG	0.841388	NA	0.682224	0.898836	0.661722	0.859845	0.728104	0.595896	0.788812	0.762957	0.841164	0.773863	0.729252	0.7706	0.574328	0.512967	0.546949	0.574444	0.818544	0.644529	0.63318	0.846018	0.767508
L5/6-CC	OPC	NRXN	0.966539	NA	0.868261	1.24636	0.886822	1.03269	1.15571	0.80222	1.10317	1.07901	1.19354	1.17971	1.18982	1.10565	0.809127	0.872206	0.731933	0.782186	1.24696	0.911151	0.94842	1.08587	1.04454
L5/6-CC	OPC	NT	0.00876104	NA	0.0129474	0.088748	0.0110186	0.00211127	0.0227344	0.0152777	0.0202883	0.00533129	0.00745066	0.0164849	0.0173292	0.0137577	0.00738162	0.0302716	0.00329526	0.0161905	0.0272195	0.003848	0.0220302	0.025742	0.0275978
L5/6-CC	OPC	PARs	0.0153261	NA	0.0114044	0.0145924	0.00611051	0.0105372	0.00183469	0.00423679	0.00252331	0.000874685	0.00900732	0.00149359	0.00350417	0.00571576	0.00115507	0.00436107	0.0137564	0.00831448	0.0139244	0.00649534	0.0121657	0.00940384	NA
L5/6-CC	OPC	PDGF	0.0114149	NA	0.0192443	0.0243836	NA	0.0151451	0.0253865	0.0106166	0.0337991	0.0089235	0.0162439	0.0243558	0.0172054	0.0377922	0.00789872	0.0160674	0.0033492	0.0156951	0.0194067	0.0130311	0.00810429	0.0113858	0.0165056
L5/6	AST-PP	CADM	0.201268	NA	0.126016	NA	0.135874	0.189885	0.132119	0.113445	0.116614	NA	0.149929	0.122725	0.15456	0.139402	0.134341	0.1028	0.109083	0.102182	0.199608	0.123389	0.115475	0.135277	0.14952
L5/6	AST-PP	CDH	0.061413	NA	0.0593531	0.0338752	0.0273355	0.0773222	0.0025658	0.0403764	0.0467404	NA	NA	0.0691074	NA	0.0615699	0.0298687	0.0216454	0.0197338	0.040657	0.0467598	0.0380017	0.0344809	0.00633547	0.0639521
L5/6	AST-PP	CNTN	0.202488	NA	0.175349	0.249572	0.19367	0.232166	0.187735	0.147662	NA	NA	0.223545	NA	0.230438	0.156407	0.172828	0.139075	0.17024	0.153873	0.241718	0.182816	0.172185	NA	NA
L5/6	AST-PP	EPHA	0.0206367	NA	NA	NA	NA	NA	NA	NA	NA	NA	NA	NA	NA	NA	NA	NA	NA	NA	NA	NA	NA	NA	NA
L5/6	AST-PP	EPHB	0.0197261	NA	0.00396101	NA	0.00256132	0.00543193	0.00811456	0.00217769	0.00398538	NA	NA	0.00890712	0.00184544	0.00232028	0.00240661	0.00696637	0.00102988	0.00292566	0.00724558	0.00119893	0.000827251	0.0107	0.00215149
L5/6	AST-PP	FGF	0.00264532	NA	0.0567345	0.0133221	0.0104708	0.00992669	0.00966619	0.0385596	0.0088037	NA	NA	NA	0.00155321	0.0114769	0.0335976	0.0481005	0.0388096	0.0302826	0.172007	0.0615455	0.007469	0.00908385	NA
L5/6	AST-PP	FN1	0.00439199	NA	0.000462333	0.00115839	0.00134767	0.00101852	NA	NA	NA	NA	NA	NA	NA	NA	NA	0.000547829	0.00403755	NA	0.00113106	0.000447624	0.000221515	NA	NA
L5/6	AST-PP	LAMININ	0.00578513	NA	0.00141014	NA	0.000883182	0.00232621	NA	NA	NA	NA	0.000496009	NA	NA	0.000173056	NA	NA	0.00736295	NA	NA	0.0010943	0.00138321	NA	NA
L5/6	AST-PP	NCAM	0.00228376	NA	0.354793	NA	0.0153448	0.407802	0.168992	0.327618	0.421766	NA	0.00451064	NA	0.203201	0.39118	0.336538	0.313476	0.0120963	0.291797	0.214765	0.19734	0.159254	0.422815	NA
L5/6	AST-PP	NRG	0.796791	NA	0.679184	0.782237	0.701887	0.786666	0.699753	0.599655	0.816152	0.743824	0.768614	0.806625	0.656731	0.763281	0.586393	0.516082	0.484858	0.588207	0.853373	0.654717	0.660686	0.699636	0.767686
L5/6	AST-PP	PSAP	0.0285945	NA	0.00694895	0.0225691	0.0943961	0.0392308	0.0304791	0.0107306	0.042544	0.00542067	0.021585	0.0228221	0.200829	0.0754926	0.0684445	0.02251	0.028632	0.0117412	0.0397278	0.0392244	0.0217637	0.0223119	0.0496731
L5/6	AST-PP	SEMA3	0.00654448	NA	0.00818093	0.0065168	NA	0.0111591	NA	0.0043446	NA	NA	0.00687382	NA	NA	NA	NA	0.00758447	0.0121305	0.00250559	NA	NA	0.00563436	0.0182887	NA
L5/6	AST-PP	SEMA6	0.000128919	NA	0.00181619	NA	0.000202407	0.00137957	NA	0.000967871	NA	NA	NA	NA	NA	NA	0.00219049	0.00125381	0.000304573	0.000133949	0.00184931	NA	0.000826555	0.00465303	NA
L5/6	AST-PP	TENASCIN	0.00777141	NA	NA	0.0295492	0.0329618	0.0201016	0.00167198	NA	0.023215	0.00961912	0.00848295	0.00425534	0.0335309	0.0225183	NA	0.00314701	0.015879	NA	0.0109706	NA	0.00811581	NA	NA
L5/6	AST-PP	THBS	0.00138138	NA	NA	NA	NA	NA	NA	NA	NA	NA	NA	NA	NA	NA	NA	NA	0.00209255	NA	0.000635337	NA	NA	NA	NA
L5/6	IN-PV	CADM	0.000673019	NA	0.00359019	NA	0.00137143	0.00375576	NA	0.0016842	NA	NA	NA	NA	NA	0.00520885	0.0587303	NA	0.00149935	0.0528395	0.00435471	0.00242567	0.000458662	0.00502213	0.00257562
L5/6	IN-PV	CDH	0.0436055	NA	0.0377024	NA	0.0144151	0.0616313	0.000560302	0.022048	NA	NA	NA	0.000504268	NA	0.0229505	0.0212893	NA	0.0219297	0.0314963	0.0240601	0.0187029	NA	NA	NA
L5/6	IN-PV	CNTN	0.179777	NA	0.159555	0.0191964	0.159967	0.018216	0.0265192	0.113968	0.0274276	0.0109475	0.206599	0.0286498	0.0107567	0.146231	0.14332	0.0237702	0.135961	0.128641	0.181966	0.131932	0.126763	0.0247107	NA
L5/6	IN-PV	EPHA	0.0876554	NA	0.126205	0.123246	0.0415472	0.0940797	0.0486387	0.100966	0.0258712	0.0486868	0.0885115	0.042159	0.0590829	0.0459626	0.0559717	0.0523684	0.0753606	0.068079	0.132505	0.0532739	0.0926457	0.061844	0.0173534
L5/6	IN-PV	EPHB	0.000963516	NA	0.00185395	NA	0.000472787	0.000320602	0.0034693	0.00178122	0.00121126	NA	NA	0.00251845	NA	0.000551298	0.00250321	0.00239279	0.00147685	0.00170898	0.00687719	0.000777513	2.9e-05	0.0027688	0.000432553
L5/6	IN-PV	FGF	0.000116957	NA	0.0056789	NA	0.000118983	0.00011667	0.000496638	0.00388849	0.000149199	NA	NA	NA	NA	0.00018319	0.00184022	0.00573003	0.000997503	0.00377114	0.00270112	0.00212339	0.000288905	0.000369951	NA
L5/6	IN-PV	JAM	0.00246576	NA	0.000671603	NA	NA	0.00386546	0.00038289	0.00113752	NA	NA	NA	NA	NA	NA	NA	0.000561817	0.000323832	0.000832873	0.000140717	NA	NA	0.00229582	NA
L5/6	IN-PV	LAMININ	0.0119938	NA	0.0252215	0.0257023	0.00667766	0.00788417	0.0156891	0.00982294	0.0327278	0.00330797	0.00222438	0.0114903	0.0107053	0.00683402	0.00984524	0.0129086	0.0165725	0.0128071	0.0486417	0.0324044	0.0147055	0.0405061	0.00542377
L5/6	IN-PV	NEGR	0.36371	NA	0.28451	0.38809	0.283333	0.383079	0.340905	0.240633	0.336741	0.376031	0.375746	0.340782	0.354581	0.296676	0.252154	0.200766	0.208201	0.243885	0.331252	0.276981	0.28257	0.343261	0.298808
L5/6	IN-PV	NRG	0.990898	NA	0.902015	0.968129	0.947903	0.988727	0.906623	0.780641	0.990697	0.880995	0.961194	1.01936	0.842381	0.954423	0.773523	0.696003	0.652922	0.732596	1.13348	0.84888	0.818737	0.911692	0.986857
L5/6	IN-PV	NRXN	0.760749	NA	0.730875	0.446206	0.342882	0.956881	0.866969	0.617861	0.77027	0.870191	0.894417	0.145381	0.14054	0.795273	0.69689	0.392406	0.252641	0.55176	0.985567	0.662215	0.747333	0.491807	0.154707
L5/6	IN-PV	PTPRM	0.037273	NA	0.0308142	0.0419785	0.00740428	0.0469985	0.0109507	0.0227589	0.0234115	0.0119868	0.0326314	0.028346	0.0172816	0.0280448	0.027228	0.0268648	0.0265829	0.0286237	0.0448843	0.027542	0.0302421	0.0498484	0.0208718
L5/6	IN-PV	SEMA6	0.0021986	NA	0.0153457	NA	0.000985657	0.0167393	0.0221751	0.0155641	0.0155667	0.00207554	NA	0.0217459	0.0335706	0.0263645	0.0234804	0.0137097	0.0067195	0.00853283	0.0219643	0.0063448	0.0145384	0.0332229	0.0240115
L5/6	IN-PV	THBS	0.00401114	NA	0.000530095	NA	NA	NA	NA	NA	NA	NA	NA	NA	NA	NA	NA	NA	0.00129737	NA	0.0030537	NA	NA	0.00187269	NA
L5/6	IN-SST	CADM	0.000919564	NA	0.00424294	NA	0.00303487	0.00185449	NA	0.00287836	NA	NA	NA	0.00525452	NA	0.00550649	NA	0.00447927	0.0014168	0.00467981	0.0052256	0.00385944	0.00108086	0.00468982	0.00213876
L5/6	IN-SST	CDH	0.083174	NA	0.0965559	0.0398173	0.06748	0.105282	0.120568	0.0587951	0.112829	0.0823158	0.0493882	0.153265	0.147654	0.0547427	0.0532593	0.0461054	0.0517954	0.0741237	0.0693935	0.0484225	0.0484895	0.0737353	0.0822246
L5/6	IN-SST	EPHA	0.0667322	NA	0.0600713	0.0790388	0.0322191	0.0746904	0.0561723	0.0674788	0.0161891	0.0681572	0.0320752	0.06455	0.033141	0.0570233	0.0335067	0.066299	0.0442062	0.0730613	0.0821357	0.0513958	0.0551611	0.0502499	0.0379154
L5/6	IN-SST	LAMININ	0.00936767	NA	0.0153748	0.0176556	0.00294484	0.00398679	0.0112	0.00549282	0.0190169	NA	0.00200839	0.00964757	0.00528041	0.00450928	0.00555044	0.0122191	0.00813171	0.00827531	0.0239539	0.0174925	0.0113302	0.017214	0.00400982
L5/6	IN-SST	NEGR	0.345836	NA	0.287056	0.379429	0.205035	0.365687	0.341968	0.212793	0.29708	0.35725	0.320342	0.296852	NA	0.256749	0.22022	0.194789	0.249213	0.226816	0.322576	0.233317	0.297155	0.338757	0.293918
L5/6	IN-SST	NRG	0.112663	NA	0.160205	0.0839068	0.0670588	0.12056	0.147348	0.108848	NA	NA	0.102811	0.000816659	NA	0.134032	0.112095	0.0858196	0.0529609	0.241316	0.0123586	0.0705691	0.0893064	NA	0.19033
L5/6	IN-SST	NRXN	0.822183	NA	0.854053	0.918085	0.749001	0.96226	0.905032	0.639962	0.736633	0.903037	0.879976	0.915263	0.141177	0.737317	0.717027	0.679777	0.619315	0.552536	0.983618	0.632002	0.756963	0.528141	0.570421
L5/6	IN-SST	PTPRM	0.0271115	NA	0.0262143	0.0389974	0.00471474	0.0372944	0.00995185	0.0178501	0.018969	0.00901584	0.0268344	0.0184527	0.0100777	0.0195974	0.0218197	0.0249116	0.0289128	0.0256446	0.0346403	0.0263515	0.0260308	0.0433747	0.0155151
L5/6	IN-SST	THBS	0.00320392	NA	0.000314236	NA	NA	NA	NA	NA	NA	NA	NA	NA	NA	NA	NA	NA	0.000539974	NA	NA	NA	NA	0.00102972	NA
L5/6	IN-SV2C	CADM	0.00106255	NA	NA	NA	0.00773743	0.00243494	NA	0.0575891	NA	NA	NA	NA	NA	0.00370693	0.0619913	NA	0.00135874	0.0669586	0.00648294	0.00507329	0.0013761	NA	NA
L5/6	IN-SV2C	CDH	0.037583	NA	0.0588963	NA	0.0207358	0.0697395	0.0795485	0.0310164	0.0611545	NA	0.0318652	0.0626175	NA	0.0343905	0.0338383	0.0152864	0.0217883	0.0428366	0.0467252	0.0347654	NA	0.00314026	0.049902
L5/6	IN-SV2C	CNTN	0.20532	NA	0.195017	NA	0.184577	0.235186	0.22274	0.146408	0.0308477	0.00901416	0.231134	0.223685	0.246086	0.195213	0.156299	0.13656	0.158496	0.172279	0.201902	0.162984	0.177272	0.204327	0.0173305
L5/6	IN-SV2C	EPHA	0.302041	NA	0.311963	NA	0.273568	0.372899	0.369438	0.235648	0.219894	0.273542	0.277842	0.310218	0.265049	0.211244	0.195904	0.197803	0.1986	0.224838	0.364495	0.222253	0.255186	0.236629	0.179047
L5/6	IN-SV2C	EPHB	0.00381029	NA	0.00367469	NA	0.0022359	0.000760735	0.0087526	0.00241038	0.00358242	NA	NA	0.00526583	0.000375229	0.00148714	0.00263521	0.00484495	0.00126582	0.00327606	0.00738887	0.00100279	0.000665224	0.00413748	0.000877687
L5/6	IN-SV2C	JAM	0.006501	NA	0.0238586	NA	0.00797036	0.0112299	0.00988727	0.00471005	0.016035	0.00806484	0.00752299	0.00227808	0.00294797	0.00724793	0.0135253	0.024946	0.0150649	0.0112959	0.0316464	0.0198024	0.0130071	0.0288312	0.00388551
L5/6	IN-SV2C	LAMININ	0.0371635	NA	0.0471746	NA	0.0187769	0.0155542	0.029291	0.0219767	0.0655382	0.00701597	0.00828025	0.0267761	0.0214363	0.0223329	0.0204076	0.0313263	0.0336183	0.0264213	0.11105	0.0676525	0.0385819	0.0763093	0.0124262
L5/6	IN-SV2C	MPZ	8.18e-05	NA	0.000472496	NA	NA	NA	0.0011799	0.00087699	NA	NA	NA	NA	8.8e-05	0.000240543	0.000168286	0.00249417	3.82e-05	0.000742209	0.00107915	0.000509499	0.000348144	NA	NA
L5/6	IN-SV2C	NEGR	0.300682	NA	0.210474	NA	0.233353	0.315892	0.260285	0.179821	NA	NA	0.270898	0.291474	NA	0.227225	NA	0.150458	0.150403	0.189662	0.259643	0.192178	0.222021	NA	NA
L5/6	IN-SV2C	NGL	0.202015	NA	0.162459	NA	0.149314	0.175099	0.17704	0.162555	0.156165	0.140317	0.182652	0.16702	0.175714	0.158191	0.152307	0.155684	0.0805763	0.148692	0.192741	0.183279	0.142694	0.156329	0.0774703
L5/6	IN-SV2C	NRG	0.890742	NA	0.736564	NA	0.833958	0.882535	0.783093	0.652989	0.810497	0.751338	0.828391	0.900944	0.71374	0.803242	0.622954	0.561465	0.567998	0.596019	0.910168	0.698263	0.640953	0.764724	0.915131
L5/6	IN-SV2C	NRXN	0.760763	NA	0.696902	NA	0.369359	0.92614	0.549023	0.636739	0.235555	0.0931897	0.949672	0.147046	0.160974	0.447306	0.179047	0.417837	0.524919	0.654471	0.819362	0.597987	0.450383	0.122044	0.249422
L5/6	IN-SV2C	PTPRM	0.0363573	NA	0.033427	NA	0.00746385	0.0490639	0.0108521	0.0240457	0.0230985	0.0115334	0.0322063	0.0348154	0.0173287	0.0283947	0.0279949	0.0282632	0.0271393	0.0245745	0.0469581	0.0287347	0.0286771	0.0510867	0.0254859
L5/6	IN-SV2C	SEMA6	0.000212791	NA	0.00542776	NA	0.000223153	0.00532809	0.00764825	0.00939878	0.00489333	NA	NA	0.00744678	0.00798107	0.00764193	0.0109365	0.00751962	0.00336477	0.00534647	0.00980663	0.00376812	0.007935	0.00858929	0.00224046
L5/6	IN-SV2C	THBS	0.00218606	NA	0.000465232	NA	NA	NA	NA	NA	NA	NA	NA	NA	NA	NA	NA	NA	0.00104749	NA	0.000729312	NA	NA	0.0010083	NA
L5/6	IN-VIP	CADM	0.00300036	NA	0.00600202	0.00108263	0.00534193	0.00343008	NA	0.00324421	NA	NA	NA	0.00300711	NA	0.00465067	0.0526389	0.00334082	0.00192929	0.00465947	0.00795792	0.00536079	0.00136351	NA	0.00223884
L5/6	IN-VIP	CDH	0.0531095	NA	0.0748594	0.0548502	0.0327221	0.0868287	0.0795496	0.0356867	0.0677414	0.0668654	0.0399605	0.000253024	NA	0.0416429	0.0320636	0.0277577	0.0277583	0.0476547	0.0605611	0.034888	0.0380616	0.0491263	0.0388885
L5/6	IN-VIP	CNTN	0.141883	NA	0.146815	NA	0.16077	2.36e-05	0.0106432	0.123157	0.0274581	NA	NA	0.0113642	NA	0.147159	0.135228	0.114584	0.120401	0.123589	0.175455	0.134825	0.149593	NA	NA
L5/6	IN-VIP	EPHA	0.172706	NA	0.172667	0.204054	0.103383	0.22922	0.197029	0.125866	0.14497	0.152986	0.132716	0.18687	0.0947255	0.122575	0.109756	0.0942766	0.101227	0.160142	0.240515	0.124387	0.163387	0.156428	0.0774835
L5/6	IN-VIP	EPHB	0.00895804	NA	0.00260673	NA	0.00174328	0.00210564	0.00508537	0.00187352	0.0044428	NA	NA	0.00441696	NA	0.00195574	0.00283916	0.00623589	0.00167202	0.0043739	0.00859696	0.000935772	0.000767868	0.00279193	0.00101416
L5/6	IN-VIP	JAM	0.00123337	NA	0.00538812	0.00394713	NA	0.00565065	0.000606648	0.00209025	0.000210493	NA	NA	NA	NA	0.00114126	0.000189798	0.00707085	0.000197138	0.00209849	0.00206654	NA	0.0037686	0.00538355	NA
L5/6	IN-VIP	LAMININ	0.0117071	NA	0.0175481	0.0164837	0.00537685	0.00403756	0.00971194	0.00612116	0.0165809	NA	0.00227867	0.00635404	0.00731391	0.00791071	0.00616959	0.0124111	0.0110402	0.00840358	0.0446067	0.0185614	0.013352	0.0209634	0.00364253
L5/6	IN-VIP	NEGR	0.293409	NA	0.227784	0.30813	0.198974	0.312918	0.260757	0.181411	0.25463	NA	0.296412	NA	NA	0.220103	0.191779	0.162044	0.167987	0.187237	0.243322	0.191874	0.217103	NA	NA
L5/6	IN-VIP	NRG	0.958845	NA	0.84153	0.96746	0.875931	0.954894	0.887366	0.736528	0.962933	0.866657	0.908314	0.948684	0.811368	0.885443	0.722655	0.65114	0.640331	0.698866	1.04666	0.792076	0.746535	0.874727	0.926724
L5/6	IN-VIP	NRXN	0.909134	NA	0.83053	1.16574	0.873851	1.05637	0.970272	0.728741	0.973582	0.99505	0.989213	1.03677	1.03761	0.887685	0.751255	0.738622	0.691315	0.69922	1.16375	0.78272	0.878546	1.02773	0.998096
L5/6	IN-VIP	SEMA6	0.00200626	NA	0.0133108	NA	0.000971828	0.0140998	0.0168521	0.0164108	0.0103721	NA	NA	0.0170801	0.0122741	0.0251884	0.0186351	0.0137621	0.00658374	0.00861793	0.021723	0.00645712	0.0110373	0.0282594	0.013311
L5/6	IN-VIP	THBS	0.0031611	NA	0.000402018	NA	NA	NA	NA	NA	NA	NA	NA	NA	NA	NA	NA	NA	0.000854059	NA	0.000511235	NA	NA	0.000897827	NA
L5/6	L2/3	CADM	0.00261936	NA	0.00363797	0.0010362	0.082554	0.00349332	NA	0.0654082	0.0118541	NA	NA	0.013063	0.0323732	0.0106226	0.0898599	0.0697651	0.00254402	0.0596012	0.0052451	0.00485868	0.00138515	0.00886175	0.00462458
L5/6	L2/3	CDH	0.0826247	NA	0.0925252	0.0528043	0.0673083	0.117677	0.110565	0.0563355	0.103452	0.0983122	0.0649086	0.124141	0.111781	0.0576081	0.0564756	0.0364864	0.0481799	0.060513	0.0785964	0.0606015	0.050952	0.0769679	0.0931714
L5/6	L2/3	CNTN	0.235496	NA	0.203445	0.287631	0.225218	0.260364	0.218635	0.164588	0.264511	0.244916	0.269862	0.242551	0.266042	0.214893	0.198597	0.146766	0.179798	0.174887	0.243586	0.200133	0.171713	0.262774	0.222852
L5/6	L2/3	EPHA	0.423653	NA	0.295065	0.421338	0.238395	0.448964	0.402758	0.247786	0.258431	0.275359	0.361344	0.349704	0.399075	0.229415	0.253956	0.246821	0.225945	0.20421	0.386286	0.227229	0.302866	0.318142	0.318565
L5/6	L2/3	EPHB	0.0270217	NA	0.00937948	0.00333835	0.00430851	0.0130889	0.0193865	0.00490394	0.0102007	NA	NA	0.015495	0.000851868	0.00445945	0.00824741	0.010214	0.00488066	0.00747702	0.0146815	0.00249075	0.00136957	0.0232006	0.00378145
L5/6	L2/3	FGF	0.000177023	NA	0.0018867	8.12e-05	4.06e-06	0.000154462	NA	NA	6.1e-05	NA	NA	NA	NA	9.14e-05	0.000353276	0.000902344	0.000648938	0.002318	0.00336778	0.000180749	0.000115736	0.00032146	NA
L5/6	L2/3	FN1	0.000498519	NA	0.00149734	0.000295144	0.00016298	0.00029065	NA	0.00104528	NA	NA	NA	NA	NA	NA	NA	0.0011552	0.000284066	0.00103865	0.0016112	0.000633844	9.63e-05	0.00160195	NA
L5/6	L2/3	JAM	0.0088411	NA	0.0151679	0.0179839	0.00705278	0.0232449	0.00337508	0.00816178	0.00879028	0.00565216	0.0147136	0.000693759	0.00212637	0.00781607	0.00633109	0.0085046	0.0108158	0.00791322	0.0180488	0.0122752	0.00609851	0.0274473	0.000596926
L5/6	L2/3	LAMININ	0.0242255	NA	0.0405242	0.0515344	0.0154036	0.0112529	0.0233502	0.0160546	0.0575717	0.000511372	0.00619686	0.0194301	0.0163545	0.0172637	0.0184446	0.0186066	0.0215973	0.0198313	0.078694	0.0410966	0.0237401	0.0700378	0.011593
L5/6	L2/3	MPZ	4.86e-05	NA	0.000459619	0.000211837	NA	0.000422007	0.000372608	0.000879534	NA	NA	NA	NA	3.44e-06	0.000353909	0.00074502	0.00060597	1.95e-05	0.000768374	0.000318925	0.000432408	0.000158182	0.00015575	NA
L5/6	L2/3	NEGR	0.34946	NA	0.304126	0.376483	0.304568	0.381054	0.338357	0.25353	0.355153	0.364096	0.372606	0.368171	0.379529	0.289402	0.262975	0.23612	0.209473	0.262373	0.341573	0.288407	0.296911	0.35225	0.349043
L5/6	L2/3	NGL	0.10327	NA	0.111058	0.0669039	0.0375074	0.115222	0.135687	0.114077	0.130988	0.115968	0.121718	0.160194	0.141241	0.0966273	0.123371	0.0965922	0.050639	0.0814677	0.155442	0.126267	0.0592256	0.128574	0.167782
L5/6	L2/3	NRG	0.00130256	NA	0.0894048	0.00193821	NA	0.000880217	NA	0.0810924	NA	NA	NA	0.000628865	NA	0.00128828	0.0742045	0.000642519	0.000202812	0.0696735	0.0111865	0.00157632	0.00233587	NA	0.00039678
L5/6	L2/3	NRXN	0.811798	NA	0.791705	0.831421	0.816323	0.959709	1.01033	0.701794	1.00825	0.961117	0.944936	1.08071	1.21657	0.83015	0.812686	0.788036	0.568916	0.672608	0.979832	0.752382	0.783514	0.545824	0.986334
L5/6	L2/3	SEMA3	0.0161315	NA	0.0844554	0.0459121	0.0123605	0.0720999	0.0496961	0.0455711	0.0477222	0.0169377	0.0404526	0.0196434	0.0553196	0.0448555	0.0588109	0.0515384	0.0268043	0.0488482	0.100193	0.0538211	0.0397753	0.11642	0.0181279
L5/6	L2/3	SEMA6	0.00198831	NA	0.0171164	NA	0.00111454	0.016616	0.0275325	0.0190626	0.0182944	0.00237806	NA	0.0363446	0.0293798	0.0294853	0.0278284	0.0162691	0.00624071	0.0100872	0.026499	0.00714582	0.0160972	0.0350339	0.0266752
L5/6	L2/3	THBS	0.00618976	NA	0.000654792	NA	NA	NA	NA	NA	NA	NA	NA	NA	NA	NA	NA	NA	0.00187582	NA	0.00358163	NA	NA	0.00308399	NA
L5/6	L4	CADM	0.00384366	NA	0.0806732	0.000897079	0.0899212	0.00316274	NA	0.0648511	NA	NA	NA	0.00707932	NA	0.0801986	0.0898719	0.00230566	0.00309836	0.0701601	0.00488669	0.0053138	0.00182633	0.006343	0.0028662
L5/6	L4	CDH	0.08024	NA	0.0856296	0.0497602	0.0680158	0.120012	0.111325	0.0610315	0.0872292	0.0968574	0.062488	0.098674	0.107134	0.0556038	0.05682	0.034661	0.0465959	0.0598564	0.075781	0.0521002	0.0494833	0.0678277	0.0757271
L5/6	L4	CNTN	0.239977	NA	0.217102	0.283473	0.253952	0.258015	0.223154	0.165878	0.263665	0.238252	0.281075	0.240885	0.258549	0.211399	0.189941	0.152616	0.176322	0.182471	0.248952	0.20343	0.184555	0.234375	0.232396
L5/6	L4	EPHA	0.489577	NA	0.329786	0.509773	0.30146	0.517179	0.40168	0.286398	0.318651	0.360456	0.392738	0.368514	0.398373	0.308269	0.261523	0.253271	0.263393	0.274184	0.472184	0.2821	0.335941	0.316286	0.348197
L5/6	L4	EPHB	0.0284137	NA	0.00794333	0.00287706	0.00446556	0.0121687	0.0194146	0.00446799	0.00932604	NA	NA	0.0141678	NA	0.00422607	0.00767464	0.00895976	0.00480612	0.00666728	0.0143868	0.00252454	0.00109135	0.0172832	0.00294436
L5/6	L4	JAM	0.0093384	NA	0.00966497	0.015154	0.00395719	0.0106806	0.000938007	0.00476833	0.00450195	NA	0.00793135	0.0003279	NA	0.00301738	0.00275654	0.0070014	0.00246186	0.00500633	0.00997662	0.0076615	0.00336969	0.00840242	0.000310856
L5/6	L4	LAMININ	0.0280921	NA	0.0415803	0.0561498	0.017007	0.0113027	0.0200564	0.0152826	0.0542344	0.0041796	0.00600745	0.0237226	0.0149958	0.0197074	0.0170055	0.0196883	0.0225865	0.0195917	0.0832063	0.0457847	0.0260634	0.0665189	0.0126672
L5/6	L4	MPZ	0.000202862	NA	0.000656541	0.000887875	NA	0.000443961	6.91e-05	0.000643213	NA	NA	NA	NA	NA	0.000360677	0.000373978	0.000899201	8.82e-05	0.000640379	0.000612769	0.000749942	NA	0.000139507	NA
L5/6	L4	NCAM	0.266912	NA	0.321227	0.0152877	NA	0.241248	0.40523	0.324463	0.228182	NA	NA	0.437772	0.44828	0.00831311	0.333582	0.185984	0.0248896	0.268387	0.000835031	0.00813414	NA	NA	0.432528
L5/6	L4	NECTIN	0.000115921	NA	0.00114076	7.94e-05	0.00160689	0.00530226	NA	0.00604045	0.00350899	NA	NA	0.0102287	NA	0.00197203	0.011087	0.00491	0.000364481	0.00213207	0.00495428	0.000180369	NA	0.00699142	0.00291768
L5/6	L4	NEGR	0.377228	NA	0.315623	0.396722	0.313911	0.393523	0.350277	0.259445	0.369126	0.383418	0.391119	0.370869	0.384378	0.301339	0.274267	0.227893	0.239913	0.269826	0.35544	0.29268	0.312141	0.368781	0.347788
L5/6	L4	NGL	0.107011	NA	0.0366557	0.00170176	0.0147886	0.0649597	0.00383229	0.0300878	0.0393992	NA	0.0315815	NA	0.00174983	0.014915	0.0345182	0.0205899	0.0371539	0.031134	0.032886	0.0280075	0.0332332	0.0613603	NA
L5/6	L4	NRG	0.00163587	NA	0.0948497	0.00264031	NA	0.000763093	NA	0.0821238	NA	NA	NA	0.000380919	NA	0.00130491	0.0743751	0.00060944	0.000174239	0.0661308	0.0129532	0.000825338	0.0600206	NA	0.000293659
L5/6	L4	NRXN	0.846956	NA	0.7659	0.942639	0.82892	0.921566	0.989591	0.712861	0.988193	0.921481	0.975694	0.977492	0.981731	0.826425	0.779843	0.743845	0.588092	0.657697	0.999882	0.742664	0.799229	0.549244	0.999724
L5/6	L4	SEMA3	0.00848347	NA	0.0474347	0.00749098	NA	0.0209304	0.00219903	0.0166433	0.00960745	0.000985103	0.00301521	0.00782496	0.00829363	0.0198301	0.00706414	0.0207191	0.0198512	0.017383	0.0627256	0.00623799	0.00124387	NA	0.0111882
L5/6	L4	SEMA6	0.00168015	NA	0.0175992	NA	0.00111863	0.0123405	0.0210646	0.0171693	0.0117232	NA	NA	0.0203064	0.0131046	0.0245209	0.0214589	0.0146268	0.00540297	0.00869226	0.0233201	0.00667623	0.0125886	0.0269746	0.0217575
L5/6	L4	THBS	0.0061508	NA	0.000665482	NA	NA	NA	NA	NA	NA	NA	NA	NA	NA	NA	NA	NA	0.00177662	NA	0.00323796	NA	NA	0.00245369	NA
L5/6	L5/6	CADM	0.000943585	NA	NA	NA	0.00410154	NA	NA	0.00181387	NA	NA	NA	0.00497964	NA	0.00682402	0.0675236	NA	0.000986315	0.00280902	NA	0.00310898	NA	NA	NA
L5/6	L5/6	CDH	0.0926272	NA	0.122393	NA	0.099823	0.126031	0.127492	0.0696063	0.111573	0.0948092	0.0545699	0.15247	0.112579	0.100318	0.066163	0.0305484	0.06678	0.0742551	0.0880238	0.0639917	0.0431574	0.078124	0.128278
L5/6	L5/6	CNTN	0.245833	NA	0.21981	0.0323709	0.265703	0.261886	0.232836	0.171321	0.262915	NA	0.259515	0.266793	0.265813	0.239349	0.200324	0.158983	0.192089	0.184144	0.259246	0.213068	0.178754	0.281551	0.245092
L5/6	L5/6	EPHA	0.306786	NA	0.30076	0.403645	0.251272	0.450566	0.303481	0.237931	0.273573	0.240396	0.293714	0.331124	0.271059	0.284221	0.252959	0.21694	0.223318	0.236927	0.382514	0.237146	0.270052	0.372493	0.271786
L5/6	L5/6	EPHB	0.0171403	NA	0.00472674	0.00149964	0.0032458	0.0100206	0.00187325	0.0026728	0.00480964	NA	NA	0.00543742	NA	0.00260715	0.00516406	0.00642753	0.00317771	0.00454494	0.00999472	0.00158105	0.000524735	0.0126462	0.000202785
L5/6	L5/6	FN1	0.00186764	NA	0.00283891	0.000197938	NA	0.000624734	NA	0.00129866	NA	NA	NA	NA	NA	NA	NA	NA	NA	0.00101702	0.00394547	0.00169049	NA	0.00578521	NA
L5/6	L5/6	LAMININ	0.033125	NA	0.0529943	0.0526515	0.0180423	0.0139906	0.0229787	0.0190392	0.0633961	NA	0.00623448	0.0242043	0.0178095	0.0239553	0.0204532	0.0202317	0.0256334	0.0215272	0.086273	0.0533236	0.022508	0.0775743	0.0152308
L5/6	L5/6	NEGR	0.386881	NA	0.30937	0.407867	0.311487	0.396922	0.355139	0.264064	0.369277	0.383639	0.398949	0.367554	0.394959	0.312351	0.269129	0.237871	0.240125	0.27162	0.364992	0.297554	0.309067	0.355463	0.35814
L5/6	L5/6	NGL	0.000377305	NA	0.00344224	NA	NA	NA	NA	0.00270478	0.0024683	NA	NA	NA	NA	0.00168589	0.00348535	0.000713082	NA	0.00181316	NA	0.00109257	0.000181403	NA	0.000431711
L5/6	L5/6	NRG	0.00158236	NA	0.153578	0.0992776	0.157268	0.109465	0.155575	0.293021	0.161942	NA	NA	0.0206546	0.00847199	0.13247	0.286591	0.0962142	0.0741372	0.302891	0.205413	0.0897268	0.138275	NA	0.00093589
L5/6	L5/6	NRXN	0.906815	NA	0.866488	1.04448	0.931379	1.01175	1.05765	0.762848	1.07347	0.963868	1.04901	1.07941	1.19001	0.964656	0.852555	0.822552	0.680881	0.715427	1.13368	0.812821	0.875069	0.759816	0.994475
L5/6	L5/6	SEMA3	0.0347017	NA	0.0922138	0.0971245	0.0420721	0.0980243	0.0518574	0.0679004	0.0359936	0.0162051	0.0419905	0.0581296	0.0265535	0.0784117	0.0703948	0.0811111	0.0432743	0.0626311	0.148306	0.0836719	0.038657	0.0695343	0.051835
L5/6	L5/6	SEMA6	0.00119609	NA	0.00987802	NA	0.000526995	0.00859645	0.0130446	0.0119263	0.00969605	NA	NA	0.00770489	0.0130415	0.0156509	0.0181806	0.0123828	0.00456857	0.00539383	0.0214904	0.00434686	0.00712374	0.0195131	0.0156604
L5/6	L5/6	TENASCIN	0.00956746	NA	0.0283357	0.00970674	NA	0.0286986	NA	0.0139769	0.0167242	NA	NA	NA	0.00536663	0.0131918	0.00916928	NA	NA	0.0170006	0.0421237	0.0116927	NA	0.0360073	NA
L5/6	L5/6	THBS	0.00699273	NA	0.000733481	NA	NA	NA	NA	NA	NA	NA	NA	NA	NA	NA	NA	NA	0.00191651	NA	0.00456169	NA	NA	0.00387147	NA
L5/6	L5/6-CC	CADM	0.00467895	NA	0.00476001	0.000591338	0.00706128	0.00633498	NA	0.0039528	0.0113281	NA	NA	0.0123558	0.0294391	0.0134213	0.0697759	0.00467618	0.00177283	0.00590443	0.00681934	0.00510422	0.000862636	0.00870592	0.0076848
L5/6	L5/6-CC	CDH	0.111185	NA	0.125189	0.0802084	0.104341	0.134453	0.12652	0.0747568	0.120325	0.108383	0.0805447	0.155415	0.122488	0.102465	0.0680824	0.0455557	0.0679248	0.0797115	0.0959455	0.0754325	0.068741	0.08264	0.129144
L5/6	L5/6-CC	CNTN	0.26135	NA	0.223134	0.294258	0.246076	0.283679	0.233442	0.174176	0.276893	0.247902	0.27135	0.261795	0.278216	0.236825	0.214501	0.166877	0.20337	0.190798	0.281577	0.217568	0.194052	0.275938	0.253823
L5/6	L5/6-CC	EPHA	0.330086	NA	0.275194	0.32835	0.250497	0.386756	0.364313	0.211143	0.253069	0.268683	0.307362	0.290632	0.347687	0.248597	0.258049	0.178087	0.203671	0.204225	0.37214	0.202823	0.266953	0.321267	0.307714
L5/6	L5/6-CC	EPHB	0.0211394	NA	0.00719258	0.00185391	0.0034485	0.00900667	0.0165057	0.0033131	0.00748453	NA	NA	0.00785331	2.36e-05	0.00335256	0.00733757	0.0067571	0.00362911	0.00565082	0.0129697	0.00202381	0.000746749	0.0181723	0.00277537
L5/6	L5/6-CC	JAM	0.00549697	NA	0.0173843	0.017954	0.0102877	0.02228	0.00317271	0.00787853	0.0121157	0.00343143	0.0139153	0.00172025	0.00155031	0.0118175	0.00757968	0.00916071	0.0143776	0.00741292	0.0265158	0.0141175	0.00843749	0.031536	0.00132532
L5/6	L5/6-CC	LAMININ	0.0335389	NA	0.0496269	0.05406	0.0159352	0.0141995	0.0246545	0.01914	0.0621751	3.5e-05	0.00680587	0.0225989	0.0183162	0.0246726	0.0219134	0.0211841	0.0238301	0.0227181	0.113342	0.0491187	0.0229332	0.0944765	0.0152454
L5/6	L5/6-CC	NCAM	0.00964407	NA	0.369717	0.0135827	0.260028	0.27511	0.427654	0.340343	0.287461	0.4166	0.28106	0.465531	0.497767	0.277241	0.390133	0.217425	0.0157072	0.317758	0.306542	0.236654	0.222211	0.449469	0.446563
L5/6	L5/6-CC	NEGR	0.321902	NA	0.288806	0.364931	0.294632	0.348805	0.328908	0.24111	0.336424	0.350958	0.364607	0.347846	0.367858	0.290693	0.253384	0.217837	0.181032	0.242068	0.322109	0.273666	0.26107	0.328789	0.341557
L5/6	L5/6-CC	NGL	0.0338199	NA	0.00501326	0.00134446	0.002245	0.0347361	0.00835373	0.0338518	0.00503426	0.00131612	0.00178842	0.00130672	0.00802829	0.0189708	0.0539145	0.0329756	0.0276401	0.0258515	0.0813357	0.00966307	NA	0.00793355	0.00175603
L5/6	L5/6-CC	NRG	0.0940095	NA	0.100958	0.0887344	NA	0.000959292	NA	0.09001	0.023344	NA	NA	0.000880481	NA	0.00134249	0.0780402	0.0442435	0.00287533	0.0709475	0.012259	0.00189643	0.0567773	NA	0.000850115
L5/6	L5/6-CC	NRXN	0.0717888	NA	0.722591	0.919626	0.721025	0.898669	0.976946	0.69315	0.937775	0.175729	0.883135	1.04376	0.380981	0.876445	0.822797	0.698938	0.525736	0.659976	1.01734	0.712472	0.68694	0.617074	0.65444
L5/6	L5/6-CC	SEMA6	0.00224799	NA	0.0190761	NA	0.00127371	0.0213385	0.0268636	0.0207248	0.0200964	0.00245129	NA	0.0317527	0.0292162	0.0316038	0.0283202	0.0162651	0.00733836	0.0104049	0.0283905	0.00840871	0.0132965	0.0329125	0.0354615
L5/6	L5/6-CC	THBS	0.00627319	NA	0.000712922	NA	NA	NA	NA	NA	NA	NA	NA	NA	NA	NA	NA	NA	0.00183661	NA	0.00425587	NA	NA	0.00357945	NA
L5/6	Microglia	APP	0.144062	NA	0.0901329	0.0505273	0.109236	0.153948	NA	0.0451093	NA	NA	0.120514	NA	0.144926	0.0854306	0.0308781	0.0670439	0.156682	0.0743582	0.168453	0.181462	0.0599682	0.155416	NA
L5/6	Microglia	CX3C	0.0154859	NA	0.00936487	0.00743897	0.0825459	0.00304788	NA	0.0232142	NA	NA	0.0089747	NA	0.103761	0.034308	0.0104017	0.0454935	NA	0.0273015	0.0688799	0.0411395	0.0342145	NA	NA
L5/6	Neu-NRGN-II	CADM	0.016467	NA	0.00722716	0.00471413	0.0197693	0.00804313	NA	0.0067184	0.0213411	NA	NA	0.0301843	NA	0.00761046	0.0104018	0.0130736	0.00637558	0.00542733	0.0288531	0.0154858	0.00754389	0.0141402	0.0206502
L5/6	Neu-NRGN-II	CNTN	0.182867	NA	0.115055	0.0755776	NA	NA	NA	0.0918089	NA	NA	NA	NA	NA	0.123975	NA	0.000228953	NA	0.0960337	0.000411413	0.0846952	NA	NA	NA
L5/6	Neu-NRGN-II	EPHA	0.0448634	NA	NA	0.0593157	NA	0.0430253	NA	NA	NA	NA	0.0699513	NA	NA	NA	NA	0.0141663	NA	NA	NA	0.00316419	NA	NA	NA
L5/6	Neu-NRGN-II	EPHB	0.00600245	NA	5.08e-05	NA	NA	NA	0.000127108	1.72e-05	0.00037179	NA	NA	0.0013032	NA	5.09e-05	7.71e-05	0.00101106	NA	1.29e-05	0.00374495	0.000283361	NA	NA	NA
L5/6	Neu-NRGN-II	LAMININ	0.0425382	NA	0.0261818	0.0593763	0.0117613	0.00953554	0.0149037	0.00918358	0.0534818	NA	0.00300404	0.0266555	0.011922	0.00730136	0.00526342	0.0164287	0.0152948	0.0108749	0.0503811	0.0468954	0.0244446	0.0526828	0.0171852
L5/6	Neu-NRGN-II	NEGR	0.203817	NA	NA	NA	NA	NA	NA	NA	NA	NA	NA	NA	NA	NA	NA	NA	NA	NA	NA	NA	NA	NA	NA
L5/6	Oligodendrocytes	CLDN	0.0136155	NA	0.0321956	NA	0.0459461	0.0146396	NA	0.0343925	0.00221332	NA	0.0164312	NA	NA	0.0242364	0.00911639	0.0426764	0.0312815	0.0221727	0.0640222	NA	0.00515463	0.0499999	NA
L5/6	Oligodendrocytes	CNTN	0.00425144	NA	0.00639105	NA	NA	0.00201366	NA	0.00249109	0.00104059	NA	NA	NA	NA	0.000122948	0.00861005	0.00798778	0.00141754	0.00344836	0.00210508	NA	NA	0.00469203	NA
L5/6	Oligodendrocytes	FGF	0.00120075	NA	0.0112679	0.00517262	0.00290178	0.000982077	0.00251688	0.0120236	0.00199279	NA	NA	NA	0.000154285	0.00398713	0.00485405	0.016556	0.0176131	0.0127064	0.0571677	0.0300975	0.00265607	0.00298341	NA
L5/6	Oligodendrocytes	JAM	0.0121412	NA	0.014133	0.0291266	0.0147801	0.0117266	0.00180756	0.00683876	0.00837554	0.00418184	0.0138224	0.00204956	0.00331164	0.0146842	0.00235649	0.0145379	0.0213061	0.00870554	0.0344635	0.0213771	0.00816222	0.0335983	0.00249792
L5/6	Oligodendrocytes	NCAM	0.540246	NA	0.393113	0.287271	0.26519	0.500639	0.41143	0.325258	0.477745	0.252938	0.565382	0.232632	NA	0.446752	0.167295	0.341449	0.348087	0.310417	0.514376	0.405744	0.385437	0.492429	0.181379
L5/6	Oligodendrocytes	NRG	0.756935	NA	0.610491	0.258832	0.608226	0.735343	0.703576	0.490935	0.739087	0.669457	0.682257	0.665852	0.561375	0.76065	0.492129	0.549071	0.4308	0.489668	0.856088	0.602773	0.624623	0.677811	0.706841
L5/6	Oligodendrocytes	NRXN	0.825795	NA	0.691767	0.384524	0.0326342	0.918185	0.783573	0.56279	0.912869	NA	0.0708492	NA	0.162168	0.729219	0.0797762	0.664614	0.625588	0.621713	0.890891	0.584722	0.785484	0.459641	NA
L5/6	Oligodendrocytes	PSAP	0.0214038	NA	0.0191565	0.00964573	NA	0.013836	0.0227766	0.00954705	0.0240602	0.0161944	NA	0.0330175	0.0367279	0.0469048	NA	0.0196034	0.0209713	0.0213725	0.0373041	0.0257019	0.00514798	0.0193043	NA
L5/6	OPC	CDH	0.0453775	NA	0.0431978	NA	0.00219408	0.068617	0.0671537	0.0275174	NA	NA	0.0417859	NA	NA	0.0569294	0.0241271	0.0162445	0.0153765	0.0415139	0.0514152	0.0230911	0.0398979	0.00211361	NA
L5/6	OPC	CNTN	0.265028	NA	0.204726	0.280238	0.174918	0.282114	0.223036	0.151687	0.221672	0.26239	0.3007	0.193176	0.227251	0.228384	0.167318	0.139605	0.1915	0.178675	0.256421	0.193845	0.189971	0.264907	0.165829
L5/6	OPC	EPHB	0.0045957	NA	0.00112813	NA	0.00056252	NA	NA	0.00040221	NA	NA	NA	NA	NA	0.00040416	NA	0.00156537	0.000546348	0.000913329	0.00234201	0.000240799	NA	NA	NA
L5/6	OPC	FN1	0.00248965	NA	0.00215325	0.00079944	NA	0.000611962	NA	0.00115732	NA	NA	NA	NA	NA	NA	NA	0.00194416	0.00086416	0.00136036	0.00317936	0.00109726	0.000251848	0.00177086	NA
L5/6	OPC	LAMININ	0.0049833	NA	0.00712913	0.00928816	NA	0.00275338	0.00219297	0.00182254	0.00346065	7.63e-05	0.00126802	0.0013591	0.000635939	0.00468031	0.00111602	0.00268086	0.00353529	0.00401792	0.0179497	0.00268211	0.00506457	0.0104665	0.00154831
L5/6	OPC	MPZ	0.00104527	NA	0.00148642	0.0044469	NA	0.00155016	0.000867133	0.00219391	NA	NA	NA	NA	NA	0.00440037	0.00133281	0.00320629	0.000421396	0.00165567	0.00228227	0.00156014	0.00055014	0.000667199	NA
L5/6	OPC	NCAM	0.515372	NA	0.426347	0.577535	0.510071	0.493862	0.499878	0.386842	0.497778	0.264698	0.6145	0.45179	0.502664	0.512217	0.390229	0.41507	0.184555	0.366531	0.614798	0.488887	0.441996	0.570368	0.446021
L5/6	OPC	NEGR	0.302481	NA	0.239013	0.299569	0.155999	0.329518	0.243869	0.197156	0.242218	NA	0.27373	NA	NA	0.233524	0.205595	0.176411	0.176207	0.212741	0.285125	0.210179	0.247955	0.305671	NA
L5/6	OPC	NGL	0.138453	NA	0.144442	0.178686	0.0850587	0.152642	0.169209	0.136915	0.119122	0.103577	0.12909	0.129193	0.106729	0.157684	0.114487	0.139705	0.115268	0.132021	0.201025	0.129521	0.162618	0.125649	0.10689
L5/6	OPC	NRG	0.794286	NA	0.65745	0.767815	0.614829	0.802755	0.711996	0.562728	0.733281	0.685487	0.750056	0.76225	0.645652	0.753223	0.536839	0.476166	0.487231	0.537877	0.807397	0.626312	0.598933	0.68786	0.722186
L5/6	OPC	NRXN	1.03634	NA	0.913353	1.32582	0.954265	1.09947	1.16928	0.849898	1.15249	1.05577	1.26035	1.19212	1.23585	1.1816	0.836077	0.942186	0.806467	0.83314	1.40714	0.968235	1.03404	1.10299	1.07016
L5/6	OPC	PDGF	0.0160658	NA	0.0100634	0.0194601	NA	0.0190665	0.0167927	0.00750098	0.00460446	0.00252204	0.0145799	0.011952	0.00733563	0.0238195	0.00454296	0.0134288	0.00315328	0.0118186	0.0224287	0.00693817	0.00593688	0.00423417	0.0141678
Microglia	AST-PP	PSAP	0.0231823	0.0150145	0.00457956	0.052257	0.0424776	0.0446743	NA	0.00680378	NA	NA	0.0119651	NA	0.195654	0.0504415	0.0320003	0.0245225	0.0190929	0.00771208	0.0349504	0.0278402	0.0266636	0.0317485	NA
Microglia	AST-PP	VISTA	0.0157431	0.00135438	0.00341103	NA	NA	0.00448617	NA	NA	NA	NA	0.00215938	NA	NA	0.00131513	NA	0.00449055	0.00417514	0.00286749	0.0160389	0.00404405	0.00754375	0.000851245	NA
Microglia	IN-PV	VISTA	0.00890759	0.00332748	0.00623908	NA	NA	0.00409189	NA	NA	NA	NA	0.00247226	NA	NA	0.00126719	NA	0.00400668	0.0028481	0.00753425	0.019384	0.0050133	0.00731825	0.00386798	NA
Microglia	IN-SV2C	VISTA	0.0223243	0.0109712	0.0119633	NA	NA	0.0144023	NA	NA	NA	NA	0.00650863	NA	NA	0.00614357	NA	0.0140443	0.00866283	0.0229529	0.0383382	0.0166146	0.0141579	0.0143089	NA
Microglia	IN-VIP	VISTA	0.00251577	0.00208191	0.00384395	NA	NA	0.00280048	NA	NA	NA	NA	0.00117672	NA	NA	0.00121294	NA	0.00266763	0.00100508	0.0043644	0.015642	0.00303431	0.00750421	0.00183361	NA
Microglia	L2/3	VISTA	0.0136778	0.00538112	0.00624377	NA	NA	0.00591108	NA	NA	NA	NA	0.00337962	NA	NA	0.00162518	NA	0.00649684	0.00536982	0.0107388	0.0215263	0.00863441	0.00942704	0.00563687	NA
Microglia	L4	VISTA	0.00587447	0.00129419	0.00246877	NA	NA	0.00218398	NA	NA	NA	NA	0.000588365	NA	NA	0.000158945	NA	0.00135572	0.00239594	0.00407627	0.00709386	0.00208821	0.00239291	0.00120385	NA
Microglia	L5/6	SPP1	0.00936179	NA	NA	NA	NA	0.0294597	NA	NA	NA	NA	NA	NA	0.00256369	0.00764468	NA	NA	NA	NA	NA	NA	NA	0.0576025	NA
Microglia	L5/6	VISTA	0.0104155	NA	0.00309165	NA	NA	0.00211211	NA	NA	NA	NA	0.000512316	NA	NA	0.000379497	NA	0.00201659	0.00162376	0.00384089	0.00897988	0.00155841	0.00378579	0.000951638	NA
Microglia	L5/6-CC	CD39	8.55e-05	NA	0.00170569	0.000809388	0.00158516	0.00236181	NA	0.000301071	NA	NA	0.000133763	NA	NA	0.00385321	NA	0.00268735	NA	0.00449399	0.00375514	0.00282367	0.000830765	NA	NA
Microglia	L5/6-CC	VISTA	0.00759288	NA	0.00509778	NA	NA	0.00446632	NA	NA	NA	NA	0.00204468	NA	NA	0.00141519	NA	0.00370661	0.00377916	0.00647121	0.0172235	0.00756295	0.00346523	0.00417548	NA
Microglia	Microglia	CD39	0.000363919	0.00283937	NA	0.00202214	NA	NA	NA	NA	NA	NA	NA	NA	NA	0.000651462	NA	NA	0.00225393	NA	NA	NA	NA	NA	NA
Microglia	Microglia	CD45	0.0098843	0.0208265	NA	0.0224147	NA	0.00833966	NA	0.000949333	NA	NA	0.00137243	NA	0.0192546	NA	NA	0.00915469	NA	0.000631604	0.0176733	0.0180545	0.0152783	NA	NA
Microglia	Oligodendrocytes	CD45	0.0143801	0.0109111	0.00440992	NA	0.00933387	0.0190725	NA	0.00272984	NA	NA	0.0122405	NA	NA	0.0122894	NA	0.0111255	0.0143895	0.00320069	0.0177978	0.016625	0.00847529	0.00475009	NA
Microglia	Oligodendrocytes	PSAP	0.0173283	0.00135162	0.0126779	0.0227293	NA	0.0158139	NA	0.0060507	NA	NA	NA	NA	0.0355931	0.0310218	NA	0.0213617	0.0139478	0.0140854	0.0328082	0.0181682	0.00633122	0.0275046	NA
Microglia	Oligodendrocytes	VISTA	0.00832518	NA	0.000761191	NA	NA	0.00354167	NA	NA	NA	NA	0.00165122	NA	NA	0.000535137	NA	0.00237898	0.00412876	0.00197791	0.0145314	0.00234901	0.00500858	0.00548959	NA
Neu-NRGN-II	AST-PP	CNTN	0.108712	NA	0.100403	0.299597	NA	NA	NA	0.0721366	NA	0.22554	NA	NA	NA	NA	NA	0.113041	0.0926533	0.0853335	0.155773	0.105562	0.123889	NA	NA
Neu-NRGN-II	AST-PP	NCAM	0.00184885	0.00269007	NA	NA	0.0161311	NA	NA	NA	NA	NA	0.00290094	NA	NA	0.000913839	NA	NA	0.00449063	NA	0.206561	0.00642497	NA	NA	NA
Neu-NRGN-II	AST-PP	PSAP	0.092651	0.0370952	0.0185576	0.175815	0.196271	0.0799346	0.0624861	0.0199769	0.0890685	0.0172526	0.0714844	0.0519854	0.203235	0.111259	0.0725448	0.07252	0.0534348	0.0196555	0.132128	0.0916861	0.0977709	0.0359578	0.119118
Neu-NRGN-II	IN-PV	CADM	0.0117977	0.00201336	0.0109237	0.014754	0.00668021	0.0160249	0.0317869	0.00624033	0.0360323	0.0142659	0.00285965	0.00991478	NA	0.00581025	0.00882482	0.0262911	0.00966473	0.00592389	0.0398292	0.0121152	0.00755858	0.00959282	0.026488
Neu-NRGN-II	IN-PV	NEGR	0.188243	NA	NA	NA	NA	NA	NA	NA	NA	NA	NA	NA	NA	NA	NA	NA	NA	NA	NA	NA	NA	NA	NA
Neu-NRGN-II	IN-PV	NRXN	0.0878245	NA	0.0659711	0.146371	NA	0.0693509	0.157023	0.0453919	0.0987194	0.101838	NA	NA	NA	0.0675676	NA	0.0691823	NA	0.0286126	0.0775323	0.0101389	0.0610234	NA	0.192645
Neu-NRGN-II	IN-SST	CADM	0.0160541	0.0061424	0.0128926	0.00905283	0.014688	0.0079623	0.0255205	0.0106306	0.0295097	0.0127888	0.0125476	0.0318061	NA	0.00614203	0.00710543	0.0419051	0.00913678	0.0090261	0.0474563	0.0191663	0.0176422	0.0089608	0.0220851
Neu-NRGN-II	IN-SST	NEGR	0.176599	NA	NA	NA	NA	NA	NA	NA	NA	NA	NA	NA	NA	NA	NA	NA	NA	NA	NA	NA	NA	NA	NA
Neu-NRGN-II	IN-SST	NRXN	0.0978689	0.00131811	0.0998472	0.172293	NA	0.0583097	0.167588	0.0536712	0.0892614	0.10726	NA	NA	NA	0.0592106	NA	0.0984736	NA	0.023554	0.0787275	0.00163941	0.055163	0.0639564	0.210805
Neu-NRGN-II	IN-SV2C	CADM	0.0185069	0.00804859	0.0070679	NA	0.0367812	0.0104345	0.0484028	0.012597	0.034113	0.0223062	0.0097487	0.017033	NA	0.00413564	NA	0.0306686	0.0087651	0.00328711	0.0582796	0.0250733	0.0223599	0.00739144	0.015275
Neu-NRGN-II	IN-SV2C	NRXN	0.0878267	NA	0.0835345	NA	NA	0.0524976	0.15349	0.0461367	0.103158	0.047238	0.0143948	NA	NA	0.0568988	0.0206803	0.0952324	NA	0.0502179	0.0633816	NA	0.0758708	0.00320433	0.254069
Neu-NRGN-II	IN-VIP	CADM	0.0506454	0.0123832	0.0181723	0.0729728	0.025626	0.014651	0.0309215	0.0119699	0.0285831	0.00640501	0.0128212	0.0184125	NA	0.00518795	0.00732635	0.0315561	0.012407	0.00898704	0.0707006	0.026464	0.0221597	0.00940105	0.0230969
Neu-NRGN-II	IN-VIP	NRXN	0.113146	NA	0.0742481	0.238215	NA	0.0788181	0.175984	0.0627375	0.133207	0.12329	NA	NA	NA	0.0760805	NA	0.100302	0.0103821	0.0295394	0.105234	0.00317951	0.0843798	0.0724096	0.223807
Neu-NRGN-II	L2/3	CADM	0.0444842	0.0122517	0.011068	0.07006	0.038038	0.014918	0.0550956	0.013873	0.0450465	0.0393296	0.0167781	0.0760545	0.031442	0.0118416	0.0222699	0.042081	0.0163057	0.0103236	0.0476259	0.024033	0.0225039	0.0168677	0.0466697
Neu-NRGN-II	L2/3	CCK	0.000448206	0.000582248	NA	NA	NA	NA	0.000459852	NA	NA	NA	NA	NA	0.00210079	NA	0.0103127	0.001271	NA	0.00377836	0.00516095	0.00991053	0.00131555	NA	NA
Neu-NRGN-II	L2/3	CNTN	0.125039	NA	0.100169	0.306102	NA	NA	NA	0.0698542	0.238574	0.253908	0.0133396	0.239899	NA	NA	NA	0.105655	0.0870773	0.0861036	0.136484	0.100849	0.116036	NA	0.231703
Neu-NRGN-II	L2/3	NEGR	0.178935	NA	NA	NA	NA	NA	NA	NA	NA	NA	NA	NA	NA	NA	NA	NA	NA	NA	NA	NA	NA	NA	NA
Neu-NRGN-II	L2/3	NRXN	0.096129	0.0056834	0.0875164	0.158325	0.0139797	0.0742071	0.22702	0.0653762	0.13035	0.141531	0.00851034	0.0692509	0.0656835	0.076167	0.0489444	0.133483	0.0111935	0.0439841	0.0821277	0.0148823	0.0716342	0.00302388	0.220579
Neu-NRGN-II	L4	CADM	0.0640201	0.0161683	0.00982563	0.0612215	0.0350733	0.0135209	0.0437228	0.0122107	0.0327182	0.0232354	0.00586035	0.0424581	NA	0.00692569	0.0142562	0.0219711	0.0197992	0.00895064	0.0445011	0.0262369	0.029473	0.0121012	0.0293969
Neu-NRGN-II	L4	CCK	0.00101173	0.000289506	NA	NA	NA	NA	NA	0.00332129	NA	NA	NA	NA	NA	NA	0.00208657	0.00071755	0.000185211	0.00336896	0.0034458	0.0124504	NA	NA	NA
Neu-NRGN-II	L4	CNTN	0.131706	NA	0.105497	0.312191	NA	NA	0.164575	0.0732077	0.238687	0.25322	0.0121096	0.256244	NA	NA	NA	0.109929	0.0893012	0.0898444	0.142612	0.103875	0.127683	NA	0.250781
Neu-NRGN-II	L4	NEGR	0.197261	NA	NA	NA	NA	NA	NA	NA	NA	NA	NA	NA	NA	NA	NA	NA	NA	NA	NA	NA	NA	NA	NA
Neu-NRGN-II	L4	NRXN	0.102609	0.00396082	0.0836127	0.185436	0.0108989	0.0533899	0.192678	0.0624501	0.125288	0.118399	0.00538967	NA	NA	0.0730591	0.0140284	0.108794	0.0102339	0.0366809	0.0791279	0.00713335	0.0726322	0.00260255	0.230701
Neu-NRGN-II	L5/6	CADM	0.016467	NA	0.00722716	0.00471413	0.0197693	0.00804313	NA	0.0067184	0.0213411	NA	NA	0.0301843	NA	0.00761046	0.0104018	0.0130736	0.00637558	0.00542733	0.0288531	0.0154858	0.00754389	0.0141402	0.0206502
Neu-NRGN-II	L5/6	CNTN	0.12378	NA	NA	0.282986	NA	NA	NA	0.0736121	0.235124	0.233569	0.00710033	0.256441	NA	NA	NA	0.110359	0.0908704	0.0889704	0.140827	0.104416	0.119503	NA	0.240688
Neu-NRGN-II	L5/6	NEGR	0.203817	NA	NA	NA	NA	NA	NA	NA	NA	NA	NA	NA	NA	NA	NA	NA	NA	NA	NA	NA	NA	NA	NA
Neu-NRGN-II	L5/6	NRXN	0.114855	NA	0.102429	0.204822	0.0154627	0.0626056	0.18663	0.0715638	0.138231	0.117714	0.0126676	0.0300807	NA	0.0955207	0.0423819	0.0979668	0.0164899	0.0405964	0.0900486	0.0159105	0.0777849	0.112582	0.222812
Neu-NRGN-II	L5/6-CC	CADM	0.076923	NA	0.0144485	0.041204	0.0336531	0.0268031	0.048974	0.0145565	0.0431119	0.0349797	0.00782271	0.0721865	0.0285898	0.0149566	0.0197693	0.0436751	0.0114105	0.0113751	0.0611384	0.025223	0.0141275	0.0165734	0.0754436
Neu-NRGN-II	L5/6-CC	CCK	0.000334287	NA	NA	NA	NA	0.00271987	0.00386466	0.00191515	NA	NA	NA	NA	0.00563419	0.00965743	0.0182018	0.00479041	0.000165114	0.00487205	0.0297406	0.0196717	NA	0.00509929	NA
Neu-NRGN-II	L5/6-CC	NCAM	0.00605917	NA	0.00937547	0.00598551	0.269915	0.0121879	0.00573213	0.0054915	0.0147676	0.00158062	NA	0.0014333	0.010446	0.0135478	0.01488	0.018022	0.0027647	0.0053883	0.280629	0.0053989	0.00304676	NA	NA
Neu-NRGN-II	L5/6-CC	NRXN	0.0751067	NA	0.0774128	0.17209	0.0047775	0.0775894	0.188826	0.0729496	0.122558	0.0429639	NA	0.0486644	NA	0.0890956	0.0578612	0.0930664	NA	0.0473545	0.0761596	0.0156026	0.0485674	0.0209721	0.267002
Neu-NRGN-II	Microglia	APP	0.251063	0.095012	0.13553	0.0980601	0.199043	0.222318	NA	0.0624352	NA	NA	0.17989	NA	0.115026	0.118881	0.0320012	0.119597	0.236607	0.097076	0.291108	0.288293	0.119897	0.143677	NA
Neu-NRGN-II	Neu-NRGN-II	CADM	0.228868	0.0571025	0.0218271	0.255959	0.0898853	0.0338423	0.0681738	0.0245581	0.0789749	0.0760707	0.0384938	0.162171	NA	0.00848677	0.0111739	0.114079	0.0400321	0.0104606	0.219833	0.0735013	0.112028	0.0267859	0.181786
Neu-NRGN-II	Oligodendrocytes	NRXN	0.0984781	NA	0.0589793	0.122316	NA	0.0543023	0.137681	0.0405502	0.118817	NA	NA	NA	NA	0.0583574	NA	0.0797212	NA	0.025747	0.0703517	NA	0.0579993	NA	NA
Neu-NRGN-II	Oligodendrocytes	PSAP	0.0705212	0.00340888	0.0501293	0.0825522	NA	0.0289865	0.0470877	0.0177919	0.0514579	0.0503522	NA	0.0742193	0.0372595	0.0701547	NA	0.0635758	0.0394071	0.0355454	0.1248	0.0612302	0.0245851	0.0311693	NA
Neu-NRGN-II	OPC	CNTN	0.14765	NA	0.119037	0.333677	NA	NA	0.179732	0.0742822	0.227549	0.289178	NA	0.20632	NA	NA	NA	0.113485	0.105455	0.100399	0.166396	0.112573	0.137514	NA	0.180185
Neu-NRGN-II	OPC	NRXN	0.145179	0.0113045	0.0988397	0.326126	0.00941639	0.0720618	0.261252	0.0804875	0.18089	0.137963	0.0295503	0.384306	NA	0.129826	NA	0.152255	0.0199688	0.0519162	0.157521	0.0221954	0.124291	0.0946321	0.243932
Oligodendrocytes	AST-PP	CADM	0.176159	NA	0.160868	NA	0.106423	0.19371	0.132286	0.122933	0.137708	0.133833	0.18303	NA	NA	0.160387	0.0978817	0.12208	0.122553	0.0986084	0.252962	0.154547	0.171334	0.177203	0.200046
Oligodendrocytes	AST-PP	COLLAGEN	0.0178286	NA	0.00318263	0.0468227	0.0397055	0.0279904	0.00117805	NA	0.0197329	0.0169837	0.010729	0.0056908	0.0870068	0.0154922	NA	0.00369125	0.0665275	NA	0.0116397	0.00249818	0.0265796	NA	NA
Oligodendrocytes	AST-PP	FGF	0.00478249	0.0150938	NA	NA	NA	NA	NA	NA	NA	NA	NA	NA	NA	NA	NA	0.0166177	NA	NA	0.0172169	0.00373388	NA	NA	NA
Oligodendrocytes	AST-PP	LAMININ	0.00364817	NA	0.00154745	NA	0.000213138	0.00115433	NA	NA	NA	NA	0.0006904	NA	NA	NA	NA	NA	NA	NA	NA	0.00141971	NA	NA	NA
Oligodendrocytes	AST-PP	NCAM	0.545172	0.420829	0.416274	0.221795	0.0159055	0.50719	NA	0.313702	0.444128	NA	0.56609	NA	NA	0.415592	NA	0.332221	0.170928	0.292133	0.468371	0.442289	0.411504	0.455604	NA
Oligodendrocytes	AST-PP	PSAP	0.0137918	0.000364513	0.00420223	NA	0.0138448	0.0186815	0.013494	0.00408264	0.00814551	0.000665638	NA	0.00644097	0.0249709	0.0364126	0.0178409	0.00976277	0.0137771	0.00334141	0.0119722	0.0167587	0.00408302	0.0032583	0.0115609
Oligodendrocytes	AST-PP	PTN	0.0552147	0.0849801	0.0458082	0.00367422	0.0852013	0.00980235	0.0180236	0.0426556	0.0155572	NA	NA	NA	0.069623	0.102487	0.00388504	0.0627822	0.122911	0.0369935	0.0958404	0.100356	0.0709189	0.00387114	0.0414266
Oligodendrocytes	AST-PP	SEMA6	0.00260761	0.00216601	0.00430863	0.00809227	0.00662052	0.00138766	NA	0.00154768	NA	NA	0.0071286	NA	NA	NA	0.000600232	0.00443515	0.00181681	0.000532613	0.00883911	NA	0.00257431	0.00905294	NA
Oligodendrocytes	IN-PV	CNTN	0.0098299	NA	0.0442287	0.0625204	0.0126177	0.0426857	0.0329747	0.0225753	0.0157417	NA	0.0311119	NA	NA	0.00606023	0.0152535	0.0692568	0.0556956	0.0361178	0.0806211	0.0448271	0.00299412	0.0457022	0.023129
Oligodendrocytes	IN-PV	FGF	0.000211652	NA	NA	NA	NA	NA	NA	NA	NA	NA	NA	NA	NA	NA	NA	0.00195963	NA	NA	NA	0.000177205	NA	NA	NA
Oligodendrocytes	IN-PV	JAM	0.00530581	0.00217576	0.000822828	NA	0.00228704	0.00155193	NA	0.000802828	NA	NA	NA	NA	NA	NA	NA	NA	NA	0.00111181	0.00889647	NA	NA	NA	NA
Oligodendrocytes	IN-PV	LAMININ	0.00757265	NA	0.0259772	NA	0.00161864	0.00392049	NA	0.00975823	0.0134291	NA	0.00309413	NA	NA	NA	NA	0.00889873	NA	0.0098274	NA	0.0415282	NA	0.0276362	0.0104917
Oligodendrocytes	IN-PV	PTN	0.030471	0.112488	0.0466662	0.000561688	0.0421839	0.00431457	0.0121959	0.0395075	0.00801522	NA	NA	NA	0.039577	0.0660397	0.0023024	0.0647883	0.0347745	0.0328539	0.0966794	0.0967094	0.0429373	0.00366928	0.0456547
Oligodendrocytes	IN-PV	SEMA6	0.0427685	0.0292467	0.0358757	0.0605275	0.0315386	0.0168361	0.0314174	0.0246936	0.0290971	0.0253634	0.0341731	NA	0.0208736	0.0286901	0.00652446	0.0474607	0.0388838	0.0332157	0.0991513	0.0605014	0.044136	0.0631246	NA
Oligodendrocytes	IN-SST	LAMININ	0.00591152	NA	0.0166517	NA	0.000711794	0.00198002	NA	0.00539389	0.00724751	NA	0.00279384	NA	NA	NA	NA	0.00834474	NA	0.00634898	NA	0.0225275	NA	0.0165228	0.00776278
Oligodendrocytes	IN-SST	NCAM	0.213119	0.358063	0.344091	NA	NA	0.432373	NA	0.116413	NA	NA	0.237635	NA	NA	NA	NA	0.0240553	0.337312	0.12646	0.23078	NA	0.209241	0.174623	NA
Oligodendrocytes	IN-SST	NRXN	0.257964	0.28821	0.319043	NA	NA	0.345665	NA	0.00934181	NA	NA	0.335914	NA	NA	NA	NA	0.0365951	0.242571	0.215738	0.344635	0.00216088	0.271067	0.399864	NA
Oligodendrocytes	IN-SV2C	JAM	0.013924	0.0294832	0.0194501	NA	0.0146029	0.00505319	0.0112067	0.00377182	0.0129593	0.00721313	0.00953043	0.00406393	0.0177033	0.00991498	0.00603786	0.0324763	0.0369199	0.0172011	0.0536705	0.0333302	0.0239331	0.0417465	0.00335098
Oligodendrocytes	IN-SV2C	LAMININ	0.0234967	NA	0.0477347	NA	0.00456078	0.00773757	NA	0.0216421	0.0259971	NA	0.0115099	NA	NA	NA	NA	0.0213955	NA	0.0202832	NA	0.0862139	NA	0.0568754	0.0240067
Oligodendrocytes	IN-SV2C	PTN	0.0524958	0.086285	0.0442138	NA	0.0671837	0.00732829	0.0150679	0.0389097	0.013994	NA	NA	NA	0.0468182	0.068434	0.0032012	0.0620578	0.0652059	0.0277697	0.0745941	0.0943469	0.0631436	0.00495783	0.0526933
Oligodendrocytes	IN-SV2C	SEMA6	0.00430545	0.00833794	0.0128489	NA	0.00729431	0.00535922	0.0101608	0.0142712	0.0106168	0.00442294	0.00805547	NA	0.00534386	0.00833088	0.00300401	0.026388	0.0199336	0.0210862	0.0462852	0.0369562	0.0245487	0.0208662	NA
Oligodendrocytes	IN-VIP	JAM	0.00265775	NA	0.00387045	0.0049024	0.00403219	0.00257682	0.000450818	0.00174738	0.000174184	NA	NA	NA	NA	0.00213661	8.42e-05	0.00855743	0.000178424	0.00298861	0.0103127	NA	0.00698623	0.00752348	NA
Oligodendrocytes	IN-VIP	LAMININ	0.00739126	NA	0.0184419	NA	0.00130204	0.00200505	NA	0.006065	0.00630941	NA	0.00316949	NA	NA	NA	NA	0.00847562	NA	0.00644726	NA	0.0237442	NA	0.020243	0.00705418
Oligodendrocytes	IN-VIP	NCAM	0.535323	0.389755	0.401841	0.351895	0.219478	0.52863	NA	0.292126	0.45354	0.173377	0.564364	NA	NA	0.404098	0.0018451	0.372896	0.377564	0.284297	0.512365	0.203601	0.424384	0.461757	0.170736
Oligodendrocytes	IN-VIP	NRXN	0.290193	0.286768	0.311481	0.290998	0.293229	0.379285	NA	0.2244	0.389127	0.382756	0.37904	NA	NA	0.30185	NA	0.253593	0.270762	0.27201	0.406753	0.271372	0.322034	0.452471	NA
Oligodendrocytes	IN-VIP	PTN	0.00121611	0.00701911	0.0186274	NA	0.0223234	0.000475529	0.0067476	0.018115	0.00310315	NA	NA	NA	0.0051933	0.028342	0.00151116	0.0291915	0.0290081	0.0203245	0.051173	0.0467617	0.00588184	0.00131026	0.0100001
Oligodendrocytes	IN-VIP	SEMA6	0.0391664	0.0266281	0.0312334	0.065552	0.0312721	0.0141816	0.0223414	0.0260477	0.0193446	0.013418	0.027494	NA	0.00759506	0.0274196	0.00515778	0.0476489	0.038133	0.033582	0.098355	0.0622559	0.0338087	0.0540381	NA
Oligodendrocytes	L2/3	CLDN	0.0417744	0.0122115	0.0249096	0.0205082	0.0229378	0.00767085	0.00187729	0.0252806	0.00706782	NA	0.0266884	NA	NA	NA	0.00546386	0.0190487	0.0282811	0.0242128	0.0415124	NA	0.00903117	0.0228782	NA
Oligodendrocytes	L2/3	CNTN	0.0118567	0.00522806	0.0347402	0.0388212	0.0125753	0.0264734	0.0117186	0.0234419	0.0100692	0.00094668	0.0235129	0.0289826	0.0105019	0.0237846	0.021134	0.0375326	0.0403299	0.0312059	0.0599551	0.0251278	0.0205816	0.0678363	NA
Oligodendrocytes	L2/3	COLLAGEN	0.00203562	0.00182102	0.0145758	0.0123506	0.00496957	0.00930039	0.00558032	0.0077498	0.00424029	0.00581621	0.00430923	NA	0.00866212	0.000918214	0.00283659	0.0102571	0.00779783	0.0177397	0.021862	0.00353445	0.0136756	0.0111524	NA
Oligodendrocytes	L2/3	FGF	0.000320335	NA	NA	NA	NA	NA	NA	NA	NA	NA	NA	NA	NA	NA	NA	0.000308178	NA	NA	4.31e-05	NA	NA	NA	NA
Oligodendrocytes	L2/3	JAM	0.0189596	0.008643	0.0126734	0.022303	0.0129648	0.0107273	0.0040063	0.00680225	0.00728252	0.00505357	0.0186153	0.00123855	0.0128862	0.0107012	0.00278532	0.0111158	0.0275837	0.0115051	0.0321161	0.0208258	0.0112917	0.0331973	0.000514702
Oligodendrocytes	L2/3	LAMININ	0.0152984	NA	0.0437363	NA	0.00373918	0.00559316	NA	0.0157537	0.0220299	NA	0.00861458	NA	NA	NA	NA	0.012707	NA	0.0152247	NA	0.0524046	NA	0.0513142	0.0223733
Oligodendrocytes	L2/3	NCAM	0.486212	0.385035	0.40235	0.281352	NA	0.502411	0.226127	0.298669	0.467014	0.00681231	0.524447	NA	0.0238486	0.414258	0.0308484	0.347882	0.326279	0.286839	0.520741	0.405485	0.414424	0.448421	NA
Oligodendrocytes	L2/3	NRXN	0.25418	0.272907	0.298286	0.00853231	0.0218067	0.341432	0.0294127	0.216777	0.408786	0.0297821	0.360151	0.0223788	0.0845597	0.0216442	0.065728	0.270309	0.221195	0.273445	0.341369	0.257758	0.287688	0.398714	NA
Oligodendrocytes	L2/3	PTN	0.00456955	0.000351558	0.00884002	0.000708078	0.0049719	0.000241226	0.00186814	0.0112108	0.00265015	NA	NA	NA	0.0268555	0.0149955	0.00116012	0.0222627	0.00765117	0.00830981	0.0257728	0.0171814	0.00267557	0.000948544	0.00829365
Oligodendrocytes	L2/3	SEMA6	0.0394687	0.0338023	0.0375298	0.0876804	0.0360289	0.016447	0.0363335	0.029314	0.0334117	0.0293422	0.0365518	NA	0.0181969	0.0317576	0.0073104	0.0552422	0.0366854	0.0379592	0.109066	0.0693666	0.0489376	0.0649936	NA
Oligodendrocytes	L4	CLDN	0.0303337	0.0163079	0.0186923	0.00802874	0.0238804	NA	NA	0.0253063	NA	NA	NA	NA	NA	NA	0.000843309	0.0195363	0.0165781	0.0117364	0.0274957	NA	NA	NA	NA
Oligodendrocytes	L4	JAM	0.020037	0.00750879	0.00823559	0.018789	0.00727466	0.0049833	0.00111397	0.00406782	0.00372815	NA	0.0100467	0.000585561	NA	0.00412941	0.00122393	0.00930007	0.016698	0.00737305	0.0182393	0.0130124	0.00624519	0.0106888	0.000268032
Oligodendrocytes	L4	LAMININ	0.0177503	NA	0.0446748	NA	0.00413435	0.00562159	NA	0.0149899	0.0208541	NA	0.00834898	NA	NA	NA	NA	0.0134465	NA	0.0150469	NA	0.0581772	NA	0.0498139	0.0244266
Oligodendrocytes	L4	NCAM	0.547308	0.396782	0.381396	0.295118	NA	0.504678	0.205479	0.311194	0.4426	NA	0.54674	NA	NA	0.396846	0.0061983	0.347295	0.340855	0.270416	0.490574	0.390783	0.3819	0.173593	NA
Oligodendrocytes	L4	NRXN	0.266797	0.282411	0.285483	0.00942408	0.0160214	0.328838	0.0191998	0.219433	0.39923	0.00890524	0.372793	NA	NA	0.0131783	0.031569	0.255498	0.229004	0.262407	0.349704	0.255695	0.293279	0.401273	0.00910528
Oligodendrocytes	L4	PTN	0.00646375	0.010019	0.00565311	0.000306237	0.00289646	0.000299917	7.18e-05	0.0121935	0.00177759	NA	NA	NA	0.0166539	0.0154357	0.000311812	0.0174735	0.0141204	0.00836224	0.0295218	0.0133782	0.010693	0.000310532	0.00326851
Oligodendrocytes	L4	SEMA6	0.0332456	0.0331501	0.0387236	0.0722112	0.0361298	0.0123797	0.0279513	0.0266427	0.0214745	0.0166651	0.0206072	NA	0.00809238	0.0265925	0.00566401	0.0497582	0.0317773	0.0333935	0.0974327	0.0648313	0.0386153	0.0519895	NA
Oligodendrocytes	L5/6	CLDN	0.0136155	NA	0.0321956	NA	0.0459461	0.0146396	NA	0.0343925	0.00221332	NA	0.0164312	NA	NA	0.0242364	0.00911639	0.0426764	0.0312815	0.0221727	0.0640222	NA	0.00515463	0.0499999	NA
Oligodendrocytes	L5/6	CNTN	0.0631754	NA	0.0495487	0.0197322	0.0228379	0.0415486	0.0130137	0.0230392	0.0111997	NA	0.0104586	NA	0.0030812	0.0362592	0.0264589	0.0644089	0.0506435	0.0322896	0.0713332	0.0346873	0.0124339	0.0693074	NA
Oligodendrocytes	L5/6	COLLAGEN	0.00620393	NA	0.0219805	0.00729709	NA	0.015094	NA	0.00786377	0.00868092	NA	NA	NA	0.00654458	0.00733503	0.00211676	NA	0.00302491	0.0138036	0.0321323	0.0115207	NA	0.01958	NA
Oligodendrocytes	L5/6	JAM	0.0121412	NA	0.014133	0.0291266	0.0147801	0.0117266	0.00180756	0.00683876	0.00837554	0.00418184	0.0138224	0.00204956	0.00331164	0.0146842	0.00235649	0.0145379	0.0213061	0.00870554	0.0344635	0.0213771	0.00816222	0.0335983	0.00249792
Oligodendrocytes	L5/6	LAMININ	0.0209364	NA	0.058169	NA	0.00438953	0.00702061	NA	0.0186763	0.0243589	NA	0.00866133	NA	NA	NA	NA	0.0138178	NA	0.0165328	NA	0.0678888	NA	0.069845	0.0293426
Oligodendrocytes	L5/6	NCAM	0.50683	NA	0.224817	NA	NA	0.29147	0.192569	0.173915	0.239565	NA	0.301794	0.00469921	0.0303836	0.282214	0.0422257	0.226509	0.345536	0.172399	0.316124	0.258629	0.398341	0.279879	0.189652
Oligodendrocytes	L5/6	NRXN	0.288163	NA	0.322776	0.262611	0.0262626	0.362529	NA	0.237037	0.432962	0.370404	0.400216	NA	0.0263758	0.335307	0.0569933	0.282949	0.265918	0.285839	0.375755	0.279925	0.320327	0.507746	NA
Oligodendrocytes	L5/6	PTN	0.00373232	NA	0.00940687	0.000101596	0.00083098	0.000423955	0.000333273	0.00927694	0.00161539	NA	NA	NA	0.0190918	0.0136119	0.00034839	0.008682	0.00735135	0.0080302	0.0231166	0.0210369	0.00198625	0.00136442	0.00582282
Oligodendrocytes	L5/6	SEMA6	0.0237066	NA	0.0218745	0.0667881	0.0171955	0.00839095	0.0173355	0.0184032	0.0177769	0.00653931	0.0222954	NA	0.00805207	0.0168288	0.00472007	0.0417749	0.0264912	0.019625	0.0822234	0.0427359	0.0219665	0.0377791	NA
Oligodendrocytes	L5/6	SPP1	0.0140969	NA	0.0120041	0.00356932	NA	0.045929	NA	0.00177073	0.00603185	NA	NA	NA	0.00633523	0.00629277	NA	NA	NA	0.00277255	0.0424922	0.0159032	NA	0.0335157	NA
Oligodendrocytes	L5/6-CC	CLDN	0.039764	NA	0.0304927	0.0192489	0.0434555	0.00536672	0.00527416	0.0423797	0.00663137	NA	0.0271292	NA	NA	0.0241229	0.0103375	0.0217136	0.0372074	0.0242345	0.0443039	0.0792124	NA	0.026982	NA
Oligodendrocytes	L5/6-CC	CNTN	0.0724928	NA	0.0450445	0.0504188	0.0244672	0.0565225	0.0311345	0.0286155	0.0195649	0.000607127	0.0143936	0.000748876	0.0108092	0.0528331	0.0302595	0.0593369	0.0680631	0.0373012	0.104061	0.0654668	0.0171581	0.0890378	NA
Oligodendrocytes	L5/6-CC	COLLAGEN	0.00191762	NA	0.0298512	0.0140575	NA	0.0136481	0.00414588	0.0108182	0.00796577	NA	NA	NA	0.0064576	0.00916755	0.00302591	0.00991196	0.0313736	0.0191495	0.0454319	0.00357439	0.012233	0.0176659	NA
Oligodendrocytes	L5/6-CC	JAM	0.023654	NA	0.0141304	0.0222372	0.0188774	0.0101006	0.00346322	0.00646791	0.0100407	0.00306753	0.0175983	0.00307064	0.0094077	0.0161044	0.0033282	0.0119497	0.0358369	0.0108153	0.0466357	0.0239219	0.0156057	0.0361969	0.0011428
Oligodendrocytes	L5/6-CC	LAMININ	0.0211977	NA	0.0539308	NA	0.00387323	0.00705887	NA	0.0187782	0.0238377	NA	0.0094562	NA	NA	NA	NA	0.0144677	NA	0.0174441	NA	0.0624617	NA	0.069729	0.0293873
Oligodendrocytes	L5/6-CC	NCAM	0.301576	NA	0.442677	0.326003	0.267104	0.551788	0.233077	0.329997	0.517669	0.231523	0.602129	0.00326505	0.0250069	0.487322	0.182403	0.3859	0.231751	0.324568	0.582647	0.45636	0.269906	0.500922	NA
Oligodendrocytes	L5/6-CC	SEMA6	0.0444155	NA	0.0430499	0.0743146	0.0410579	0.02102	0.035616	0.0321688	0.0366647	0.0302376	0.0409794	NA	0.0180953	0.0340949	0.00739295	0.055663	0.0430188	0.0390368	0.117145	0.0811114	0.0408483	0.0632695	NA
Oligodendrocytes	Microglia	APP	0.131034	0.0728057	0.0986444	0.0549284	0.112232	0.128247	NA	0.0415155	NA	NA	0.0833512	NA	0.10122	0.0827932	0.0206987	0.0858632	0.193844	0.0772767	0.215808	0.21061	0.0757575	0.133862	NA
Oligodendrocytes	Microglia	CD22	0.0143801	0.0109111	0.00440992	NA	0.00933387	0.0190725	NA	0.00272984	NA	NA	0.0122405	NA	NA	0.0122894	NA	0.0111255	0.0143895	0.00320069	0.0177978	0.016625	0.00847529	0.00475009	NA
Oligodendrocytes	Neu-NRGN-II	LAMININ	0.0269079	NA	0.0299015	NA	0.00284921	0.00473778	NA	0.00901613	0.0204911	NA	0.00417957	NA	NA	NA	NA	0.0112198	NA	0.00834465	NA	0.059695	NA	0.0441371	0.0331188
Oligodendrocytes	Oligodendrocytes	CLDN	0.321673	0.134795	0.230578	0.34593	0.329928	0.301058	0.156999	0.204204	0.269274	0.144477	0.368818	0.177306	0.19166	0.299863	0.11404	0.207173	0.216349	0.197521	0.22454	0.288386	0.0909251	0.307217	0.187278
Oligodendrocytes	Oligodendrocytes	CNTN	0.0924517	0.0419765	0.0868056	0.124436	0.0980948	0.0367207	0.0544308	0.0557891	0.0647757	0.0569144	0.063232	0.065427	0.0754266	0.0900597	0.045687	0.119542	0.0938109	0.048421	0.216667	0.0955518	0.101819	0.152419	0.131926
Oligodendrocytes	Oligodendrocytes	FGF	0.00217103	0.00784212	NA	NA	NA	NA	NA	NA	NA	NA	NA	NA	NA	NA	NA	0.00569873	NA	NA	0.00549412	0.00287697	NA	NA	NA
Oligodendrocytes	Oligodendrocytes	JAM	0.0258367	0.0365927	0.0121919	0.0359557	0.0269256	0.00547605	0.0021455	0.00592605	0.00694058	0.00373866	0.0174811	0.00365514	0.019851	0.0200266	0.00104657	0.019313	0.0528754	0.0128947	0.0588088	0.0359412	0.0150503	0.0440631	0.0021541
Oligodendrocytes	Oligodendrocytes	MAG	0.00882449	NA	0.0321694	NA	0.00204555	0.00146062	0.00579146	0.0218233	0.00471367	7.35e-05	NA	0.00307107	0.0463092	0.0551086	0.00186423	0.0558276	0.0513007	0.0131032	0.0810738	0.0781711	0.00646578	0.0326935	0.0105354
Oligodendrocytes	Oligodendrocytes	NCAM	0.640164	0.452492	0.459169	0.574298	0.272355	0.613185	0.211617	0.311464	0.502013	0.235358	0.683001	NA	NA	0.473404	NA	0.361488	0.438562	0.31077	0.602533	0.466326	0.469375	0.528076	NA
Oligodendrocytes	Oligodendrocytes	NRXN	0.259284	0.281444	0.258497	NA	NA	0.328804	NA	NA	0.367948	NA	NA	NA	NA	NA	NA	0.229144	0.245113	0.241054	0.311965	NA	0.281695	NA	NA
Oligodendrocytes	Oligodendrocytes	PSAP	0.0102841	3.24e-05	0.0116411	0.00140034	NA	0.00649866	0.0100394	0.00362965	0.00453578	0.00200769	NA	0.00938866	0.00387072	0.0222673	NA	0.00848785	0.0100498	0.00612505	0.011222	0.0108934	0.000952651	0.0028117	NA
Oligodendrocytes	OPC	COLLAGEN	0.010104	0.00804771	0.0146766	0.032778	NA	0.0167721	0.00675516	0.00651408	0.0069585	0.00152866	0.0141476	0.00977373	0.0094251	0.020057	0.0017309	0.0129955	0.0211436	0.0181963	0.0321069	0.0061056	0.0297757	0.00901642	0.00254414
Oligodendrocytes	OPC	LAMININ	0.00314202	NA	0.00717852	NA	NA	0.0013666	NA	0.00179029	0.00130606	NA	0.00176444	NA	NA	NA	NA	0.00183063	NA	0.00308211	NA	0.00347521	NA	0.00718177	0.00300439
Oligodendrocytes	OPC	NCAM	0.612779	0.487148	0.50068	0.670872	0.524921	0.605774	0.448093	0.370437	0.523205	0.245467	0.748338	NA	NA	0.543208	0.277467	0.439772	0.446133	0.366947	0.725605	0.563134	0.540674	0.613628	0.226184
Oligodendrocytes	OPC	NRXN	0.334152	0.34072	0.345381	0.364902	0.322835	0.398509	0.0263242	0.266324	0.467505	0.406906	0.481792	NA	0.397323	0.416177	0.268953	0.333453	0.316777	0.527665	0.500022	0.337124	0.394572	0.482743	NA
Oligodendrocytes	OPC	PTN	0.090446	0.16225	0.0921973	0.0016748	0.103051	0.0142208	0.0296735	0.0729705	0.0271075	NA	NA	NA	0.0797804	0.162423	0.00626252	0.123769	0.154586	0.0680827	0.207527	0.216322	0.119982	0.0108404	0.0916959
OPC	AST-PP	BMP	0.00275281	NA	NA	NA	NA	NA	NA	NA	NA	NA	0.00501803	NA	NA	NA	NA	0.00806303	NA	0.000379568	0.0209625	NA	0.00283767	0.00136112	NA
OPC	AST-PP	CADM	0.254361	0.16233	0.189002	0.27594	0.118684	0.28451	0.20207	0.149002	0.181824	0.191977	0.255533	0.18385	0.189807	0.195607	0.144598	0.15473	0.193435	0.148854	0.239996	0.152989	0.203606	0.250087	0.149835
OPC	AST-PP	CDH	0.028996	0.00369794	0.00823893	0.0229849	0.00733584	NA	0.00190532	0.0167548	NA	NA	NA	NA	NA	0.0336004	NA	0.00953225	0.00430798	0.0254099	0.0286446	0.0136448	0.0412247	0.00229922	NA
OPC	AST-PP	CNTN	0.200087	0.169156	0.178198	0.275754	0.125458	0.230302	0.191508	0.152476	0.212417	0.213578	0.221089	NA	NA	0.177587	0.165284	0.154944	0.151158	0.16208	0.26037	0.190905	0.188015	NA	NA
OPC	AST-PP	COLLAGEN	0.0154648	NA	0.00400944	0.0303174	0.011971	0.0463361	0.000707071	NA	0.00568083	0.00676417	0.0120663	0.00309294	0.00979709	0.0229197	NA	0.00309592	0.028558	NA	0.0113498	0.00183694	0.0127293	NA	NA
OPC	AST-PP	LAMININ	0.00276878	NA	0.00159088	NA	0.000692535	0.00202878	NA	NA	NA	NA	0.001553	NA	NA	0.000470904	NA	NA	0.00114941	NA	NA	0.000502644	0.00334051	NA	NA
OPC	AST-PP	NCAM	0.531392	0.413221	0.416953	0.23753	0.240197	0.514241	0.407716	0.358635	0.464229	NA	0.564291	NA	0.203269	0.463163	0.351593	0.338191	0.0140021	0.343781	0.249192	0.451446	0.407471	0.444588	NA
OPC	AST-PP	NRG	0.343765	0.226372	0.330299	0.0346873	0.220751	0.384335	NA	0.250647	0.317549	0.337162	0.406185	NA	0.312401	0.313797	0.229628	0.219252	0.225088	0.276864	0.362113	0.263232	0.288547	0.341848	NA
OPC	AST-PP	PSAP	0.0103307	0.00369094	0.00552074	0.0255409	0.0100297	0.0115241	0.0097794	0.00518544	0.0238501	0.00130841	0.00952348	0.00170982	0.0931615	0.0467134	0.0243776	0.0153197	0.020312	0.00806257	0.0270767	0.0149352	0.0215751	0.0068427	0.00165505
OPC	AST-PP	PTN	0.128221	0.134529	0.112196	0.183343	0.129111	0.107997	0.13031	0.110191	0.0565928	0.064809	0.139717	0.0634599	0.190995	0.228827	0.0964503	0.107097	0.26869	0.116587	0.2086	0.163863	0.165312	0.0733346	0.0504224
OPC	AST-PP	PTPRM	0.0266292	0.012224	0.0153765	0.0196133	0.00515527	0.00792239	NA	0.0112481	NA	NA	0.0151185	NA	NA	0.0102992	NA	0.0122893	0.014825	0.00683211	0.0208138	0.0120949	0.0146563	0.0204413	NA
OPC	AST-PP	SEMA6	0.00143435	0.0014675	0.00275534	0.00475411	NA	0.0022708	NA	0.0012201	NA	NA	0.00702548	NA	NA	NA	0.00111514	0.00276173	0.00063457	0.000304538	0.00366599	NA	0.00202957	0.00823846	NA
OPC	AST-PP	TENASCIN	0.0434703	NA	NA	0.135146	0.103884	0.0754504	0.00713838	NA	0.0800232	0.0648105	0.0346253	0.0165225	0.171332	0.0693907	NA	0.0112038	0.0992315	NA	0.0376175	NA	0.0410764	NA	NA
OPC	AST-PP	THBS	0.000900434	NA	NA	0.00719828	NA	NA	NA	NA	NA	NA	0.000702758	NA	NA	NA	NA	0.000406385	0.00529923	NA	0.00184628	NA	0.00200562	NA	NA
OPC	IN-PV	BMP	0.00206117	NA	NA	NA	NA	NA	NA	NA	NA	NA	0.00594685	NA	NA	NA	NA	0.00758108	NA	0.00039282	0.0221135	NA	0.00336515	0.00259978	NA
OPC	IN-PV	CNTN	0.172484	NA	0.12907	0.206246	NA	NA	NA	0.102461	NA	NA	0.184277	NA	NA	0.154659	0.118355	0.107103	0.0993163	0.114144	0.176655	0.119792	0.135464	NA	NA
OPC	IN-PV	LAMININ	0.00575273	0.00796433	0.0286881	0.0205108	0.00524276	0.00687972	0.0272665	0.0149621	0.00246084	0.0121707	0.00694003	0.00152873	NA	0.018416	0.00902464	0.0202287	0.00259196	0.0295685	0.0317992	0.0148904	0.0350947	0.0156099	0.00483675
OPC	IN-PV	NEGR	0.282039	0.168925	0.218022	0.282538	NA	0.316791	0.232487	0.178223	NA	NA	0.254723	NA	NA	0.220536	0.191577	0.147043	0.151091	0.189455	0.255794	0.193979	0.224991	0.294397	NA
OPC	IN-PV	NRG	0.433335	0.310576	0.446442	0.484055	0.310394	0.489718	0.328774	0.328394	0.385707	0.400437	0.52198	0.350585	0.402682	0.399798	0.305307	0.302573	0.306119	0.34661	0.491665	0.345624	0.362902	0.441101	0.339168
OPC	IN-PV	NRXN	0.377711	0.300361	0.354549	0.0341317	NA	0.461778	0.402069	0.288107	0.34377	0.396793	0.409558	NA	NA	0.370356	0.311802	0.272269	0.20911	0.292199	0.494488	0.321708	0.599804	0.403045	NA
OPC	IN-PV	PTN	0.0887109	0.171962	0.118094	0.0938259	0.0644503	0.0823104	0.122546	0.105155	0.029626	0.0363921	0.146066	0.0471177	0.10755	0.151683	0.0862372	0.111978	0.111756	0.108287	0.216614	0.162026	0.123403	0.0708073	0.0570988
OPC	IN-PV	PTPRM	0.0784184	0.0444702	0.041127	0.0645257	0.0283552	0.0397244	0.033215	0.0448373	0.0547748	NA	0.0614492	NA	NA	0.0540393	0.0178913	0.0439016	0.0344079	0.0390119	0.0929228	0.0410547	0.0618219	0.0729517	0.0116269
OPC	IN-PV	SEMA6	0.0239594	0.0199611	0.023152	0.0363518	NA	0.0272987	0.0100614	0.0195533	0.00721456	0.00352554	0.0334059	NA	NA	0.023773	0.0120666	0.0298883	0.0136895	0.019223	0.0428822	NA	0.0350724	0.0576952	NA
OPC	IN-PV	THBS	0.002617	0.000316308	0.000350662	0.00541383	NA	NA	NA	NA	NA	NA	0.00153035	NA	NA	NA	NA	0.00236083	0.00328538	NA	0.00884489	0.00189113	0.00228424	0.00187124	NA
OPC	IN-SST	BMP	0.000717548	NA	NA	NA	NA	NA	NA	NA	NA	NA	0.00275369	NA	NA	NA	NA	0.00622389	NA	0.00025783	0.013223	NA	0.001197	0.00166856	NA
OPC	IN-SST	CDH	0.0405311	0.0204768	0.034775	NA	0.00491138	0.056707	0.0625428	0.023391	NA	NA	0.0377696	NA	NA	0.0299352	0.0191012	0.025958	0.0111352	0.0418089	0.0386843	0.0173335	0.0519031	0.0301483	NA
OPC	IN-SST	CNTN	0.0905474	0.106392	0.140886	NA	NA	NA	NA	0.10358	NA	NA	NA	NA	NA	0.141256	NA	0.0993907	0.0668967	0.119114	0.173362	0.113358	0.131791	NA	NA
OPC	IN-SST	LAMININ	0.00448901	0.00809876	0.0174207	0.0140793	0.00231019	0.00347778	0.0194736	0.00827503	0.00132529	0.00587684	0.00626803	0.0012815	NA	0.0121733	0.00479981	0.0189655	0.00127105	0.0191251	0.0159932	0.0080368	0.0269826	0.00931798	0.0035755
OPC	IN-SST	NEGR	0.266498	0.166087	0.220156	0.275173	NA	0.30094	0.233332	0.156119	NA	NA	0.211129	NA	NA	0.188116	NA	0.142381	0.18346	0.175312	0.24836	0.160495	0.237588	0.290252	NA
OPC	IN-SST	NRXN	0.406148	0.340466	0.419882	0.707345	0.335671	0.446879	0.404783	0.304258	0.330624	0.410737	0.402522	0.385527	NA	0.333831	0.318508	0.335262	0.276119	0.288803	0.49604	0.300694	0.608712	0.429358	0.409742
OPC	IN-SST	PTN	0.00411431	0.0474647	0.0597905	0.0222684	0.0226237	0.0139009	0.0371677	0.0598903	0.00966027	0.00464628	0.0446937	0.0039147	0.00381827	0.0614052	0.0355393	0.0786698	NA	0.0744983	0.0913092	0.0926162	0.0576956	0.0225687	0.0149067
OPC	IN-SST	PTPRM	0.0577122	0.0312952	0.0350433	0.0600438	0.0181949	0.0314726	0.0302475	0.0353387	0.0446529	NA	0.0508014	NA	NA	0.0380688	0.0143103	0.0407617	0.0373972	0.0349906	0.0725477	0.0393037	0.0534554	0.0636788	0.00862197
OPC	IN-SST	THBS	0.00208976	0.000191574	0.000207855	0.00120908	NA	NA	NA	NA	NA	NA	0.00113275	NA	NA	NA	NA	0.00224251	0.00136839	NA	0.00440391	0.000529249	0.00216072	0.00102893	NA
OPC	IN-SV2C	BMP	0.00190192	NA	NA	NA	NA	NA	NA	NA	NA	NA	0.00341762	NA	NA	NA	NA	0.00743561	NA	0.000437516	0.0256425	NA	0.00316788	0.00125992	NA
OPC	IN-SV2C	CNTN	0.202894	0.153616	0.173694	NA	0.119095	0.221701	0.200189	0.136339	NA	0.221606	0.21103	NA	NA	0.196209	0.1479	0.135028	0.124737	0.161039	0.204565	0.153828	0.176275	0.208064	NA
OPC	IN-SV2C	LAMININ	0.0178689	0.024391	0.0517518	NA	0.0147506	0.013574	0.0508387	0.0331164	0.00476276	0.0257846	0.0257378	0.00356917	NA	0.0598835	0.0173623	0.0484516	0.00526011	0.0608186	0.0718462	0.031093	0.091439	0.0329639	0.0110829
OPC	IN-SV2C	MPZ	0.00207771	0.00172233	0.00319453	NA	NA	NA	0.00198533	0.00199267	NA	0.000111553	0.0041933	NA	NA	0.00110685	0.000316705	0.00834837	0.000446339	0.00168206	0.0155544	0.00100273	0.00787066	NA	NA
OPC	IN-SV2C	NEGR	0.228091	NA	NA	NA	NA	0.256398	NA	0.130473	NA	NA	NA	NA	NA	0.164734	NA	NA	0.107004	0.145012	0.195723	0.130018	0.173791	NA	NA
OPC	IN-SV2C	NGL	0.281174	0.119987	0.263574	NA	0.204138	0.277011	0.277215	0.24486	0.259854	0.245008	0.286467	0.276522	0.29647	0.272008	0.235108	0.226729	0.13299	0.242328	0.27619	0.291963	0.234679	0.273413	0.128955
OPC	IN-SV2C	NRG	0.386919	0.265763	0.359863	NA	0.268129	0.434051	0.280264	0.273495	0.315329	0.34064	0.441463	NA	0.340219	0.331548	0.244375	0.239943	0.265012	0.280624	0.388019	0.281577	0.0225043	0.372762	0.311869
OPC	IN-SV2C	NRXN	0.377718	0.301301	0.351774	NA	NA	0.435742	0.430917	0.306695	0.393214	0.0602248	0.437777	NA	NA	0.355102	0.3358	0.316089	0.2344	0.35992	0.403236	0.28388	0.390955	0.0341894	0.457284
OPC	IN-SV2C	PTN	0.119891	0.131714	0.108969	NA	0.101302	0.0809198	0.11177	0.100772	0.0507413	0.0471561	0.146887	0.057726	0.123711	0.152707	0.0884818	0.105319	0.144376	0.0931688	0.162825	0.153811	0.142998	0.091837	0.064008
OPC	IN-SV2C	PTPRM	0.0765722	0.0503856	0.044574	NA	0.0285785	0.041484	0.0329227	0.0473121	0.0540656	NA	0.0606721	NA	NA	0.0546953	0.0184002	0.0461449	0.0351222	0.0335439	0.0969908	0.0428068	0.0587217	0.0747188	0.0142269
OPC	IN-SV2C	SEMA6	0.00236791	0.00566033	0.00822777	NA	NA	0.00874782	0.00287615	0.014111	0.00259292	0.00060333	0.0079386	0.00215536	NA	0.00963637	0.00557666	0.0184942	0.00699987	0.0121129	0.0208962	NA	0.0193943	0.0189977	NA
OPC	IN-SV2C	THBS	0.00142535	0.000208468	0.000307736	NA	NA	NA	NA	NA	NA	NA	0.000622586	NA	NA	NA	NA	0.00237769	0.00265416	NA	0.00890901	0.00160615	0.0034486	0.00100752	NA
OPC	IN-VIP	BMP	0.00189178	NA	NA	NA	NA	NA	NA	NA	NA	NA	0.00382143	NA	NA	NA	NA	0.00420904	NA	0.000276929	0.0221734	NA	0.00226298	0.00147654	NA
OPC	IN-VIP	CDH	0.0254526	0.00210804	0.0280743	0.0368656	0.00528602	NA	0.00188712	0.0142566	0.00050993	NA	0.0304887	NA	NA	0.0223641	NA	0.0171295	0.0070859	0.0275237	0.0364532	0.0124016	0.0412669	0.00162271	NA
OPC	IN-VIP	CNTN	0.140074	0.117608	0.13457	0.208949	0.10267	NA	0.16026	0.120655	NA	NA	NA	NA	NA	0.167335	0.128971	0.106496	0.101819	0.13043	0.179822	0.141158	0.152809	NA	NA
OPC	IN-VIP	LAMININ	0.00561469	0.00690356	0.0198036	0.0131417	0.00422028	0.00352198	0.0169224	0.00929994	0.00115285	0.00633293	0.00710748	0.000841588	NA	0.0213514	0.00533568	0.0192814	0.00172561	0.0194243	0.0286645	0.00852978	0.031917	0.0115981	0.00324787
OPC	IN-VIP	NCAM	0.521747	0.382628	0.401602	0.597101	0.234453	0.535697	0.436713	0.334622	0.473742	0.398959	0.562583	0.234322	0.209259	0.45054	0.346525	0.380562	0.334612	0.334908	0.50063	0.207829	0.420371	0.449052	0.380765
OPC	IN-VIP	NEGR	0.222016	NA	0.171377	0.216626	NA	0.253776	NA	0.131698	NA	NA	0.19304	NA	NA	0.159168	NA	0.117164	0.120233	0.143057	0.18243	0.129797	0.169709	NA	NA
OPC	IN-VIP	NRG	0.418439	0.289259	0.414565	0.483701	0.283553	0.471916	0.321158	0.309393	0.374922	0.393853	0.489556	0.323405	0.387682	0.368446	0.284699	0.281476	0.300005	0.330273	0.451042	0.321368	0.328726	0.424127	0.316262
OPC	IN-VIP	NRXN	0.702182	0.337812	0.393244	0.879104	0.385811	0.498717	0.436134	0.559604	0.42646	0.449295	0.471242	0.435602	0.451472	0.444297	0.331798	0.382021	0.315702	0.361786	0.618854	0.369181	0.706983	0.507124	0.428354
OPC	IN-VIP	PTN	0.0171613	0.0409714	0.0482821	NA	0.0344323	0.0247078	0.0533096	0.0489324	0.0122578	0.01061	0.029735	0.00237737	0.0215564	0.0670718	0.043849	0.0509656	0.0673351	0.0674177	0.117673	0.0799553	0.0628518	0.0260257	0.0122451
OPC	IN-VIP	PTPRM	0.0279006	0.0153588	0.0150757	0.0238374	0.00965332	0.0157095	0.0107566	0.0126334	0.0143849	NA	0.0179933	NA	NA	0.0173688	0.00564129	0.0142344	0.0113202	0.00679345	0.0343409	0.0137723	0.0189022	0.0246603	NA
OPC	IN-VIP	SEMA6	0.0219052	0.0181492	0.0201101	0.0391482	NA	0.0230361	0.00636263	0.0206207	0.00476328	0.001844	0.027104	NA	NA	0.022704	0.00955123	0.0300046	0.0136281	0.0194235	0.0424453	NA	0.0267921	0.0493328	NA
OPC	IN-VIP	THBS	0.0020618	0.000129816	0.000265914	0.00397894	NA	NA	NA	NA	NA	NA	0.000734291	NA	NA	NA	NA	0.00234786	0.00216392	NA	0.00654058	0.0009209	0.00351763	0.000897133	NA
OPC	L2/3	BMP	0.00516179	NA	NA	NA	NA	NA	NA	NA	NA	NA	0.00793903	NA	NA	NA	NA	0.0142682	NA	0.000612425	0.0493795	NA	0.00532756	0.00473041	NA
OPC	L2/3	CDH	0.040251	0.0200797	0.0330666	0.0367396	0.00159919	0.0636946	0.0569779	0.0223492	0.000937961	0.0613377	0.0498303	NA	NA	0.031883	0.0202956	0.0190896	0.0112385	0.0352614	0.0435967	0.0218245	0.0508621	0.0314585	NA
OPC	L2/3	CNTN	0.226649	0.157994	0.177819	0.281949	0.130937	0.242359	0.203205	0.148057	0.244372	0.240909	0.2454	0.186729	NA	0.218033	0.161624	0.145268	0.143411	0.163419	0.239254	0.183162	0.17692	0.234904	NA
OPC	L2/3	COLLAGEN	0.00176389	0.000816888	0.0183676	0.00789626	0.00146138	0.0154959	0.00335524	0.00997446	0.00120714	0.00230072	0.00484698	NA	0.00090635	0.00136313	0.00695057	0.00860293	0.0032793	0.0272098	0.0212675	0.0026002	0.00651222	0.0102628	NA
OPC	L2/3	LAMININ	0.0116234	0.0181037	0.0449386	0.0411618	0.0120986	0.00981815	0.0406814	0.0241185	0.00403683	0.0208685	0.0192699	0.0025852	NA	0.0459749	0.0157919	0.0288699	0.00337773	0.0456404	0.0523644	0.0188876	0.0565741	0.0290524	0.0103411
OPC	L2/3	MPZ	0.00123491	0.000873255	0.00310769	0.000605077	NA	0.00123979	0.000627304	0.00199844	NA	1.06e-05	0.00259821	NA	NA	0.00162784	0.00140138	0.00203732	0.000227685	0.0017413	0.00464426	0.00085107	0.00359083	0.00228472	NA
OPC	L2/3	NCAM	0.473499	0.377983	0.401694	0.51829	0.442532	0.508027	0.466031	0.34166	0.487356	0.384121	0.522749	0.22568	0.482	0.460557	0.377345	0.354643	0.178205	0.337046	0.509053	0.414734	0.410458	0.436882	0.366689
OPC	L2/3	NEGR	0.269633	0.182407	0.234557	0.272681	0.151773	0.314937	0.230466	0.188606	0.231172	NA	0.252186	NA	NA	0.214559	0.200496	0.175009	0.152081	0.204934	0.264694	0.202942	0.237377	0.302697	NA
OPC	L2/3	NGL	0.14305	0.131945	0.172276	0.115153	0.0471612	0.178694	0.195612	0.156502	0.201122	0.200081	0.193477	0.250234	0.218877	0.159692	0.161344	0.131447	0.0853878	0.127333	0.204311	0.196741	0.0957481	0.212586	0.249508
OPC	L2/3	NRXN	0.401366	0.327193	0.386927	0.427406	0.369301	0.462601	0.502141	0.5394	0.477136	0.451578	0.438612	0.460111	0.615801	0.391272	0.401979	0.423808	0.262293	0.362455	0.506615	0.36637	0.628719	0.446143	0.423786
OPC	L2/3	PTN	0.0212544	0.00445315	0.0231432	0.0129563	0.00769837	0.0194195	0.0295493	0.0307145	0.0112109	0.0126107	0.0176012	0.015775	0.0816746	0.0361738	0.0482487	0.0391105	0.0358167	0.0281736	0.0613788	0.029844	0.0127102	0.0190823	0.0139116
OPC	L2/3	SEMA6	0.021903	0.0230152	0.0262473	0.0522922	NA	0.0282277	0.0201688	0.0271796	0.0120775	0.00404182	0.0360292	0.011831	0.00762058	0.0383152	0.0179619	0.0445921	0.0129606	0.0245176	0.0554856	0.0015489	0.0404167	0.0653858	0.00719256
OPC	L2/3	THBS	0.00404148	0.000539792	0.000433156	0.0100739	NA	NA	NA	NA	NA	NA	0.00260977	NA	NA	NA	NA	0.00352827	0.00474582	NA	0.0103658	0.00248697	0.00504119	0.00308161	NA
OPC	L4	BMP	0.00228888	NA	NA	NA	NA	NA	NA	NA	NA	NA	0.00452108	NA	NA	NA	NA	0.00851735	NA	0.000345722	0.028629	NA	0.00294647	0.00105174	NA
OPC	L4	CDH	0.0390373	0.0192829	0.029854	0.0349046	0.00216534	0.0650454	0.0571839	0.023849	0.000663736	NA	0.0479432	NA	NA	0.0306627	0.0206169	0.0196337	0.010734	0.0331961	0.0402575	0.0186736	0.0485225	0.0276933	NA
OPC	L4	CNTN	0.237263	0.167653	0.186421	0.287758	0.147816	0.246338	0.209173	0.154541	0.244487	0.240245	0.258498	0.200406	0.213366	0.224105	0.164894	0.150874	0.146514	0.169895	0.247598	0.188141	0.19334	0.238497	0.184261
OPC	L4	LAMININ	0.0134924	0.021544	0.0458987	0.0448982	0.0133634	0.00986323	0.0348604	0.0229224	0.00383079	0.0215702	0.0186533	0.00316008	NA	0.0523949	0.0147053	0.0304827	0.00353329	0.0449675	0.0533044	0.0210445	0.0618588	0.0282809	0.0113003
OPC	L4	MPZ	0.00513593	0.00053377	0.00443414	0.00253289	0.000282629	0.00130423	0.000116407	0.00146192	NA	NA	0.00156275	NA	NA	0.00165893	0.00070368	0.0030211	0.00102953	0.00145147	0.00888784	0.00147559	0.000534495	0.0020469	NA
OPC	L4	NCAM	0.533655	0.389586	0.381512	0.539344	NA	0.510926	0.440678	0.35568	0.462547	NA	0.544999	0.236987	0.448425	0.442255	0.350183	0.35391	0.0310791	0.318712	0.479761	0.39937	0.378092	0.169167	0.381331
OPC	L4	NECTIN	0.000119458	1.2e-05	0.00414886	0.000468977	NA	0.00403727	0.00213604	0.00121571	0.000747499	NA	NA	NA	NA	0.00151773	0.00379813	0.00216413	0.00044737	0.00194838	0.00260198	0.0001853	NA	NA	0.00226991
OPC	L4	NEGR	0.293924	0.181784	0.244347	0.289934	0.15749	0.326384	0.239964	0.193399	0.242099	NA	0.267265	0.260923	NA	0.224384	0.209868	0.168442	0.176038	0.211223	0.276752	0.206316	0.250642	0.318044	NA
OPC	L4	NGL	0.152616	NA	0.0576465	0.101992	0.0208345	0.106914	0.0609374	0.0420538	0.0684376	0.0438774	0.0538163	0.0654743	0.0492182	0.0279764	0.0470973	0.0263613	0.0632659	0.0505176	0.0477621	0.0453439	0.0584334	0.117198	0.0512347
OPC	L4	NRXN	0.418332	0.336262	0.374423	0.72514	0.372918	0.435818	0.477979	0.547544	0.44147	0.423933	0.469649	0.410754	0.433729	0.382467	0.36446	0.345939	0.270056	0.348519	0.510541	0.35509	0.641789	0.433325	0.435888
OPC	L4	PTN	0.0156694	0.0160177	0.0153765	0.00564274	0.00448808	0.0208026	0.0161733	0.0333668	0.00662913	0.00734706	0.00591559	0.00934973	0.0545523	0.0370526	0.0363477	0.0307796	0.0569875	0.028294	0.0701364	0.0231516	0.0491077	0.00626125	0.00400888
OPC	L4	SEMA6	0.0184769	0.0225803	0.0269681	0.0429365	NA	0.0203651	0.00979779	0.0237259	0.00832076	0.00228281	0.0203104	0.000891358	0.00108278	0.0260237	0.013482	0.0401503	0.0112221	0.0204689	0.0486024	0.00136373	0.0310506	0.0482765	0.00612479
OPC	L4	THBS	0.00401599	0.000653519	0.000440236	0.00869692	NA	NA	NA	NA	NA	NA	0.00182683	NA	NA	NA	NA	0.00337616	0.00449538	NA	0.00936298	0.0023056	0.00369352	0.0024518	NA
OPC	L5/6	BMP	0.00216423	NA	NA	NA	NA	NA	NA	NA	NA	NA	0.00954105	NA	NA	NA	NA	0.01094	NA	0.000552464	0.0429262	NA	0.00276684	0.00268647	NA
OPC	L5/6	CDH	0.0453775	NA	0.0431978	NA	0.00219408	0.068617	0.0671537	0.0275174	NA	NA	0.0417859	NA	NA	0.0569294	0.0241271	0.0162445	0.0153765	0.0415139	0.0514152	0.0230911	0.0398979	0.00211361	NA
OPC	L5/6	CNTN	0.22463	NA	0.184254	0.259974	0.146274	0.23957	0.207109	0.155319	0.240865	0.221302	0.245161	0.200572	0.21389	0.233705	0.16377	0.151437	0.148433	0.168386	0.248315	0.189029	0.18183	0.237924	0.176215
OPC	L5/6	COLLAGEN	0.00537676	NA	0.0277161	0.00465675	NA	0.0250793	NA	0.0101229	0.00247443	NA	NA	NA	0.000683476	0.0108824	0.00518579	NA	0.00126934	0.0211756	0.031454	0.00848753	NA	0.0180247	NA
OPC	L5/6	LAMININ	0.0159178	NA	0.0597635	0.0420838	0.0141801	0.0123194	0.0399004	0.0285673	0.00447301	0.0183914	0.01932	0.00322462	NA	0.0637065	0.0175683	0.0313074	0.00401252	0.0494216	0.0646873	0.0245082	0.0533547	0.0395597	0.0135888
OPC	L5/6	MPZ	0.00104527	NA	0.00148642	0.0044469	NA	0.00155016	0.000867133	0.00219391	NA	NA	NA	NA	NA	0.00440037	0.00133281	0.00320629	0.000421396	0.00165567	0.00228227	0.00156014	0.00055014	0.000667199	NA
OPC	L5/6	NCAM	0.235569	NA	0.223476	0.224738	0.219417	0.507666	0.235576	0.345013	0.250282	NA	0.300654	0.194856	0.259197	0.31163	0.3731	0.231578	0.159039	0.334472	0.308491	0.265402	0.394471	0.27209	0.193897
OPC	L5/6	NEGR	0.302481	NA	0.239013	0.299569	0.155999	0.329518	0.243869	0.197156	0.242218	NA	0.27373	NA	NA	0.233524	0.205595	0.176411	0.176207	0.212741	0.285125	0.210179	0.247955	0.305671	NA
OPC	L5/6	NRXN	0.448331	NA	0.437387	0.786857	0.422515	0.472428	0.480535	0.586213	0.477717	0.436313	0.509561	0.457471	0.546836	0.502211	0.411172	0.651851	0.315711	0.378431	0.56012	0.394083	0.705105	0.607718	0.426949
OPC	L5/6	PTN	0.00908346	NA	0.0268525	0.00187871	0.00128805	0.0191181	0.00269957	0.025514	0.00600892	0.00729034	NA	0.00960338	0.0523974	0.0328715	0.0352327	0.0229147	0.0174256	0.0272279	0.0550872	0.0364939	0.00841308	0.0272356	0.00713674
OPC	L5/6	SEMA6	0.0131654	NA	0.0151586	0.0399148	NA	0.0150697	0.00490242	0.0169421	0.00677885	0.000891577	0.0219749	0.000494798	0.00325448	0.0216862	0.0121086	0.0366384	0.00951949	0.0140382	0.0466054	0.00116073	0.017372	0.0439557	0.00371635
OPC	L5/6	TENASCIN	0.0542627	NA	0.0748437	0.0488316	NA	0.10945	NA	0.03825	0.059877	NA	NA	NA	0.031557	0.0420768	0.0375563	NA	NA	0.0524977	0.140946	0.0478818	NA	0.165164	NA
OPC	L5/6	THBS	0.00456434	NA	0.000485214	0.00976097	NA	NA	NA	NA	NA	NA	0.00329194	NA	NA	NA	NA	0.0035897	0.00484943	NA	0.0132092	0.00304724	0.00451696	0.00386849	NA
OPC	L5/6-CC	BMP	0.00480084	NA	NA	NA	NA	NA	NA	NA	NA	NA	0.00904935	NA	NA	NA	NA	0.0108733	NA	0.000553248	0.0477396	NA	0.00372346	0.00420244	NA
OPC	L5/6-CC	CDH	0.0550433	NA	0.0454549	0.056658	0.00494449	0.0732826	0.0660455	0.0301745	0.00089161	0.0679064	0.0620752	NA	NA	0.0576128	0.0244993	0.0254001	0.0164075	0.0454539	0.0547833	0.0273921	0.0681788	0.0336812	NA
OPC	L5/6-CC	CNTN	0.234927	NA	0.188521	0.284212	0.146414	0.253455	0.211439	0.154872	0.250213	0.2442	0.251373	0.201033	0.215968	0.232013	0.170141	0.153789	0.15246	0.173484	0.266227	0.192743	0.19383	0.239932	0.179724
OPC	L5/6-CC	COLLAGEN	0.00166162	NA	0.0376305	0.00899314	NA	0.0227362	0.00248875	0.0139251	0.00226524	NA	NA	NA	0.000672408	0.0135968	0.00741579	0.00831306	0.0132057	0.0293728	0.0443611	0.00262692	0.00581829	0.0162599	NA
OPC	L5/6-CC	LAMININ	0.0161163	NA	0.0554135	0.0432035	0.0125207	0.0123896	0.0428932	0.0287358	0.00437244	0.0224794	0.0211036	0.00300826	NA	0.0656908	0.0187696	0.0328304	0.00372504	0.0522213	0.0763461	0.0225764	0.0545539	0.0394887	0.0136009
OPC	L5/6-CC	MPZ	0.00107349	NA	0.00463551	0.00342484	0.00171984	0.0014166	0.00123366	0.00232532	NA	4.95e-05	0.00215791	NA	NA	0.00583646	0.00233721	0.00303589	0.00229318	0.00219259	0.0131694	0.00155028	0.00290144	0.0060082	NA
OPC	L5/6-CC	NCAM	0.29361	NA	0.441525	0.345466	0.284145	0.557652	0.469691	0.37634	0.539293	0.242691	0.600292	0.261905	0.506376	0.538258	0.418334	0.393821	0.205708	0.379753	0.569386	0.466195	0.267618	0.487973	0.394286
OPC	L5/6-CC	NEGR	0.24599	NA	0.221625	0.262971	NA	0.285701	NA	0.178606	NA	NA	0.24576	NA	NA	0.215617	0.192588	0.160463	0.130149	0.187942	0.247961	0.191394	0.206611	NA	NA
OPC	L5/6-CC	NGL	0.0505971	NA	0.034987	NA	NA	0.0516552	NA	0.046214	0.0271193	NA	NA	NA	NA	0.028228	0.0663554	0.0447032	0.0472813	0.0379921	0.112238	0.0137411	NA	0.0816263	0.055416
OPC	L5/6-CC	PTN	0.00421908	NA	0.0215873	0.00369699	0.0195895	0.0187711	0.0222956	0.0273741	0.00891828	0.00619706	NA	0.0105512	0.063229	0.0470148	0.0400516	0.0252583	0.0209702	0.0343306	0.0658809	0.0198156	0.0185497	0.0314753	0.019473
OPC	L5/6-CC	SEMA6	0.0247018	NA	0.0290579	0.0442967	NA	0.0365743	0.0182025	0.0285163	0.0136172	0.00416622	0.0403959	0.00113803	0.00978839	0.0390884	0.0187335	0.0412377	0.0152309	0.0253761	0.0588592	0.00162767	0.0323416	0.0638426	0.00690323
OPC	L5/6-CC	THBS	0.00409607	NA	0.000471603	0.0100535	NA	NA	NA	NA	NA	NA	0.00246887	NA	NA	NA	NA	0.00379737	0.00464901	NA	0.012318	0.00266106	0.00473679	0.00357669	NA
OPC	Microglia	APP	0.0773385	0.0443754	0.0654779	0.0411325	0.0707382	0.0859555	NA	0.0373705	NA	NA	0.0659648	NA	0.0691367	0.0728487	0.0175393	0.0446869	0.16486	0.070107	0.135657	0.147423	0.0455308	0.111779	NA
OPC	Neu-NRGN-II	CNTN	0.180646	NA	0.117064	NA	NA	NA	NA	0.0950044	NA	NA	NA	NA	NA	0.1415	NA	NA	NA	0.101526	0.111983	0.0889155	0.116203	NA	NA
OPC	Neu-NRGN-II	LAMININ	0.0204709	0.021728	0.0307293	0.0474932	0.00923248	0.00831898	0.0260052	0.0138233	0.00375714	0.0213087	0.0093839	0.00355222	NA	0.0197397	0.00454982	0.0254796	0.00239082	0.0251088	0.0365268	0.0215539	0.0578658	0.0249982	0.0153319
OPC	Oligodendrocytes	NCAM	0.625119	0.44454	0.459896	0.611056	0.515324	0.621043	0.447224	0.356	0.523744	0.246924	0.68103	0.214338	NA	0.524957	0.292227	0.367861	0.392612	0.364841	0.590236	0.475632	0.464945	0.516138	NA
OPC	Oligodendrocytes	NRXN	0.407809	0.331982	0.322992	0.0279192	NA	0.428313	0.356098	0.261899	0.404595	NA	NA	NA	NA	0.33041	0.249391	0.329234	0.278883	0.32142	0.439933	0.277859	0.632331	0.379299	NA
OPC	Oligodendrocytes	PSAP	0.00769645	0.000328821	0.0152579	0.0109349	NA	0.00398988	0.00726877	0.00461066	0.0133746	0.00394129	NA	0.00249776	0.0153479	0.0286856	NA	0.0133288	0.0148434	0.0147212	0.0254044	0.00970176	0.00510261	0.00590771	NA
OPC	OPC	BMP	0.000330559	NA	NA	NA	NA	NA	NA	NA	NA	NA	0.00148228	NA	NA	NA	NA	0.00190129	NA	0.000104765	0.00954296	NA	0.000529811	0.000446063	NA
OPC	OPC	CDH	0.021655	NA	0.00467843	0.000998041	0.00168746	NA	0.000802418	0.00104261	NA	NA	0.0318958	NA	NA	0.0317577	NA	0.00321127	0.00129632	0.0244022	0.0303078	0.00814479	0.0434358	NA	NA
OPC	OPC	CNTN	0.262129	0.144114	0.207933	0.308315	0.11239	0.279995	0.22732	0.156607	0.23316	0.275039	0.297722	NA	NA	0.256349	0.159967	0.155523	0.170524	0.187912	0.275795	0.202302	0.207028	0.269377	NA
OPC	OPC	COLLAGEN	0.00876473	0.00362258	0.018528	0.0211139	NA	0.0277139	0.00406354	0.0083911	0.00198484	0.00060312	0.0158935	0.00532198	0.000986863	0.0296413	0.00423773	0.010916	0.00897561	0.0279569	0.0316706	0.00449725	0.0143963	0.00830072	0.0103783
OPC	OPC	LAMININ	0.00238435	0.00185121	0.00737886	0.00739402	NA	0.00240147	0.00384825	0.00274903	0.000237666	0.000282734	0.00396364	0.000179231	NA	0.0126311	0.000889634	0.0041775	0.000551996	0.00929606	0.0114652	0.00123203	0.0121677	0.00404007	0.00138024
OPC	OPC	MPZ	0.0259321	0.00661099	0.00999121	0.0126027	0.00327432	0.00454421	0.00145937	0.00497658	NA	2.59e-05	0.0185958	NA	NA	0.0199492	0.0025057	0.010714	0.00490186	0.00374791	0.0323727	0.00306734	0.0123832	0.00971928	NA
OPC	OPC	NCAM	0.598071	0.478418	0.501503	0.715589	0.560928	0.613599	0.542626	0.423414	0.54599	0.258103	0.746073	0.242921	0.502821	0.603342	0.407504	0.447638	0.396771	0.430646	0.710034	0.574578	0.53544	0.599107	0.393533
OPC	OPC	NEGR	0.229598	NA	0.180475	0.209836	NA	0.268465	NA	0.143886	NA	NA	NA	NA	NA	0.169681	NA	0.128161	0.126471	0.163755	0.216768	0.14323	0.195508	NA	NA
OPC	OPC	NGL	0.198915	0.234444	0.237523	0.305956	0.119606	0.245372	0.266388	0.209486	0.204166	0.186814	0.210295	0.220459	0.191065	0.271253	0.18112	0.205231	0.185691	0.217846	0.286786	0.214708	0.263498	0.225909	0.174233
OPC	OPC	NRG	0.34262	0.215379	0.319164	0.0337345	NA	0.392641	0.252759	0.234865	0.284972	0.310127	0.39535	NA	0.306992	0.309348	0.209687	0.201238	0.226223	0.252677	0.341286	0.251311	0.0205364	0.336218	NA
OPC	OPC	NRXN	0.801783	0.669825	0.699656	1.02718	0.427103	0.503294	0.856087	0.6781	0.52381	0.476897	0.618206	0.498598	0.536625	0.916524	0.367606	0.748055	0.373497	0.63942	1.11641	0.467344	0.833287	0.524301	0.456064
OPC	OPC	PDGF	0.0069257	0.000536632	0.0095935	0.00700567	NA	0.00908771	0.0125257	0.00401428	0.00669505	0.00310449	0.00485803	NA	0.00291356	0.0280314	8.31e-05	0.0144315	0.000974895	0.0124786	0.0171628	0.00185663	0.0164922	0.00193381	0.00296555
OPC	OPC	PTN	0.200186	0.242607	0.221758	0.282958	0.153873	0.152329	0.204989	0.18331	0.0967018	0.0986647	0.284773	0.108558	0.198033	0.342955	0.151004	0.206423	0.328365	0.209206	0.434275	0.344601	0.265684	0.195628	0.110735
OPC	OPC	PTPRM	0.0228281	0.0106571	0.0091305	NA	0.00340715	NA	0.00490924	0.0130948	0.0138307	NA	0.0121314	NA	NA	0.0131955	NA	0.0136515	0.00888965	0.00971502	0.031273	0.00854155	0.0170163	0.0202931	NA
AST-FB	AST-FB	CADM	NA	0.236501	0.189729	NA	0.124455	0.200223	0.342586	0.119993	0.252737	0.336584	0.181808	0.29725	0.339732	0.208331	0.143135	0.228291	0.196813	0.134775	0.382566	NA	NA	0.196242	0.330168
AST-FB	AST-FB	CDH	NA	0.0112583	NA	NA	NA	NA	NA	0.000651896	NA	NA	0.00909045	NA	NA	NA	NA	NA	NA	NA	NA	0.00146899	NA	NA	0.00464156
AST-FB	AST-FB	NRG	NA	0.277635	0.271297	NA	0.266486	0.379845	0.325103	0.253296	0.346102	0.420059	0.412138	0.38928	0.391484	0.32083	0.235504	0.181129	0.244333	0.25273	0.303267	0.295708	0.280847	0.30573	0.366764
AST-FB	AST-FB	PTN	NA	0.0665263	0.00612479	NA	0.0689644	0.0234043	0.0589529	0.0291951	0.0292752	0.0640185	0.0122706	0.191552	0.214137	0.0821304	0.0667929	0.037164	0.0948636	0.0357056	0.0716136	0.0274281	0.059177	0.00745355	0.117449
AST-FB	AST-PP	CADM	NA	0.264458	0.245107	NA	0.20555	0.285179	0.358992	0.186264	0.309856	0.36088	0.257067	0.332402	0.365516	0.252414	0.203816	0.232101	0.254969	0.171899	0.391269	0.125391	0.202746	0.258107	0.361968
AST-FB	AST-PP	CDH	NA	0.011583	0.00142799	NA	0.00123686	0.00060889	NA	0.00276391	NA	NA	0.0152771	NA	NA	NA	NA	0.00334442	NA	NA	0.00687384	0.00707993	NA	NA	0.00163727
AST-FB	AST-PP	NCAM	NA	0.00377173	0.124031	NA	0.0130774	NA	NA	0.114792	NA	NA	0.00428211	NA	NA	0.00175402	NA	NA	0.00584672	NA	0.00401358	0.0115789	NA	0.00387692	NA
AST-FB	AST-PP	NRG	NA	0.295586	0.333011	0.437829	0.335872	0.419749	0.340155	0.294643	0.40913	0.425328	0.445238	0.415352	0.398542	0.357476	0.292355	0.263482	0.267393	0.310709	0.392192	0.336134	0.326405	0.407156	0.393774
AST-FB	AST-PP	PSAP	NA	0.00300839	0.00286643	NA	0.117554	0.0310703	0.013064	0.00366997	0.0194228	0.00419642	0.00425933	0.00862761	0.202489	0.0796307	0.0466554	0.0262089	0.012197	0.00357677	0.0106436	0.030656	0.0178865	NA	0.031846
AST-FB	AST-PP	PTN	NA	0.10851	0.0186133	NA	0.19339	0.0544445	0.0979958	0.0533164	0.0728421	0.0948341	0.0379102	0.164176	0.325269	0.144982	0.131311	0.0779293	0.132014	0.0645915	0.145783	0.0555223	0.099074	0.0157523	0.114526
AST-FB	AST-PP	SEMA6	NA	0.00153283	NA	NA	NA	NA	NA	NA	NA	NA	NA	NA	NA	NA	NA	NA	NA	NA	NA	NA	0.00277915	0.00340369	NA
AST-FB	IN-PV	EPHA	NA	0.014812	NA	0.0270294	NA	NA	0.0113582	0.0048856	NA	0.0129515	0.0121955	0.0183699	NA	NA	0.00528974	0.00410759	0.00651738	0.00331688	NA	0.0012667	0.0202113	NA	NA
AST-FB	IN-PV	NRG	NA	0.392474	0.428861	0.525361	0.445536	0.511128	0.433562	0.374815	0.483032	0.492846	0.540496	0.509323	0.495768	0.438896	0.37855	0.349018	0.354216	0.379033	0.499847	0.42297	0.399282	0.510659	0.491105
AST-FB	IN-PV	PTN	NA	0.143509	0.0187178	NA	0.0976813	0.0406799	0.0906746	0.0496119	0.0383748	0.054043	0.0396888	0.128666	0.191195	0.0943292	0.119885	0.0807803	0.0384541	0.0582506	0.148956	0.0525628	0.0601253	0.0149777	0.131825
AST-FB	IN-PV	SEMA6	NA	0.0208354	NA	0.0219494	NA	NA	NA	NA	NA	NA	NA	NA	NA	NA	NA	NA	NA	NA	NA	NA	0.0475075	0.0232025	NA
AST-FB	IN-PV	TENASCIN	NA	0.00032743	NA	NA	NA	NA	NA	NA	NA	NA	NA	NA	NA	NA	NA	NA	0.0145476	NA	NA	0.00583034	0.000812048	NA	0.000109064
AST-FB	IN-SST	CDH	NA	0.00976474	0.00107355	NA	NA	NA	NA	0.00164415	NA	NA	0.00294953	NA	NA	NA	NA	0.00174296	NA	NA	0.00637295	0.00365568	NA	NA	0.0016703
AST-FB	IN-SST	EPHA	NA	0.0158901	NA	0.0338635	NA	NA	0.0139238	0.00697916	NA	0.0184074	0.00746545	0.0285023	NA	NA	0.00560842	0.00921603	0.00805192	0.00466471	NA	0.00174109	0.0190125	NA	NA
AST-FB	IN-SST	NRXN	NA	0.332872	0.364976	0.398347	0.332426	0.385165	0.3881	0.276106	0.319168	0.403986	0.377909	0.431802	NA	0.320334	0.305659	0.274448	0.229781	0.24835	0.409285	0.269446	0.336094	0.4005	0.414105
AST-FB	IN-SST	PTN	NA	0.0390472	0.00919759	NA	0.0346383	0.0059609	0.027174	0.0278312	0.0125495	0.00695856	0.0105087	0.0111684	0.0069991	0.0372253	0.0500203	0.0564468	NA	0.039754	0.050564	0.0261665	0.0343566	0.00463911	0.0354595
AST-FB	IN-SST	SEMA6	NA	0.00670209	NA	NA	NA	NA	NA	NA	NA	NA	NA	NA	NA	NA	NA	NA	NA	NA	NA	NA	0.0158162	0.00566736	NA
AST-FB	IN-SV2C	EPHA	NA	0.0347971	NA	NA	NA	NA	0.0514728	0.0189823	NA	0.0391364	0.0675035	0.0775563	NA	NA	0.0215768	0.0239065	0.0334457	0.00993297	NA	0.0139553	0.0728679	NA	NA
AST-FB	IN-SV2C	NGL	NA	0.0827078	0.089355	NA	0.0604589	0.0289697	0.120496	0.101368	0.107097	0.0786914	0.0976817	0.180224	0.123508	0.111016	0.0971038	0.128785	0.0244753	0.0931353	0.117177	0.135701	0.126822	NA	0.0750195
AST-FB	IN-SV2C	NRG	NA	0.341701	0.358381	NA	0.395421	0.46404	0.378305	0.318727	0.406652	0.429127	0.475573	0.457909	0.429243	0.374825	0.309513	0.285415	0.310767	0.314491	0.41494	0.356146	0.31712	0.440028	0.46009
AST-FB	IN-SV2C	NRXN	NA	0.295022	0.299005	NA	NA	0.370113	0.0538856	0.273419	0.0543895	0.0434311	0.408526	0.385398	NA	0.323483	0.0403013	0.039315	NA	0.294525	0.341726	0.254911	0.327654	0.0304731	0.439519
AST-FB	IN-SV2C	PTN	NA	0.110003	0.0179208	NA	0.150623	0.0407489	0.083426	0.0486546	0.0652259	0.0692119	0.042009	0.150752	0.212855	0.0968141	0.121541	0.0768961	0.0700955	0.0488219	0.11364	0.0522451	0.0879731	0.0200963	0.143374
AST-FB	IN-SV2C	SEMA6	NA	0.00591124	NA	NA	NA	NA	NA	NA	NA	NA	NA	NA	NA	NA	NA	NA	NA	NA	NA	NA	0.0264813	0.00628973	NA
AST-FB	IN-VIP	CDH	NA	0.00662553	0.00123103	NA	NA	0.000329431	NA	0.00145657	NA	NA	0.00701037	NA	NA	NA	NA	0.0018016	NA	NA	0.00819257	0.00245736	NA	NA	0.00375594
AST-FB	IN-VIP	EPHA	NA	0.0270344	NA	0.0694117	NA	NA	0.0122243	0.00647721	NA	0.0113775	0.0319425	0.0724918	NA	NA	NA	0.00737769	0.0145145	0.00638388	NA	0.00692835	0.0480173	NA	NA
AST-FB	IN-VIP	NRG	NA	0.368541	0.403562	0.525059	0.414025	0.496355	0.425056	0.355685	0.471615	0.485975	0.515059	0.478912	0.480088	0.409978	0.355528	0.328053	0.347831	0.363374	0.467706	0.398208	0.366332	0.493371	0.465159
AST-FB	IN-VIP	NRXN	NA	0.331134	0.35442	0.492322	0.382254	0.422459	0.417879	0.313269	0.413736	0.442386	0.422992	0.456426	0.44568	0.384716	0.318663	0.296726	0.2593	0.312437	0.484395	0.333083	0.389496	0.453202	0.43277
AST-FB	IN-VIP	PTN	NA	0.0335631	0.0074019	NA	0.0529359	0.0121039	0.0390491	0.0227999	0.0159082	0.0158169	0.0077447	0.00678922	0.0392469	0.0408835	0.0615198	0.0365219	0.0312729	0.0361122	0.0797444	0.0250709	0.00836605	0.00537432	0.0290537
AST-FB	IN-VIP	SEMA6	NA	0.0189466	NA	0.0196673	NA	NA	NA	NA	NA	NA	NA	NA	NA	NA	NA	NA	NA	NA	NA	NA	0.0364287	0.020775	NA
AST-FB	L2/3	CADM	NA	0.168736	0.143489	NA	0.117029	0.15036	0.23397	0.105155	0.168534	0.189716	NA	0.207122	0.223867	0.120371	0.109106	0.155542	0.102395	0.0947062	0.218984	NA	NA	0.164799	0.236839
AST-FB	L2/3	CDH	NA	0.00528121	0.000977736	NA	NA	0.00010818	NA	0.00151178	NA	NA	0.00469945	NA	NA	NA	NA	NA	NA	NA	0.00691345	0.00325656	NA	NA	0.00126717
AST-FB	L2/3	EPHA	NA	0.0909919	NA	0.185737	NA	NA	0.104342	0.0361379	NA	0.00040982	0.0900604	0.158738	NA	0.0010317	0.0120051	0.0466028	0.0420561	0.0205568	NA	0.0168516	0.106822	NA	NA
AST-FB	L2/3	NGL	NA	0.0913362	0.0537313	NA	0.0122649	0.0166592	0.0799246	0.0602748	0.0791964	0.0617667	0.0607552	0.161053	0.0856708	0.0597225	0.0630679	0.0708907	0.0150408	0.0447565	0.0815149	0.0853027	0.0477586	0.0492238	0.15407
AST-FB	L2/3	NRXN	NA	0.316798	0.33914	0.365807	0.356667	0.383509	0.439548	0.303857	0.437491	0.436799	0.40589	0.485083	0.539171	0.362346	0.359527	0.317476	0.211799	0.305935	0.409249	0.321441	0.349961	0.399426	0.428191
AST-FB	L2/3	PTN	NA	0.000459716	0.00177338	NA	0.0119052	0.00475532	0.0215292	0.0141404	0.0145613	0.0188184	0.00361027	0.0446077	0.146055	0.0217655	0.0678427	0.0279115	0.00825938	0.0148731	0.0407687	0.00911771	0.00743404	0.00389879	0.0332355
AST-FB	L2/3	SEMA6	NA	0.0240288	NA	0.0314437	NA	NA	NA	NA	NA	NA	NA	NA	NA	NA	NA	NA	NA	NA	NA	NA	0.0527357	0.0248264	NA
AST-FB	L4	CADM	NA	0.162941	0.158987	NA	0.128967	0.156829	0.229974	0.104989	0.195159	0.210596	0.164109	0.180492	0.228294	0.142769	0.120362	0.142157	0.133096	0.113382	0.228739	NA	NA	0.187535	0.190406
AST-FB	L4	EPHA	NA	0.0977717	NA	0.227134	NA	NA	0.104694	0.0421234	NA	0.0355805	0.0977749	0.162106	NA	0.00143092	0.0151184	0.0482788	0.0493199	0.0280764	NA	0.0210305	0.119206	NA	NA
AST-FB	L4	NRXN	NA	0.326929	0.327794	0.412665	0.362323	0.368556	0.430345	0.307122	0.426966	0.412875	0.418209	0.431297	0.427649	0.358351	0.333329	0.299561	0.219073	0.297158	0.416503	0.316635	0.355752	0.40196	0.435067
AST-FB	L4	PTN	NA	0.0130818	0.000770332	NA	0.00694847	0.00319877	0.0117961	0.0153771	0.00861782	0.0109948	NA	0.0266339	0.098291	0.022369	0.0511896	0.0219269	0.0152384	0.014957	0.0466507	0.00711637	0.015196	0.00127685	0.00963103
AST-FB	L4	SEMA6	NA	0.0235738	NA	0.0257723	NA	NA	NA	NA	NA	NA	NA	NA	NA	NA	NA	NA	NA	NA	NA	NA	0.04163	0.0197851	NA
AST-FB	Neu-mat	EPHA	NA	0.0347315	NA	NA	NA	NA	NA	NA	NA	NA	NA	NA	NA	NA	NA	NA	NA	NA	NA	NA	0.016847	NA	NA
AST-FB	Neu-mat	SEMA6	NA	0.011486	NA	NA	NA	NA	NA	NA	NA	NA	NA	NA	NA	NA	NA	NA	NA	NA	NA	NA	0.0165203	NA	NA
AST-FB	Oligodendrocytes	NRG	NA	0.308322	0.302029	NA	0.29279	0.395363	0.341919	0.244401	0.374901	0.38711	0.413441	0.349302	0.345604	0.356328	0.247457	0.279449	0.238766	0.262185	0.39329	0.311862	0.309408	0.39592	0.365439
AST-FB	Oligodendrocytes	NRXN	NA	0.325362	0.295925	NA	NA	0.36746	0.340274	0.241793	0.392077	NA	NA	NA	NA	0.316986	NA	0.267363	0.23223	0.278322	0.371226	0.249291	0.348054	0.351731	NA
AST-FB	Oligodendrocytes	PSAP	NA	0.000267846	0.00795955	0.00529061	NA	0.0108981	0.00971838	0.00326262	0.0108703	0.0125677	NA	0.0125634	0.0370944	0.0495598	NA	0.0228358	0.00889337	0.0065552	0.00997579	0.0200258	0.00421811	NA	NA
AST-FB	OPC	CADM	NA	0.143069	0.143884	NA	0.0688884	0.199698	0.190702	0.094449	0.143402	0.175923	0.180614	0.160628	0.173038	0.159331	0.0993483	0.151939	0.146554	0.116009	0.233368	NA	0.12505	0.189653	0.132792
AST-FB	OPC	CDH	NA	0.00359348	NA	NA	NA	NA	NA	0.00082444	NA	NA	NA	NA	NA	NA	NA	0.00112203	NA	NA	0.00641707	0.00107701	NA	NA	NA
AST-FB	OPC	NCAM	NA	0.0213237	0.322718	0.0327525	0.0462458	0.401272	0.0174191	0.293035	0.480184	0.0123574	0.591011	NA	NA	0.0337696	0.010309	0.210703	0.0247253	0.149894	0.0808429	0.260532	0.0326602	0.0339706	0.00171424
AST-FB	OPC	NGL	NA	0.168409	0.0786837	0.135283	0.0329596	0.0246933	0.114818	0.0844066	0.0805812	0.0570175	0.0669945	0.139909	0.0731986	0.11064	0.0718301	0.115191	0.0359576	0.082093	0.122707	0.0942872	0.144904	0.0529977	0.103613
AST-FB	OPC	NRG	NA	0.282459	0.32328	0.430744	0.295849	0.427298	0.345801	0.277749	0.372283	0.395441	0.435683	0.394854	0.392493	0.353084	0.268869	0.244003	0.268642	0.286113	0.373443	0.322915	0.297224	0.401107	0.372637
AST-FB	OPC	NRXN	NA	0.390596	0.390252	0.593157	0.417303	0.439987	0.501199	0.36505	0.493763	0.468732	0.537875	0.521832	0.529724	0.509636	0.353804	0.385461	0.305977	0.37451	0.583882	0.412585	0.459361	0.484228	0.460536
AST-FB	OPC	PSAP	NA	0.00120485	0.00789779	NA	0.00600307	NA	0.00171314	0.00476245	0.000448372	NA	0.00247541	0.000584888	0.0154261	0.0250672	0.00756585	0.0254635	0.0112672	0.00741012	0.0138371	0.0157806	0.0147938	NA	NA
AST-FB	OPC	PTN	NA	0.204588	0.0377789	NA	0.225748	0.0779588	0.156092	0.0907908	0.123539	0.142818	0.0822338	0.269424	0.31876	0.225299	0.203533	0.152427	0.16572	0.117783	0.309892	0.12206	0.165932	0.0437243	0.238537
AST-PP	AST-FB	BMP	NA	0.00185996	NA	NA	0.0037542	NA	NA	NA	NA	NA	NA	NA	NA	NA	NA	NA	NA	NA	NA	0.000931226	0.000408654	NA	NA
AST-PP	AST-FB	CADM	NA	0.264458	0.245107	NA	0.20555	0.285179	0.358992	0.186264	0.309856	0.36088	0.257067	0.332402	0.365516	0.252414	0.203816	0.232101	0.254969	0.171899	0.391269	0.125391	0.202746	0.258107	0.361968
AST-PP	AST-FB	CDH	NA	0.011583	0.00142799	NA	0.00123686	0.00060889	NA	0.00276391	NA	NA	0.0152771	NA	NA	NA	NA	0.00334442	NA	NA	0.00687384	0.00707993	NA	NA	0.00163727
AST-PP	AST-FB	FGF	NA	0.0113488	0.00161561	0.0454818	NA	0.00649842	NA	0.00802087	0.00160451	0.00203351	0.0106627	0.0160261	0.0295227	0.0240254	NA	0.0101294	0.0593916	0.0167533	0.0208581	0.00701203	0.0126995	0.0116764	NA
AST-PP	AST-FB	NRG	NA	0.298336	0.292079	NA	0.291943	0.384919	0.329215	0.272487	0.355494	0.42665	0.414774	0.402574	0.406045	0.345491	0.256814	0.19905	0.276088	0.271995	0.320151	0.307791	0.31879	0.309338	0.382779
AST-PP	AST-FB	PTN	NA	0.10336	0.049811	0.28289	0.112693	0.09718	0.0994568	0.0724365	0.0698058	0.122384	0.0489106	0.265114	0.267013	0.171378	0.0985075	0.0678083	0.207522	0.0758161	0.128994	0.0709509	0.116814	0.0429604	0.193233
AST-PP	AST-PP	BMP	NA	0.00510883	0.00183507	NA	0.0044539	NA	NA	0.00184652	NA	NA	0.000757134	NA	0.00236079	0.00153795	NA	0.00769387	NA	NA	0.00948556	0.00289785	0.00146304	NA	NA
AST-PP	IN-PV	BMP	NA	0.00367377	0.00256821	NA	0.00480479	NA	NA	0.00192086	NA	NA	0.000897853	NA	0.00170014	0.00237599	NA	0.00723365	NA	NA	0.00999725	0.0014872	0.00173477	NA	NA
AST-PP	IN-SST	BMP	NA	0.00227618	0.00129455	NA	0.00109129	NA	NA	0.00111063	NA	NA	0.000415312	NA	NA	0.000875649	NA	0.00593851	NA	NA	0.00597759	0.000762919	0.000616918	NA	NA
AST-PP	IN-SV2C	BMP	NA	0.00294645	0.00151528	NA	0.00341117	NA	NA	0.00204531	NA	NA	0.000515273	NA	0.00148751	0.00274645	NA	0.00709455	NA	NA	0.0115804	0.00166121	0.00163303	NA	NA
AST-PP	IN-SV2C	FGF	NA	4.28e-06	NA	NA	NA	NA	NA	NA	NA	NA	NA	NA	NA	NA	NA	NA	NA	0.000577365	NA	0.000212625	NA	NA	NA
AST-PP	IN-VIP	BMP	NA	0.0029599	0.00151724	NA	0.00507689	NA	NA	0.00121232	NA	NA	0.000576383	NA	NA	0.00115763	NA	0.00401612	NA	NA	0.010032	0.000953455	0.00116646	NA	NA
AST-PP	L2/3	BMP	NA	0.00874688	0.00339256	NA	0.00936382	NA	NA	0.00328172	NA	NA	0.00119767	NA	0.00431002	0.0028215	NA	0.0136141	NA	NA	0.0223316	0.00283524	0.00274618	NA	NA
AST-PP	L2/3	NCAM	NA	0.357322	0.384036	0.00633639	NA	0.446506	0.017009	0.32484	0.263811	0.00500686	NA	NA	0.261874	0.197386	0.364844	0.335182	0.0121511	0.287409	0.456689	0.224891	0.374009	0.397999	NA
AST-PP	L4	BMP	NA	0.00417659	0.0024396	NA	0.00485725	NA	NA	0.00207409	NA	NA	0.000682077	NA	0.00103477	0.00185118	NA	0.00812688	NA	NA	0.0129418	0.00225954	0.00151868	NA	NA
AST-PP	Microglia	CD39	NA	0.00117152	NA	NA	NA	NA	NA	NA	NA	NA	NA	NA	NA	NA	NA	NA	0.00139473	NA	NA	NA	NA	NA	NA
AST-PP	Neu-mat	EPHA	NA	0.0621349	0.0203744	NA	0.0166013	0.0661725	0.0509191	NA	NA	NA	0.0275196	0.0257997	NA	0.0167506	NA	0.0298283	0.0249866	0.0111576	NA	NA	0.0365747	NA	NA
AST-PP	Neu-mat	LAMININ	NA	0.000367667	0.00762453	NA	0.00272618	0.00473389	NA	0.0029876	0.00566607	NA	NA	NA	NA	0.00463738	NA	0.00793691	0.0188127	0.0034325	0.00128953	0.00217167	0.0133998	0.00786078	0.00726298
AST-PP	Neu-mat	NRXN	NA	0.314848	0.252816	NA	NA	NA	NA	0.271489	0.345143	NA	0.390745	0.395405	NA	0.271548	0.30021	NA	NA	NA	0.313148	0.301444	0.286139	NA	0.418045
AST-PP	OPC	BMP	NA	0.00151222	0.000508586	NA	NA	NA	NA	0.000537329	NA	NA	0.000223427	NA	NA	0.00106424	NA	0.00181405	NA	NA	0.00430467	NA	0.000273028	NA	NA
AST-PP	OPC	FGF	NA	0.0033522	0.000952063	0.00922581	NA	NA	NA	0.00467978	0.000136695	0.000346973	0.00464703	NA	NA	0.004206	NA	0.00532516	0.0388921	0.0035989	0.0077441	0.0061032	0.0085875	0.019754	NA
AST-PP	OPC	PSAP	NA	0.00275826	0.0135968	0.0169478	0.00760942	NA	0.00392498	0.0097989	0.000877175	NA	0.010875	0.00134002	0.0180949	0.039564	0.0112348	0.0357794	0.0183601	0.012319	0.0480622	0.0186431	0.0197958	NA	NA
Endothelial	AST-FB	BMP	NA	0.00255614	NA	NA	NA	NA	NA	NA	NA	0.000691547	NA	NA	NA	NA	NA	NA	NA	NA	NA	NA	NA	NA	NA
Endothelial	AST-FB	PTN	NA	0.0367151	0.0426885	NA	NA	0.0215088	0.0361297	0.0515589	0.0166107	0.0630567	NA	NA	0.102675	0.0362722	0.0337602	NA	0.104625	0.0550972	NA	0.103476	0.0382475	0.00584846	NA
Endothelial	AST-PP	BMP	NA	0.00701663	NA	NA	NA	NA	NA	NA	NA	0.000341523	NA	NA	NA	0.00380417	NA	NA	NA	NA	NA	NA	NA	NA	NA
Endothelial	AST-PP	PTN	NA	0.0608783	0.120778	NA	NA	0.0500868	0.0609345	0.0926547	0.0417281	0.0934404	NA	NA	0.159585	0.0654336	0.0687205	NA	0.14583	0.0983042	NA	0.196293	0.0642454	0.0123784	NA
Endothelial	Endothelial	CLDN	NA	0.0106115	NA	NA	NA	NA	NA	NA	NA	NA	NA	NA	NA	NA	NA	NA	NA	NA	NA	NA	NA	NA	NA
Endothelial	IN-PV	BMP	NA	0.00504677	NA	NA	NA	NA	NA	NA	NA	0.00128022	NA	NA	NA	0.00587662	NA	NA	NA	NA	NA	NA	NA	NA	NA
Endothelial	IN-PV	COLLAGEN	NA	0.00667826	0.00447023	NA	NA	0.00234922	0.00747343	0.0128514	0.00337462	0.00332198	NA	NA	NA	0.000541398	0.00203977	NA	0.0162615	0.00113345	NA	0.0118909	0.000611784	0.026373	NA
Endothelial	IN-PV	EPHA	NA	0.00794276	NA	NA	NA	NA	NA	NA	NA	NA	NA	NA	NA	NA	NA	NA	0.0245177	NA	NA	NA	NA	NA	NA
Endothelial	IN-PV	FN1	NA	0.000637922	0.00640619	NA	NA	0.00542949	0.0100421	0.00345423	0.00412616	NA	NA	NA	NA	NA	NA	NA	0.00927481	0.00355097	NA	0.014388	0.00729325	0.00472232	NA
Endothelial	IN-PV	LAMININ	NA	0.0585392	0.185052	NA	NA	0.0981445	0.179065	0.123222	0.325648	0.215032	NA	NA	0.212968	0.0744199	0.144924	NA	0.116767	0.165245	NA	0.235811	0.129169	0.126392	0.0572964
Endothelial	IN-PV	PTN	NA	0.0677581	0.12768	NA	NA	0.0373635	0.0553647	0.0877283	0.0217184	0.0532122	NA	NA	0.0889728	0.0415985	0.0604561	NA	0.0415434	0.0903569	NA	0.196711	0.0388743	0.0117592	NA
Endothelial	IN-PV	PTPRM	NA	0.0311762	0.126676	NA	NA	0.178678	0.106588	0.135544	0.0656823	0.138811	NA	NA	0.0899447	0.160948	0.135446	NA	0.12495	0.108072	NA	0.153542	0.0404422	0.126707	0.171411
Endothelial	IN-SST	BMP	NA	0.00312792	NA	NA	NA	NA	NA	NA	NA	NA	NA	NA	NA	0.00216803	NA	NA	NA	NA	NA	NA	NA	NA	NA
Endothelial	IN-SST	CLDN	NA	0.000590974	NA	NA	NA	NA	NA	NA	NA	NA	NA	NA	NA	NA	NA	NA	NA	NA	NA	NA	NA	NA	NA
Endothelial	IN-SST	EPHA	NA	0.00852517	NA	NA	NA	NA	NA	NA	NA	NA	NA	NA	NA	NA	NA	NA	0.0145725	NA	NA	NA	NA	NA	NA
Endothelial	IN-SST	JAM	NA	0.00039604	0.000563569	NA	NA	0.00135394	NA	0.000921642	NA	NA	NA	NA	NA	0.000944424	0.000342114	NA	NA	0.00113825	NA	NA	NA	NA	NA
Endothelial	IN-SST	LAMININ	NA	0.0587866	0.112243	NA	NA	0.0500421	0.128043	0.0684903	0.179583	0.108292	NA	NA	0.110772	0.0492764	0.07772	NA	0.0576777	0.106911	NA	0.129707	0.09858	0.0759447	0.0424757
Endothelial	IN-SST	NRXN	NA	0.000127127	0.0149402	NA	NA	NA	NA	0.00536416	NA	NA	NA	NA	NA	NA	NA	NA	NA	NA	NA	NA	NA	NA	NA
Endothelial	IN-SST	PTN	NA	0.0212691	0.0648308	NA	NA	0.00546949	0.0163742	0.0497278	0.0070632	0.00684885	NA	NA	NA	0.0161208	0.02468	NA	NA	0.0619835	NA	0.113225	0.0219573	0.00363628	NA
Endothelial	IN-SST	PTPRM	NA	0.0218496	0.109381	NA	NA	0.145949	0.0977277	0.109023	0.0536592	0.107838	NA	NA	0.0541191	0.1173	0.110995	NA	0.134708	0.0976554	NA	0.147732	0.0348615	0.111422	0.132654
Endothelial	IN-SV2C	BMP	NA	0.00404774	NA	NA	NA	NA	NA	NA	NA	0.000755476	NA	NA	NA	0.00679723	NA	NA	NA	NA	NA	NA	NA	NA	NA
Endothelial	IN-SV2C	CLDN	NA	0.00227717	NA	NA	NA	NA	NA	NA	NA	NA	NA	NA	NA	NA	NA	NA	NA	NA	NA	NA	NA	NA	NA
Endothelial	IN-SV2C	EPHA	NA	0.0171964	NA	NA	NA	NA	NA	NA	NA	NA	NA	NA	NA	NA	NA	NA	0.0604456	NA	NA	NA	NA	NA	NA
Endothelial	IN-SV2C	JAM	NA	0.00487916	0.00232064	NA	NA	0.0162372	NA	0.00213538	NA	0.00201756	NA	NA	NA	0.00353844	0.00387779	NA	NA	0.00570719	NA	NA	NA	NA	0.00279502
Endothelial	IN-SV2C	LAMININ	NA	0.170908	0.33245	NA	NA	0.193113	0.332273	0.268686	0.632005	0.449181	NA	NA	0.422573	0.240869	0.27794	NA	0.235781	0.338789	NA	0.48206	0.329242	0.256401	0.130701
Endothelial	IN-SV2C	PTN	NA	0.0619113	0.117402	NA	NA	0.0374835	0.051437	0.0846797	0.0356218	0.0681853	NA	NA	0.103115	0.0436818	0.0626072	NA	0.0775311	0.0749352	NA	0.184078	0.0572379	0.0158093	NA
Endothelial	IN-SV2C	PTPRM	NA	0.0353887	0.136274	NA	NA	0.185405	0.10572	0.14228	0.0648416	0.134213	NA	NA	0.0901714	0.162679	0.138826	NA	0.127296	0.0938698	NA	0.159297	0.0383702	0.129594	0.202425
Endothelial	IN-VIP	BMP	NA	0.00406629	NA	NA	NA	NA	NA	NA	NA	0.000522791	NA	NA	NA	0.00286538	NA	NA	NA	NA	NA	NA	NA	NA	NA
Endothelial	IN-VIP	CLDN	NA	0.00297377	NA	NA	NA	NA	NA	NA	NA	NA	NA	NA	NA	NA	NA	NA	NA	NA	NA	NA	NA	NA	NA
Endothelial	IN-VIP	EPHA	NA	0.00524132	NA	NA	NA	NA	NA	NA	NA	NA	NA	NA	NA	NA	NA	NA	0.0331938	NA	NA	NA	NA	NA	NA
Endothelial	IN-VIP	LAMININ	NA	0.0504917	0.126413	NA	NA	0.0507122	0.11212	0.0766342	0.157723	0.116171	NA	NA	0.149706	0.0864157	0.0861639	NA	0.0783402	0.108264	NA	0.134057	0.118104	0.0928295	0.038631
Endothelial	IN-VIP	PTN	NA	0.00491969	0.0523698	NA	NA	0.0111093	0.0235781	0.0406636	0.00843212	0.015571	NA	NA	0.0118252	0.0177912	0.0305238	NA	0.034742	0.0561685	NA	0.0981337	NA	0.00421365	NA
Endothelial	IN-VIP	PTPRM	NA	0.0106702	0.0492165	NA	NA	0.0774345	0.0363853	0.0409867	0.0173974	0.0365086	NA	NA	0.0297175	0.0560271	0.0465199	NA	0.0438687	0.0200068	NA	0.0558619	NA	0.0445411	0.0702745
Endothelial	L2/3	BMP	NA	0.0120159	NA	NA	NA	NA	NA	NA	NA	0.00229381	NA	NA	NA	0.00698194	NA	NA	NA	NA	NA	NA	NA	NA	NA
Endothelial	L2/3	CLDN	NA	0.00323317	NA	NA	NA	NA	NA	NA	NA	NA	NA	NA	NA	NA	NA	NA	NA	NA	NA	NA	NA	NA	NA
Endothelial	L2/3	COLLAGEN	NA	0.0026738	0.004656	NA	NA	0.00440403	0.00861151	0.0106591	0.00230023	0.00361246	NA	NA	0.00103668	0.000152628	0.00344141	NA	0.0057407	0.00137571	NA	0.00162493	0.000482501	0.0315355	NA
Endothelial	L2/3	EPHA	NA	0.0136598	NA	NA	NA	NA	NA	NA	NA	NA	NA	NA	NA	NA	NA	NA	0.075809	NA	NA	NA	NA	NA	NA
Endothelial	L2/3	FN1	NA	0.000903879	0.0127369	NA	NA	0.00972754	0.0153508	0.0113946	0.00377192	0.00718949	NA	NA	0.00950958	0.00184353	0.0101029	NA	0.00582093	0.0120653	NA	0.00670659	0.0136751	0.010361	NA
Endothelial	L2/3	JAM	NA	0.00140182	0.00132065	NA	NA	0.02805	NA	0.00321199	NA	0.00141067	NA	NA	NA	0.00381207	0.0021345	NA	NA	0.0044231	NA	NA	NA	NA	0.000429105
Endothelial	L2/3	LAMININ	NA	0.128887	0.285663	NA	NA	0.140504	0.269501	0.196521	0.534946	0.368608	NA	NA	0.333593	0.183775	0.253552	NA	0.152226	0.254194	NA	0.293551	0.207365	0.233003	0.121505
Endothelial	L2/3	NRXN	NA	0.00054859	0.0124702	NA	NA	0.00539694	NA	0.0105916	0.00134895	0.000366403	NA	NA	0.0390598	0.00227403	0.0349723	NA	0.000823598	0.0146539	NA	NA	0.00293626	0.000186693	NA
Endothelial	L2/3	PTN	NA	0.000245913	0.0251373	NA	NA	0.00436274	0.0129242	0.0254272	0.00720988	0.0181619	NA	NA	0.0605057	0.00936436	0.0335301	NA	0.00919409	0.02335	NA	0.0369478	0.00241275	0.00305496	NA
Endothelial	L4	BMP	NA	0.00573703	NA	NA	NA	NA	NA	NA	NA	0.000598557	NA	NA	NA	0.00458015	NA	NA	NA	NA	NA	NA	NA	NA	NA
Endothelial	L4	CLDN	NA	0.00433094	NA	NA	NA	NA	NA	NA	NA	NA	NA	NA	NA	NA	NA	NA	NA	NA	NA	NA	NA	NA	NA
Endothelial	L4	EPHA	NA	0.0140194	NA	NA	NA	NA	NA	NA	NA	NA	NA	NA	NA	NA	NA	NA	0.0888046	NA	NA	NA	NA	NA	NA
Endothelial	L4	JAM	NA	0.00121958	0.000761376	NA	NA	0.0116522	NA	0.00170538	NA	7.55e-05	NA	NA	NA	0.00156726	0.000784581	NA	NA	0.00231344	NA	NA	NA	NA	0.000223448
Endothelial	L4	LAMININ	NA	0.152012	0.289273	NA	NA	0.140504	0.228992	0.185113	0.492982	0.373304	NA	NA	0.305228	0.209129	0.234486	NA	0.158756	0.249707	NA	0.322676	0.223636	0.224218	0.132404
Endothelial	L4	NRXN	NA	0.00038248	0.00717935	NA	NA	NA	NA	0.00696762	NA	NA	NA	NA	NA	NA	0.0100983	NA	0.000753914	0.00851013	NA	NA	0.00255111	NA	0.00210335
Endothelial	L4	PTN	NA	0.00279682	0.0167024	NA	NA	0.00932572	0.0070894	0.0276318	0.00081293	0.0108219	NA	NA	0.0376815	0.00965199	0.0252296	NA	0.0169554	0.0234613	NA	0.028603	0.00818337	0.000670401	NA
Endothelial	Microglia	APP	NA	0.00604491	0.075111	NA	NA	0.136926	NA	0.0405835	NA	NA	NA	NA	0.0595797	0.0675594	0.0232195	NA	0.0965227	0.0599343	NA	0.147843	0.0132016	0.0877623	NA
Endothelial	Neu-mat	LAMININ	NA	0.0677604	0.097973	NA	NA	0.029362	0.0830221	0.0358624	0.136764	0.166802	NA	NA	0.202924	0.0436391	0.0655014	NA	0.0853552	0.0464882	NA	0.0167153	0.0987191	0.0359396	0.0414025
Endothelial	Neu-NRGN-II	LAMININ	NA	0.153803	0.198605	NA	NA	0.119347	0.173166	0.113838	0.49302	0.372782	NA	NA	0.24779	0.0800179	0.0746153	NA	0.108426	0.140322	NA	0.332529	0.207613	0.200087	0.17925
Endothelial	Oligodendrocytes	CLDN	NA	0.039272	NA	NA	NA	NA	NA	NA	NA	NA	NA	NA	NA	NA	NA	NA	NA	NA	NA	NA	NA	NA	NA
Endothelial	Oligodendrocytes	JAM	NA	0.00609294	0.00103896	NA	NA	0.012785	NA	0.00227485	NA	0.0010431	NA	NA	NA	0.00719433	0.000670952	NA	NA	0.00348019	NA	NA	NA	NA	0.00179635
Endothelial	OPC	BMP	NA	0.00207796	NA	NA	NA	NA	NA	NA	NA	NA	NA	NA	NA	0.00263497	NA	NA	NA	NA	NA	NA	NA	NA	NA
Endothelial	OPC	COLLAGEN	NA	0.011848	0.00472442	NA	NA	0.00802823	0.0104291	0.00897901	0.00378198	0.000947582	NA	NA	0.00112875	0.00339515	0.0021007	NA	0.015727	0.00142748	NA	0.00281312	0.00107493	0.0254642	NA
Endothelial	OPC	FN1	NA	0.00400715	0.0181051	NA	NA	0.0201847	0.0185443	0.0125248	0.00619176	0.00189152	NA	NA	0.0103464	0.0395065	0.00745988	NA	0.0175098	0.0156363	NA	0.0115585	0.0347925	0.0113803	0.0101902
Endothelial	OPC	LAMININ	NA	0.0139888	0.0487213	NA	NA	0.034708	0.0261634	0.022914	0.0343031	0.00551981	NA	NA	0.0141599	0.0511141	0.0146961	NA	0.0253898	0.0520707	NA	0.0203788	0.0457711	0.0332793	0.0165328
Endothelial	OPC	NRXN	NA	0.00109541	0.00976195	NA	NA	NA	NA	0.0104403	0.00768733	0.000533079	NA	NA	NA	0.00653985	NA	NA	0.00147892	0.0132681	NA	NA	0.00870304	0.00560961	NA
Endothelial	OPC	PTN	NA	0.117793	0.238222	NA	NA	0.071809	0.0985199	0.15522	0.071801	0.14079	NA	NA	0.16777	0.105572	0.108493	NA	0.182542	0.177365	NA	0.408205	0.108957	0.0344445	NA
IN-PV	AST-FB	FGF	NA	0.0189495	0.0287481	0.0933789	0.0145824	0.00460372	0.0311296	0.0166067	0.0214448	0.0225655	0.0134257	0.024314	0.0160992	0.0154699	0.0206976	0.028481	0.0211826	0.0319373	0.124778	0.0316228	0.0145193	0.00962981	0.0126982
IN-PV	AST-FB	NRG	NA	0.335013	0.353392	0.0839395	0.353077	0.467946	0.423239	0.367764	0.437278	0.473165	0.522308	0.380169	0.433154	0.405377	0.300491	0.23014	0.301414	0.353561	0.389672	0.350527	0.376355	0.378276	0.411179
IN-PV	AST-PP	PERIOSTIN	NA	2.76e-05	NA	NA	NA	NA	NA	NA	NA	NA	NA	NA	NA	0.000136379	NA	0.000452437	NA	NA	0.000240693	0.000176282	0.000648394	NA	NA
IN-PV	AST-PP	PTN	NA	6.31e-05	NA	0.00220226	NA	NA	NA	4.39e-05	NA	NA	NA	NA	NA	NA	NA	0.0140223	0.00223087	2.95e-05	0.000354378	NA	NA	NA	NA
IN-PV	AST-PP	SEMA3	NA	0.000327727	NA	0.000723905	NA	NA	NA	NA	NA	NA	NA	NA	NA	NA	NA	0.000526699	0.000951761	NA	NA	NA	0.000415704	NA	NA
IN-PV	Endothelial	PTPRM	NA	0.0311762	0.126676	NA	NA	0.178678	0.106588	0.135544	0.0656823	0.138811	NA	NA	0.0899447	0.160948	0.135446	NA	0.12495	0.108072	NA	0.153542	0.0404422	0.126707	0.171411
IN-PV	IN-PV	COLLAGEN	NA	0.00238514	0.00782033	0.0032294	NA	0.00186176	0.0034891	0.00504223	0.00334992	0.00163362	NA	NA	NA	0.00102762	0.00151191	0.00866937	0.00913337	0.00647848	0.0184693	0.0119344	0.00373055	0.00745564	NA
IN-PV	IN-PV	ncWNT	NA	0.000251687	NA	NA	NA	NA	NA	NA	NA	NA	NA	NA	NA	NA	NA	0.0015181	NA	NA	0.00529529	NA	0.00041457	0.00112016	NA
IN-PV	IN-PV	TAC	NA	0.00315935	0.00411996	0.00769979	0.00406529	0.00503361	0.00690085	NA	NA	NA	0.00322686	NA	NA	0.000625912	0.00432655	NA	0.00631488	NA	0.0143895	0.00140916	0.00194344	0.00747611	NA
IN-PV	IN-PV	TENASCIN	NA	0.00264316	0.0125373	0.00609037	NA	0.00509722	0.00455725	0.00863553	0.00407114	0.00320393	NA	NA	NA	0.00285228	0.00385908	0.0118108	0.00494129	0.00941848	0.0286669	0.012332	0.00610557	0.0102969	0.00105728
IN-PV	IN-SST	ncWNT	NA	0.000683008	NA	NA	NA	NA	NA	NA	NA	NA	NA	NA	NA	NA	NA	0.00230687	NA	NA	0.00626231	NA	0.000879928	0.00133246	NA
IN-PV	IN-SV2C	FGF	NA	0.000241974	NA	NA	NA	NA	NA	NA	NA	NA	NA	NA	NA	NA	NA	0.000227318	NA	0.00110567	NA	0.000803908	NA	NA	NA
IN-PV	IN-SV2C	ncWNT	NA	0.000355534	NA	NA	NA	NA	NA	NA	NA	NA	NA	NA	NA	NA	NA	0.00149793	NA	NA	0.00330457	NA	0.000796123	0.00133613	NA
IN-PV	IN-SV2C	NECTIN	NA	0.00054311	0.00375782	NA	NA	NA	0.00530269	0.000972621	0.00438573	NA	NA	NA	NA	0.000427213	0.00152528	0.00582469	0.00168056	0.000805119	0.00783872	0.00157986	0.00141192	0.00045571	NA
IN-PV	IN-VIP	CLDN	NA	0.000163849	0.00324387	NA	NA	NA	NA	0.00273714	NA	NA	NA	NA	NA	NA	5.21e-05	NA	NA	NA	0.00724412	NA	0.000680789	NA	NA
IN-PV	IN-VIP	ncWNT	NA	6.56e-05	NA	NA	NA	NA	NA	NA	NA	NA	NA	NA	NA	NA	NA	0.00131556	NA	NA	0.00204998	NA	0.000350925	0.000572397	NA
IN-PV	IN-VIP	OSTN	NA	0.000382965	0.000153058	NA	NA	4.84e-06	0.000827239	0.00025593	NA	NA	NA	NA	NA	NA	0.000188456	0.000659751	4.11e-05	0.000176363	0.00381262	NA	0.00030136	NA	NA
IN-PV	L2/3	ANGPT	NA	4.44e-05	0.000212921	NA	NA	NA	NA	5.06e-05	NA	NA	NA	NA	NA	NA	NA	0.000178946	6.24e-05	4.99e-06	NA	NA	NA	2.6e-06	NA
IN-PV	L2/3	CLDN	NA	0.000178186	0.00255143	0.00126328	NA	NA	NA	0.00266083	NA	NA	NA	NA	NA	NA	0.000260659	0.00208648	NA	0.00363463	0.00975396	NA	0.00070028	NA	NA
IN-PV	L2/3	ncWNT	NA	0.000904817	NA	NA	NA	NA	NA	NA	NA	NA	NA	NA	NA	NA	NA	0.00306353	NA	NA	0.00871277	NA	0.00131743	0.00277461	NA
IN-PV	L2/3	NECTIN	NA	0.00175766	0.00389714	0.000409924	0.000386468	0.00191964	0.0207052	0.00288373	0.0144333	0.00399665	0.000875252	0.00883507	NA	0.00144642	0.00667164	0.0217158	0.00401078	0.00371677	0.00896857	0.001963	NA	0.00162265	0.000209124
IN-PV	L2/3	PTN	NA	6.78e-06	NA	0.00042416	NA	NA	NA	9.01e-05	NA	NA	NA	NA	NA	NA	NA	0.00267468	0.000244537	3.73e-05	1.42e-05	NA	NA	NA	NA
IN-PV	L2/3	SEMA3	NA	0.00252128	NA	0.00433204	NA	NA	NA	NA	NA	NA	NA	NA	NA	NA	NA	0.00264088	0.00178598	NA	0.0209665	NA	0.00277754	NA	NA
IN-PV	L4	CLDN	NA	0.000238934	0.00190371	0.000488718	NA	NA	NA	0.0026636	NA	NA	NA	NA	NA	NA	4.01e-05	0.00214083	NA	NA	0.00638905	NA	NA	NA	NA
IN-PV	L4	ncWNT	NA	0.000825594	NA	NA	NA	NA	NA	NA	NA	NA	NA	NA	NA	NA	NA	0.00306641	NA	NA	0.00770814	NA	0.00146412	0.0024583	NA
IN-PV	L4	PTN	NA	7.73e-05	NA	0.000183415	NA	NA	NA	6.09e-05	NA	NA	NA	NA	NA	NA	NA	0.000202364	0.000742831	9.27e-06	0.000105227	NA	NA	NA	NA
IN-PV	Microglia	TGFb	NA	0.000225965	0.00095651	NA	NA	NA	NA	0.000228683	NA	NA	NA	NA	NA	0.000545637	NA	0.00206202	0.00299451	0.000464893	0.000879543	0.00134984	0.000209643	NA	NA
IN-PV	Neu-mat	CNTN	NA	0.143462	NA	NA	NA	NA	NA	NA	NA	NA	NA	NA	NA	0.128243	NA	NA	0.117326	0.115674	NA	0.0536726	NA	NA	NA
IN-PV	Neu-mat	EPHA	NA	0.0560889	0.0255798	NA	0.0346761	0.075793	0.050094	NA	NA	NA	0.0317478	0.0246871	NA	0.0134366	NA	0.0276383	0.022653	0.0251616	NA	NA	0.0363276	NA	NA
IN-PV	Neu-mat	IGF	NA	0.0138777	NA	NA	0.00167018	0.000914909	0.00229053	NA	NA	0.0113213	0.00406293	0.00299697	0.00148644	NA	NA	NA	NA	0.00195742	NA	NA	0.000876071	0.000880715	0.00724874
IN-PV	Neu-mat	LAMININ	NA	0.0044175	0.0124745	NA	0.00121794	0.00601058	0.00631816	0.00372837	NA	NA	0.00271329	NA	NA	0.000755213	0.0066401	0.00506762	0.0181827	0.0039675	0.000969885	0.00168488	0.0181551	NA	NA
IN-PV	Neu-mat	ncWNT	NA	0.000378009	NA	NA	NA	NA	NA	NA	NA	NA	NA	NA	NA	NA	NA	0.000384497	NA	NA	NA	NA	6.88e-05	0.000329941	NA
IN-PV	Neu-mat	NEGR	NA	0.233394	0.221297	NA	0.202319	0.340081	0.304546	0.185419	0.301672	0.322842	0.348228	0.338649	0.31465	0.213828	0.209971	0.14761	0.13127	0.180172	0.208597	0.225722	0.229723	0.325979	0.286277
IN-PV	Neu-mat	NRXN	NA	0.289199	0.0293381	NA	NA	0.372992	0.0971906	0.277569	0.409307	0.0860944	0.435342	NA	NA	NA	0.31209	NA	NA	0.0239208	NA	0.316378	0.29179	NA	0.379907
IN-PV	Oligodendrocytes	CLDN	NA	0.0022409	0.029133	0.0309619	NA	NA	NA	0.0257166	NA	NA	0.0183119	NA	NA	NA	0.00607164	0.0273658	0.0333349	0.0349214	0.0617849	0.0658563	0.00763218	NA	NA
IN-PV	Oligodendrocytes	IGF	NA	0.0134326	0.00199876	NA	NA	NA	NA	NA	NA	NA	NA	NA	NA	NA	NA	0.00419661	NA	0.000151925	0.0115617	0.00160955	0.00594897	NA	NA
IN-PV	OPC	FGF	NA	0.00559647	0.0163811	0.0190516	0.00428061	NA	0.00604075	0.00969734	0.0018608	0.00390368	0.00585226	NA	NA	0.00269709	0.00386948	0.0149872	0.0136588	0.00688458	0.0437344	0.0228878	0.00981594	0.016315	0.00018339
IN-PV	OPC	NCAM	NA	0.0257563	0.343475	0.0575721	0.0425633	0.430652	0.422915	0.300031	0.474122	0.0226614	0.0462377	NA	NA	0.0311298	0.297995	0.203118	0.0387701	0.300982	0.316383	0.0493476	0.0448604	0.431712	0.00192524
IN-PV	OPC	PSAP	NA	0.00478067	0.0232653	NA	0.00252022	NA	0.00531112	0.0121875	0.00104318	NA	0.00859118	0.000843543	0.0120832	0.0133522	0.00989512	0.0233883	0.0242353	0.0187672	0.0447556	0.0157998	0.0146787	NA	NA
IN-PV	OPC	PTN	NA	6.05e-05	NA	NA	NA	NA	NA	0.000258932	NA	NA	NA	NA	NA	NA	NA	0.0283846	0.00239657	0.000305625	0.00107776	NA	NA	NA	NA
IN-SST	AST-FB	CDH	NA	0.00976474	0.00107355	NA	NA	NA	NA	0.00164415	NA	NA	0.00294953	NA	NA	NA	NA	0.00174296	NA	NA	0.00637295	0.00365568	NA	NA	0.0016703
IN-SST	AST-FB	FGF	NA	0.0073312	0.024492	NA	0.0167871	NA	NA	0.0157974	NA	NA	NA	NA	NA	NA	0.0068023	0.0299577	NA	0.0302947	0.0951142	0.0371606	0.00194189	0.000192196	NA
IN-SST	AST-FB	NRG	NA	0.344431	0.391526	NA	0.291584	0.415652	0.378078	0.303154	0.356128	0.425261	0.451134	0.376363	0.38956	0.377203	0.277353	0.214463	0.285025	0.326916	0.366322	0.322146	0.366152	0.344861	0.375366
IN-SST	AST-PP	FGF	NA	0.0113364	0.0609241	NA	0.0312866	NA	NA	0.0368001	NA	NA	NA	NA	NA	NA	0.010344	0.0542801	NA	0.0338906	0.119307	0.0830637	0.00512743	0.000746264	NA
IN-SST	AST-PP	PTN	NA	0.000311204	NA	NA	0.00217847	NA	NA	2.96e-05	NA	NA	NA	NA	NA	NA	0.00416268	0.00720298	NA	NA	0.0218483	NA	NA	NA	NA
IN-SST	AST-PP	SEMA3	NA	0.000226512	0.000104359	NA	NA	NA	NA	NA	NA	NA	NA	NA	NA	NA	NA	0.00096634	NA	NA	NA	NA	0.000115771	NA	NA
IN-SST	Endothelial	CLDN	NA	0.000590974	NA	NA	NA	NA	NA	NA	NA	NA	NA	NA	NA	NA	NA	NA	NA	NA	NA	NA	NA	NA	NA
IN-SST	Endothelial	JAM	NA	0.00039604	0.000563569	NA	NA	0.00135394	NA	0.000815131	NA	NA	NA	NA	NA	0.000944424	0.000342114	NA	NA	0.000999828	NA	NA	NA	NA	NA
IN-SST	Endothelial	PTPRM	NA	0.0218496	0.109381	NA	NA	0.145949	0.0977277	0.109023	0.0536592	0.107838	NA	NA	0.0541191	0.1173	0.110995	NA	0.134708	0.0976554	NA	0.147732	0.0348615	0.111422	0.132654
IN-SST	IN-PV	PTN	NA	0.00978512	NA	NA	0.00252938	NA	NA	0.000575183	NA	NA	NA	NA	NA	NA	0.00246723	0.00497469	NA	NA	0.0154097	NA	NA	NA	NA
IN-SST	IN-PV	TAC	NA	0.000116572	0.00134148	NA	NA	0.000111013	0.00067804	NA	NA	NA	NA	NA	NA	1.12e-05	0.00106668	NA	0.000871096	NA	0.00179043	8.18e-05	0.000994496	0.000790354	NA
IN-SST	IN-PV	TENASCIN	NA	0.000429071	0.00496752	0.000232566	NA	NA	0.000387125	0.00172536	NA	NA	NA	NA	NA	0.000317798	0.000965902	0.00291688	NA	0.00100039	0.00485677	0.00475888	0.001147	NA	NA
IN-SST	IN-SST	SEMA6	NA	0.0157664	0.0308869	NA	0.00385947	0.00191247	0.00272995	0.0107342	0.000814896	0.000377448	NA	0.00199148	NA	0.00355949	0.00413911	0.0170418	0.00116602	0.0089171	0.0209765	0.012881	0.0126595	0.0104811	NA
IN-SST	IN-SV2C	FGF	NA	9.2e-06	NA	NA	NA	NA	NA	NA	NA	NA	NA	NA	NA	NA	NA	0.000537128	NA	0.00105347	NA	0.000955431	NA	NA	NA
IN-SST	IN-SV2C	JAM	NA	0.00195952	0.0106402	NA	0.00431486	0.000531415	0.00327256	0.00119062	0.00239741	NA	0.0054468	0.000272509	0.0020185	0.00130468	0.00308679	0.0131364	NA	0.00477812	0.0134319	0.00995721	0.00102435	0.00803624	NA
IN-SST	IN-SV2C	PTN	NA	0.00876469	NA	NA	0.00532716	NA	NA	0.000825386	NA	NA	NA	NA	NA	NA	0.00343014	0.00716482	NA	NA	0.0169547	NA	NA	NA	NA
IN-SST	IN-SV2C	TAC	NA	0.000436039	0.00755326	NA	NA	0.000661604	0.00524644	0.00159259	0.0119273	NA	NA	NA	NA	0.000539159	0.00893038	0.00401017	0.00167808	0.00505759	0.0062289	0.0025183	0.00383944	0.00316863	0.000964208
IN-SST	IN-VIP	CLDN	NA	0.000164416	0.00230843	NA	NA	NA	NA	NA	NA	NA	NA	NA	NA	NA	NA	NA	NA	NA	NA	NA	0.000125211	NA	NA
IN-SST	L2/3	CLDN	NA	0.000178802	0.00181531	NA	NA	NA	NA	NA	NA	NA	NA	NA	NA	NA	NA	0.00117858	NA	NA	NA	NA	0.000128798	NA	NA
IN-SST	L2/3	FGF	NA	1.52e-05	0.00202973	NA	NA	NA	NA	NA	NA	NA	NA	NA	NA	NA	0.000107697	0.00102157	NA	0.00260233	0.00238378	NA	7.94e-05	2.63e-05	NA
IN-SST	L2/3	JAM	NA	0.000561659	0.00689554	0.0028767	0.00381113	0.00112864	0.00116229	0.00243997	0.00133932	NA	0.0106675	NA	0.00145512	0.00140468	0.00142082	0.00442819	NA	0.00331137	0.00781787	0.00118451	0.000529808	0.00722231	NA
IN-SST	L2/3	PTN	NA	3.34e-05	NA	NA	0.000322961	NA	NA	6.07e-05	NA	NA	NA	NA	NA	NA	0.00124332	3.83e-05	NA	NA	0.0010182	NA	NA	NA	NA
IN-SST	L2/3	PTPRM	NA	0.00695962	0.0106436	NA	NA	NA	0.00496852	0.00567229	0.00646718	NA	NA	NA	0.00117098	0.00114685	0.0088013	0.0048935	0.00998165	0.0120531	0.0225791	0.00781937	0.0113094	0.0192553	NA
IN-SST	L2/3	SEMA3	NA	0.00174312	0.00100129	NA	0.000380417	NA	NA	NA	NA	NA	NA	NA	NA	NA	NA	0.00484343	NA	NA	0.00155715	0.000991233	0.00077395	NA	NA
IN-SST	L4	CLDN	NA	0.00023976	NA	NA	NA	NA	NA	NA	NA	NA	NA	NA	NA	NA	NA	0.00120931	NA	NA	NA	NA	NA	NA	NA
IN-SST	L4	JAM	NA	0.00048872	0.00447898	0.00242602	NA	0.000487877	0.000322967	0.00145834	0.000684475	NA	0.00574311	4.68e-05	NA	NA	0.000624109	0.00370492	NA	0.00212236	0.0044205	0.000199107	0.00029244	0.000415448	NA
IN-SST	L4	PTN	NA	0.000381171	NA	NA	0.000104135	NA	NA	4.1e-05	NA	NA	NA	NA	NA	NA	0.000334181	0.000103406	NA	NA	0.00138041	NA	NA	NA	NA
IN-SST	Microglia	CX3C	NA	0.00579958	0.00391735	NA	0.01754	0.00028007	NA	0.00721792	NA	NA	NA	NA	0.00619868	0.000738003	0.00257879	0.0165044	NA	0.014219	0.025834	0.00803198	0.00964234	NA	NA
IN-SST	Neu-mat	CNTN	NA	0.166939	NA	NA	NA	NA	NA	0.076833	NA	NA	NA	NA	NA	0.124585	NA	0.0960304	0.131459	0.128805	NA	0.0627574	NA	NA	NA
IN-SST	Neu-mat	EPHA	NA	0.0377666	0.0248902	NA	0.0260536	0.0739248	NA	NA	NA	NA	NA	NA	NA	0.00990573	NA	0.0154374	NA	0.0253058	NA	NA	0.0163832	NA	NA
IN-SST	Neu-mat	IGF	NA	0.0101568	NA	NA	0.00554193	0.000336693	0.0012736	NA	NA	0.0014028	0.00408196	0.00425015	0.000803411	NA	NA	NA	NA	0.00153804	NA	NA	0.00109307	0.000881101	0.00465056
IN-SST	Neu-mat	NEGR	NA	0.229773	0.223454	NA	NA	0.323617	0.305548	0.162599	0.264494	0.305418	0.294964	0.294871	NA	0.182163	NA	0.142932	0.160195	0.16658	0.202162	0.188038	0.242502	0.321591	0.28151
IN-SST	Neu-mat	NRXN	NA	0.357179	0.294545	NA	0.306992	0.399121	0.445057	0.313666	0.354178	NA	0.488454	0.521446	0.369527	NA	0.349549	0.291529	0.0173251	0.237719	0.387694	0.593988	0.365584	NA	0.421607
IN-SST	Neu-mat	SEMA6	NA	0.0269294	0.00586627	NA	0.00251225	0.00536991	0.00282311	NA	0.00122099	0.00255984	0.00247275	0.00495066	NA	0.00373324	NA	0.0108974	NA	NA	0.0023114	NA	0.0132321	NA	0.00605377
IN-SST	Oligodendrocytes	CLDN	NA	0.00224864	0.0208883	NA	NA	NA	NA	0.013816	NA	NA	NA	NA	NA	NA	NA	0.0156302	NA	0.0106076	0.0214399	NA	0.00141172	0.00103595	NA
IN-SST	Oligodendrocytes	FGF	NA	0.00589003	0.0121144	NA	0.00871174	NA	NA	0.0114776	NA	NA	NA	NA	NA	NA	0.00148335	0.0187022	NA	0.0142334	0.0386138	0.0405899	0.00182276	0.000244829	NA
IN-SST	Oligodendrocytes	IGF	NA	0.00982978	0.00156023	NA	NA	NA	NA	NA	NA	NA	NA	NA	NA	NA	NA	0.00343054	NA	0.000119329	0.0103477	0.00128181	0.00741319	NA	NA
IN-SST	Oligodendrocytes	JAM	NA	0.00244877	0.00664729	0.00473542	0.00802667	0.000576105	0.000622489	0.00212844	0.00127763	NA	0.0100252	0.000293017	0.00226777	0.00265882	0.000533738	0.00774915	NA	0.00372964	0.014778	0.0107576	0.000712263	0.00979309	NA
IN-SST	OPC	FGF	NA	0.00216332	0.0139736	NA	0.00494532	NA	NA	0.00923545	NA	NA	NA	NA	NA	NA	0.00126866	0.0158198	NA	0.00655264	0.0333831	0.0267945	0.0013148	0.000327791	NA
IN-SST	OPC	NCAM	NA	0.38581	0.380973	0.0595943	0.0478598	0.479978	0.435638	0.324897	0.462768	0.0227974	0.328593	0.231721	NA	0.435432	0.330554	0.215994	0.0431796	0.330822	0.60088	0.0557566	0.0465068	0.47548	0.00196922
IN-SST	OPC	PSAP	NA	0.00404541	0.0219873	NA	0.00218461	NA	0.0035214	0.011075	0.000783621	NA	0.00662722	0.000481592	0.00355768	0.0123266	0.00853271	0.0319677	0.0160644	0.0230421	0.053341	0.0178547	0.0227727	NA	NA
IN-SST	OPC	PTN	NA	0.000298674	NA	NA	0.00832622	NA	NA	0.00011485	NA	NA	NA	NA	NA	NA	0.00670945	0.0146366	NA	NA	0.0487825	NA	NA	NA	NA
IN-SV2C	AST-FB	BMP	NA	0.0049524	NA	NA	0.00352154	NA	NA	NA	NA	0.000713824	NA	NA	NA	NA	NA	NA	0.0487132	0.00062726	NA	0.00241907	0.0016405	NA	0.0012599
IN-SV2C	AST-FB	EPHB	NA	0.00173035	NA	NA	NA	NA	0.00168316	0.000925163	NA	NA	NA	0.00243497	NA	0.00137709	NA	NA	NA	0.00201547	0.00689797	NA	0.00219119	NA	0.0035201
IN-SV2C	AST-FB	FGF	NA	0.0266923	0.0213111	NA	0.0442165	0.00210958	0.0376924	0.00994532	0.0169914	0.034175	0.00319509	0.0313561	0.0433509	0.0327028	0.00290856	0.0272482	0.0167674	0.0492772	0.16997	0.0205688	0.0114551	0.00650245	0.00880194
IN-SV2C	AST-FB	NRG	NA	0.556832	0.539042	NA	0.520811	0.774791	0.660603	0.461461	0.715908	0.791803	0.782522	0.716042	0.67884	0.630108	0.468846	0.351601	0.464579	0.513297	0.637275	0.545092	0.541502	0.608514	0.596741
IN-SV2C	AST-PP	BMP	NA	0.013565	0.025288	NA	0.00417787	0.00169608	0.00349399	0.000815585	NA	0.000352537	0.00493772	NA	0.00413875	0.00371496	0.0022934	0.0137253	0.0463461	0.00458332	0.0186786	0.00751563	0.00586243	0.00518082	NA
IN-SV2C	AST-PP	FGF	NA	0.0411923	0.0532581	NA	0.0823034	0.0105487	0.057793	0.0232659	0.0254783	0.0462455	0.00459771	0.0282219	0.0423309	0.0336852	0.00442571	0.0494271	0.037385	0.0551674	0.212841	0.0519246	0.0300286	0.0251245	0.00838944
IN-SV2C	AST-PP	PDGF	NA	0.00332388	0.00571201	NA	0.027994	NA	0.000632035	0.0105317	NA	NA	0.00966697	NA	0.00373536	0.00139467	0.0217563	0.00613427	0.0195201	0.0250342	0.0214944	0.0393932	0.0173481	0.0345603	NA
IN-SV2C	Endothelial	CLDN	NA	0.00227717	NA	NA	NA	NA	NA	NA	NA	NA	NA	NA	NA	NA	NA	NA	NA	NA	NA	NA	NA	NA	NA
IN-SV2C	Endothelial	JAM	NA	0.00487916	0.007153	NA	NA	0.0214128	NA	0.00458729	0.00911221	0.00201756	NA	NA	NA	0.0109185	0.00634803	NA	0.00488219	0.0155188	NA	NA	0.0060344	0.0191816	0.00279502
IN-SV2C	Endothelial	PTPRM	NA	0.0353887	0.136274	NA	NA	0.185405	0.10572	0.14228	0.0648416	0.134213	NA	NA	0.0901714	0.162679	0.138826	NA	0.127296	0.0938698	NA	0.159297	0.0383702	0.129594	0.202425
IN-SV2C	IN-PV	BMP	NA	0.0097641	0.0354176	NA	0.00450724	0.00343917	0.0130403	0.00084831	0.0077309	0.00132145	0.00585174	NA	0.00298184	0.00573882	0.00226542	0.0129114	0.015194	0.00474514	0.0196885	0.00385915	0.00695431	0.00987512	0.00384283
IN-SV2C	IN-PV	COLLAGEN	NA	0.00128869	0.0117117	NA	NA	0.00466315	0.00687567	0.0109667	0.00198539	0.00176283	NA	NA	NA	0.00295569	0.00286995	0.0100571	0.00578222	0.0138027	0.0217695	0.0191478	0.0173931	0.0212637	0.000268037
IN-SV2C	IN-PV	FN1	NA	9.11e-05	0.000286331	NA	NA	NA	NA	0.000237956	NA	NA	NA	NA	NA	NA	NA	0.000378279	0.00107781	NA	0.000676564	0.000154318	0.000138263	NA	NA
IN-SV2C	IN-PV	TENASCIN	NA	0.0064671	0.0195276	NA	NA	0.00980958	0.00697399	0.014701	0.00613061	0.00704659	NA	NA	NA	0.00508292	0.00713324	0.019029	0.0133678	0.0100913	0.0391157	0.0205174	0.0129028	0.0205157	0.00381488
IN-SV2C	IN-SST	BMP	NA	0.00605869	0.0179086	NA	0.00102357	0.00082339	0.00232673	0.000490459	NA	NA	0.0027096	NA	NA	0.00211706	0.000729198	0.0106027	NA	0.0031144	0.0117723	0.00198193	0.00247515	0.00634754	NA
IN-SV2C	IN-SST	JAM	NA	0.00195952	0.0106402	NA	0.00431486	0.000531415	0.00327256	0.00134625	0.00239741	NA	0.0054468	0.000272509	0.0020185	0.00130468	0.00308679	0.0170209	NA	0.00544178	0.0134319	0.00995721	0.00102435	0.00928662	NA
IN-SV2C	IN-SST	SEMA6	NA	0.0144673	0.0124204	NA	0.00165228	0.00119003	0.000650863	0.0105059	0.00161408	3.94e-05	0.00692105	0.000480525	NA	0.00326409	0.00208935	0.0234757	0.00115903	0.00575217	0.0338487	0.0113842	0.0151991	0.0107147	0.00196206
IN-SV2C	IN-SV2C	BMP	NA	0.00783198	0.0209303	NA	0.0031997	0.00259002	0.00698655	0.000903183	0.00435632	0.000779848	0.00336287	NA	0.00261014	0.0066376	0.00123942	0.0126691	0.0156006	0.00528543	0.0228096	0.00431163	0.00654706	0.00479599	0.00319626
IN-SV2C	IN-SV2C	FGF	NA	0.000529671	NA	NA	NA	NA	NA	NA	NA	NA	NA	NA	NA	NA	NA	0.000203523	NA	0.00171937	NA	0.000582685	NA	NA	NA
IN-SV2C	IN-SV2C	NECTIN	NA	0.000256028	0.00243217	NA	NA	NA	0.00250464	0.00232372	NA	0.000912061	NA	NA	0.00209289	5.98e-05	0.000954575	0.00116335	0.000183787	0.000830355	NA	0.000958799	0.00125924	0.00056494	NA
IN-SV2C	IN-VIP	BMP	NA	0.00786835	0.0210189	NA	0.00476303	0.0014682	0.00612086	0.000535405	0.00400445	0.000539653	0.00376025	NA	NA	0.00279807	0.001161	0.00716893	0.0131025	0.00334577	0.019755	0.00247599	0.00467784	0.00561637	0.00132311
IN-SV2C	IN-VIP	CLDN	NA	0.000634307	NA	NA	NA	NA	NA	NA	NA	NA	NA	NA	NA	NA	NA	NA	NA	NA	NA	NA	NA	NA	NA
IN-SV2C	IN-VIP	KIT	NA	6.68e-05	0.00157241	NA	0.000156091	0.0041556	0.00968422	NA	0.00118586	0.00192788	0.00218693	NA	0.00137901	0.000896413	NA	0.00218828	NA	0.00457561	0.000346829	0.00105896	0.00430996	0.000374377	0.000249674
IN-SV2C	L2/3	BMP	NA	0.0232478	0.0469284	NA	0.00878383	0.00440459	0.0177602	0.00144928	0.0156978	0.00236771	0.00781194	NA	0.00755736	0.00681804	0.004488	0.0243039	0.036957	0.00739883	0.0439778	0.00735899	0.0110121	0.0179923	0.0135225
IN-SV2C	L2/3	CLDN	NA	0.000689778	NA	NA	NA	NA	NA	NA	NA	NA	NA	NA	NA	NA	NA	NA	NA	NA	NA	NA	0.000365863	NA	NA
IN-SV2C	L2/3	FGF	NA	0.000377629	0.00175386	NA	0.000115109	0.000164619	NA	NA	0.000179432	NA	0.00016054	NA	NA	0.000270035	4.59e-05	0.000920504	0.00132619	0.0042463	0.00431752	0.00142004	0.000470472	0.0008952	NA
IN-SV2C	L2/3	FN1	NA	0.000129122	0.000568578	NA	NA	NA	NA	0.000785799	NA	NA	NA	NA	NA	NA	NA	0.000208071	0.000676715	NA	0.000881515	7.14e-05	0.000260135	NA	NA
IN-SV2C	L2/3	NECTIN	NA	0.000829111	0.00252246	NA	0.000893292	0.00134845	0.0113787	0.0076884	0.00533531	0.0125689	0.000499797	0.018612	0.00606656	0.000202515	0.00418949	0.00975822	0.000142642	0.00643506	0.00107273	0.00291832	NA	0.00201553	0.00817749
IN-SV2C	L2/3	PTPRM	NA	0.0113795	0.0136321	NA	NA	NA	0.00542045	0.00767413	0.00789698	0.00226061	NA	NA	0.00202662	0.00167583	0.0113349	0.00556724	0.00935821	0.0115434	0.0307447	0.00854126	NA	0.022781	NA
IN-SV2C	L4	BMP	NA	0.0110963	0.0337159	NA	0.0045564	0.00251867	0.00822292	0.000915932	0.00547397	0.00061786	0.00444872	NA	0.0018162	0.00447267	0.00252951	0.0145083	0.0117762	0.00417688	0.0254878	0.00586623	0.00609151	0.0040046	0.00175267
IN-SV2C	L4	CLDN	NA	0.000924782	NA	NA	NA	NA	NA	NA	NA	NA	NA	NA	NA	NA	NA	NA	NA	NA	NA	NA	NA	NA	NA
IN-SV2C	Neu-mat	CNTN	NA	0.14278	NA	NA	NA	NA	NA	NA	NA	NA	NA	NA	NA	0.122969	NA	NA	0.111345	0.124897	NA	0.0628841	NA	NA	NA
IN-SV2C	Neu-mat	EPHA	NA	0.0474557	0.0406601	NA	0.041805	0.112753	0.0568106	NA	NA	NA	0.0431547	0.0294787	NA	0.0173367	NA	0.0321157	0.0311347	0.0113072	NA	NA	0.0308971	NA	0.0517751
IN-SV2C	Neu-mat	EPHB	NA	0.00311822	0.00250174	NA	NA	NA	0.00264954	0.000651249	NA	NA	NA	0.00315864	NA	0.00249046	NA	NA	NA	0.00155184	0.00171706	NA	0.00334625	NA	0.00642615
IN-SV2C	Neu-mat	IGF	NA	0.0187066	NA	NA	0.00973047	0.00115191	0.0025459	NA	NA	0.023039	0.00499704	0.00705911	0.00520314	NA	NA	NA	NA	0.00252904	NA	NA	NA	0.00156623	0.0078393
IN-SV2C	Neu-mat	LAMININ	NA	0.00302093	0.00171703	NA	0.00570143	NA	0.00778133	0.00102455	0.00760964	NA	0.00505338	NA	NA	0.0017902	0.00116216	0.00153373	0.0155366	0.00572048	NA	0.000574595	0.0210991	0.00156316	NA
IN-SV2C	Neu-mat	SEMA6	NA	0.0247224	0.00234938	NA	NA	0.0052431	0.0010606	NA	NA	0.000267548	0.00676539	0.00119724	0.00651908	0.00487898	NA	0.0140158	NA	NA	NA	0.000188035	0.0158954	NA	0.00352777
IN-SV2C	Neu-NRGN-II	NGL	NA	0.000214451	NA	NA	NA	NA	NA	NA	NA	NA	0.00102256	0.00603445	NA	NA	NA	NA	NA	NA	0.00290757	NA	0.000802305	NA	NA
IN-SV2C	Oligodendrocytes	CLDN	NA	0.00862373	0.00461524	NA	NA	NA	NA	0.0145448	NA	NA	NA	NA	NA	NA	NA	0.00682276	NA	0.0130381	0.0151917	NA	0.00400071	0.00388049	NA
IN-SV2C	Oligodendrocytes	FGF	NA	0.0214014	0.0105104	NA	0.0229652	0.00104615	0.0153249	0.00722305	0.00583473	0.00641736	0.00111834	0.00653437	0.00431899	0.0117359	0.000633099	0.0169731	0.0169571	0.0231856	0.0692597	0.0254067	0.0107136	0.00826887	0.00439068
IN-SV2C	Oligodendrocytes	IGF	NA	0.0181093	0.00246706	NA	NA	NA	NA	NA	NA	NA	NA	NA	NA	NA	NA	0.0044145	NA	0.000196395	0.0133553	0.0026188	0.00648547	NA	NA
IN-SV2C	OPC	BMP	NA	0.00402412	0.0070548	NA	NA	0.000306409	0.00057125	0.000237258	NA	NA	0.00145853	NA	NA	0.00257303	NA	0.0032401	0.00476771	0.00126617	0.0084801	NA	0.00109582	0.00169953	NA
IN-SV2C	OPC	FGF	NA	0.00788909	0.0121321	NA	0.0130531	NA	0.00733753	0.00580367	0.00146827	0.00595865	0.00139182	NA	NA	0.00571475	0.0005414	0.0143404	0.010805	0.010686	0.0599598	0.0166192	0.00774721	0.0110408	0.000126679
IN-SV2C	OPC	FN1	NA	0.000573961	0.000818434	NA	NA	NA	NA	0.000870189	NA	NA	NA	NA	NA	NA	NA	0.000350613	0.00205699	NA	0.00174156	0.000123619	0.000680067	NA	NA
IN-SV2C	OPC	NCAM	NA	0.0221541	0.0317188	NA	0.0400424	0.213343	0.0221271	0.172199	0.231738	0.0141415	0.0457263	NA	NA	0.0326542	0.288885	0.0387864	0.0383705	0.157648	0.0827601	0.0485181	0.0394974	0.268931	0.216649
IN-SV2C	OPC	PSAP	NA	0.00569184	0.0251619	NA	0.00416908	NA	0.00597918	0.0142958	0.00126463	NA	0.0174725	0.00161263	0.0143462	0.0217073	0.00922476	0.03011	0.0253881	0.0234207	0.0607082	0.0200419	0.0340423	NA	NA
IN-VIP	AST-FB	CDH	NA	0.00662553	0.00123103	NA	NA	0.000329431	NA	0.00145657	NA	NA	0.00701037	NA	NA	NA	NA	0.0018016	NA	NA	0.00819257	0.00245736	NA	NA	0.00375594
IN-VIP	AST-FB	NRG	NA	0.331321	0.438666	0.503419	0.425838	0.543363	0.39886	0.393186	0.517319	0.539538	0.579764	0.424071	0.476847	0.495785	0.365435	0.262236	0.324393	0.392727	0.501593	0.398005	0.415582	0.458678	0.421606
IN-VIP	Endothelial	CLDN	NA	0.00297377	NA	NA	NA	NA	NA	NA	NA	NA	NA	NA	NA	NA	NA	NA	NA	NA	NA	NA	NA	NA	NA
IN-VIP	Endothelial	PTPRM	NA	0.0106702	0.0492165	NA	NA	0.0774345	0.0363853	0.0409867	0.0173974	0.0365086	NA	NA	0.0297175	0.0560271	0.0465199	NA	0.0438687	0.0200068	NA	0.0558619	NA	0.0445411	0.0702745
IN-VIP	IN-PV	CLDN	NA	0.000163849	0.00324387	NA	NA	NA	NA	0.00273714	NA	NA	NA	NA	NA	NA	5.21e-05	NA	NA	NA	0.00724412	NA	0.000680789	NA	NA
IN-VIP	IN-PV	FN1	NA	4.3e-05	7.23e-05	NA	NA	NA	NA	8.08e-05	NA	NA	NA	NA	NA	NA	NA	0.000334102	0.000561205	0.000159942	0.000154167	NA	NA	NA	NA
IN-VIP	IN-PV	SEMA3	NA	0.000165478	0.00182029	NA	NA	NA	NA	NA	NA	NA	NA	NA	NA	NA	NA	NA	NA	NA	0.00218385	NA	0.000465918	NA	NA
IN-VIP	IN-PV	TENASCIN	NA	0.00504303	0.0132681	0.00481189	NA	0.00700342	0.00481486	0.00895093	0.00528043	0.0025157	NA	NA	NA	0.0030738	0.00404378	0.0136655	0.00589506	0.00675095	0.0230072	0.0123429	0.00769218	0.0100775	0.00168121
IN-VIP	IN-SST	CLDN	NA	0.000164416	0.00230843	NA	NA	NA	NA	NA	NA	NA	NA	NA	NA	NA	NA	NA	NA	NA	NA	NA	0.000125211	NA	NA
IN-VIP	IN-SST	PTN	NA	0.00453466	0.000670459	NA	0.00225937	NA	NA	0.00448949	NA	NA	NA	NA	NA	0.000169015	0.000588059	0.00106109	NA	0.00203193	0.00745721	0.00922397	NA	NA	NA
IN-VIP	IN-SV2C	CLDN	NA	0.000634307	NA	NA	NA	NA	NA	NA	NA	NA	NA	NA	NA	NA	NA	NA	NA	NA	NA	NA	NA	NA	NA
IN-VIP	IN-VIP	CLDN	NA	0.000828763	0.00351256	NA	NA	NA	NA	0.00276679	NA	NA	NA	NA	NA	NA	NA	NA	NA	NA	NA	NA	0.000784167	NA	NA
IN-VIP	IN-VIP	KIT	NA	0.000212805	0.000826052	NA	0.000255152	0.0012483	0.00234045	NA	0.000524049	0.00031355	0.00102567	NA	NA	0.000475251	NA	0.00126393	0.000446606	0.00176966	0.000247589	0.000440797	0.00143867	0.000196413	NA
IN-VIP	L2/3	CLDN	NA	0.000901226	0.00276292	NA	NA	NA	NA	0.00268966	NA	NA	NA	NA	NA	NA	4.69e-05	NA	NA	NA	0.00477613	NA	0.000806614	NA	NA
IN-VIP	L2/3	FN1	NA	6.09e-05	0.000143528	NA	NA	NA	NA	0.000266717	NA	NA	NA	NA	NA	NA	NA	0.00018377	0.000352369	0.000543772	0.000200862	NA	NA	NA	NA
IN-VIP	L2/3	NCAM	NA	0.344352	0.339	0.00709625	NA	0.425795	0.405654	0.317315	0.265275	0.427017	NA	NA	0.458684	0.0238727	0.352029	0.18504	0.175808	0.302739	0.455163	0.0187264	0.356447	0.408328	0.392909
IN-VIP	L2/3	VIP	NA	0.0117405	0.00873515	0.00491545	0.00839359	0.00117158	0.00581826	0.00606396	0.0134941	0.00290003	0.00141461	0.00162601	0.00687033	0.00616653	0.00685863	0.0116961	0.00173809	0.00648825	0.0270834	0.0149318	0.00359975	0.00378072	0.00518574
IN-VIP	L4	CLDN	NA	0.00120818	0.00206163	NA	NA	NA	NA	0.00269245	NA	NA	NA	NA	NA	NA	7.2e-06	NA	NA	NA	NA	NA	NA	NA	NA
IN-VIP	L4	VIP	NA	0.00918021	0.00995945	0.0042041	0.0152923	0.00109543	0.00725808	0.00756247	0.00777399	0.00184351	0.000964696	0.000331746	0.00466738	0.00748637	0.0043686	0.0113641	0.0106363	0.00488885	0.0306555	0.0201001	0.00629832	0.00103222	NA
IN-VIP	Microglia	TGFb	NA	0.000219219	0.0005115	0.00999559	NA	NA	NA	5.21e-05	NA	NA	0.00132357	NA	NA	NA	NA	0.00145469	0.00126762	0.000659257	0.00201987	0.00151147	0.00153749	NA	NA
IN-VIP	Neu-mat	CNTN	NA	0.145082	NA	NA	NA	NA	NA	NA	NA	NA	NA	NA	NA	0.137013	NA	0.0952257	0.12276	0.127089	NA	0.0669385	0.120743	NA	NA
IN-VIP	Neu-mat	IGF	NA	0.0124872	NA	NA	0.0138661	0.000967796	0.00199423	NA	NA	0.0150219	0.00734515	0.00442935	0.00144983	NA	NA	NA	NA	0.00223503	NA	NA	0.00103516	0.00173326	0.00448364
IN-VIP	Neu-mat	LAMININ	NA	0.00878937	0.0130488	NA	0.0162928	0.00685411	0.00614028	0.00331847	0.00732151	0.00599049	0.0122907	NA	NA	0.00408531	0.00290738	0.00669909	0.0258765	0.00464805	0.00418412	0.00196339	0.0236755	0.00389968	NA
IN-VIP	Neu-mat	NEGR	NA	0.166801	0.174108	NA	NA	0.274293	0.229963	0.137329	NA	NA	0.272171	NA	NA	NA	NA	0.117631	0.103964	NA	NA	0.153032	0.173538	NA	NA
IN-VIP	Neu-mat	NRXN	NA	0.315685	0.28677	NA	0.0526106	0.404595	0.417237	0.559197	0.749441	NA	0.873874	0.364467	0.350383	0.063827	0.617014	0.273704	0.0223112	0.228133	0.0941783	0.644874	0.606203	0.0831079	0.964202
IN-VIP	Oligodendrocytes	CLDN	NA	0.0112399	0.0314784	NA	0.0236916	NA	NA	0.0259887	NA	NA	NA	NA	NA	NA	0.00109746	0.00552811	0.0182386	0.0139298	0.0310872	NA	0.00878185	NA	NA
IN-VIP	Oligodendrocytes	IGF	NA	0.0120867	0.0024075	NA	NA	NA	NA	NA	NA	NA	NA	NA	NA	NA	NA	0.00409075	NA	0.000173524	0.0148262	0.00163013	0.00702282	NA	NA
IN-VIP	OPC	FN1	NA	0.000270875	0.000206692	NA	NA	NA	NA	0.000295469	NA	NA	NA	NA	NA	NA	NA	0.000309674	0.00107179	0.000712543	0.000397276	NA	NA	NA	NA
IN-VIP	OPC	PSAP	NA	0.00555522	0.0216256	0.0179993	0.00390103	NA	0.0054426	0.0145331	0.000816474	NA	0.0121523	0.00066236	0.0104396	0.0174485	0.00882096	0.0338095	0.0270723	0.026865	0.0675994	0.0205022	0.0238716	NA	NA
L2/3	AST-FB	CADM	NA	0.168736	0.143489	NA	0.117029	0.15036	0.23397	0.105155	0.168534	0.189716	NA	0.207122	0.223867	0.120371	0.109106	0.155542	0.102395	0.0947062	0.218984	NA	NA	0.164799	0.236839
L2/3	AST-FB	CDH	NA	0.00528121	0.000977736	NA	NA	0.00010818	NA	0.00151178	NA	NA	0.00469945	NA	NA	NA	NA	NA	NA	NA	0.00691345	0.00325656	NA	NA	0.00126717
L2/3	AST-FB	EPHB	NA	0.0027785	0.000229588	0.00377275	0.000555449	NA	0.00685538	0.00154173	0.00271843	0.000540517	0.00248973	0.00256183	NA	0.000117415	0.0011662	0.00734716	0.000128048	0.00247314	0.00383299	0.00331305	0.0027603	0.00692066	0.00343629
L2/3	AST-FB	FGF	NA	0.0289748	0.0218879	0.0217413	0.0259371	0.00208712	0.0128581	0.0194297	0.0135459	0.0100418	0.00271514	0.0118289	0.00950181	0.00553949	0.0186428	0.0225686	0.0167455	0.0286483	0.122755	0.0323372	0.00225343	0.00489361	NA
L2/3	AST-FB	NRG	NA	0.538744	0.499004	0.259302	0.444653	0.681546	0.640591	0.503514	0.66887	0.73133	0.692401	0.704114	0.679954	0.601718	0.449835	0.357566	0.405236	0.437279	0.58425	0.521105	0.526613	0.550313	0.704709
L2/3	AST-FB	NRXN	NA	0.00869443	NA	NA	NA	NA	NA	NA	NA	NA	NA	NA	NA	NA	NA	NA	NA	NA	NA	NA	0.0510274	NA	NA
L2/3	AST-FB	NT	NA	0.00564313	0.00784614	0.109412	0.00109317	NA	0.0661819	0.00294759	0.0520694	0.037302	NA	0.00821331	0.0560179	0.00395251	0.00569511	0.0201364	NA	0.0101391	0.00967552	0.000907432	0.00709943	0.0446006	0.0326134
L2/3	AST-FB	PARs	NA	0.00712646	0.00202862	0.00096506	7.47e-05	0.000473071	2.1e-05	0.00209787	0.00378095	0.00490282	0.00750023	0.00104831	0.00623472	NA	0.000120729	0.000540609	0.00270927	0.000753245	0.0018209	0.00434588	0.00395174	0.000637065	NA
L2/3	AST-PP	NT	NA	0.00632862	0.0111212	0.115301	0.00147292	NA	0.0798251	0.00313164	0.0551112	0.0450359	NA	0.0105563	0.0579305	0.00474308	0.00828239	0.0258005	NA	0.0116454	0.0123094	0.00146728	0.00856179	0.0506429	0.0294572
L2/3	AST-PP	PARs	NA	0.00846733	0.00854181	0.00206764	0.000233632	0.000615845	4.95e-05	0.00570622	0.00597285	0.00736382	0.0094207	0.00167773	0.00914349	NA	0.00212752	0.00268085	0.00418854	0.00217264	0.00437841	0.00793487	0.00755036	0.00166813	NA
L2/3	AST-PP	PDGF	NA	0.00117316	0.000476458	0.0178664	0.00760671	NA	0.000121522	0.00107464	NA	NA	0.0004113	NA	0.000357267	6.28e-05	0.00152848	0.000903509	0.00326895	0.00211196	0.00508342	0.00224937	0.00718147	0.00234394	NA
L2/3	Endothelial	CLDN	NA	0.00323317	NA	NA	NA	NA	NA	NA	NA	NA	NA	NA	NA	NA	NA	NA	NA	NA	NA	NA	NA	NA	NA
L2/3	Endothelial	JAM	NA	0.00140182	0.0020234	NA	NA	0.0333382	NA	0.00457967	0.000589378	0.00141067	NA	NA	NA	0.00551141	0.00216696	NA	0.00183757	0.00603664	NA	NA	0.00111462	0.00660175	0.000429105
L2/3	Endothelial	NT	NA	0.00074926	4.65e-05	NA	NA	NA	NA	3.29e-05	0.00365875	NA	NA	NA	NA	NA	4.58e-05	NA	NA	0.00184259	NA	NA	NA	NA	NA
L2/3	Endothelial	PARs	NA	0.00734444	0.0071457	NA	NA	0.000251312	6.44e-05	0.0046359	0.0102005	0.00579123	NA	NA	0.00771864	NA	0.00276244	NA	0.00121583	0.00167457	NA	0.00851182	0.00704836	0.00139084	NA
L2/3	IN-PV	CLDN	NA	0.000178186	0.00255143	0.00126328	NA	NA	NA	0.00266083	NA	NA	NA	NA	NA	NA	0.000260659	0.00208648	NA	0.00363463	0.00975396	NA	0.00070028	NA	NA
L2/3	IN-PV	COLLAGEN	NA	0.000537863	0.0059367	0.000920188	NA	0.000727829	0.00100828	0.0020882	0.00243895	0.00148707	NA	NA	NA	0.000157831	0.000889846	0.00318688	0.00381204	0.00306011	0.0198636	0.00613473	0.00337705	0.0110427	0.000156881
[truncated: 3,929 more rows]
