# Supplementary material for: Characterization of cell-cell communication in autistic brains with single-cell transcriptomes
Source: J Neurodev Disord. 2022 May 2;14:29. doi: 10.1186/s11689-022-09441-1 (PMC9059394; doi:10.1186/s11689-022-09441-1)
Supplement: Supplementary file 7 — Additional file 7: Table S6. Gene lists related to neurodevelopmental disorders. [file 11689_2022_9441_MOESM7_ESM.xlsx]

## Sheet: Table S6
Table S6: gene lists related to neurodevelopmental disorders
Name	Genes_overlapping	Dataset	Dataset_reference
ASD_SFARI	CADM1,FGFR1,NTNG1,NEGR1,NLGN1,IGF1,NTNG2,NLGN2,GPR37,SDC2,PLXNA3,PLXNA4,NRXN3,NRP2,EPHB2,NLGN3,SEMA5A,LRRC4C,NRXN1,NRCAM,LRRC4,NRXN2,LAMA1,LAMB1,CNTNAP2	ABAT,ABCA10,ABCA13,ABCA7,ACE,ACHE,ACTB,ACTL6B,ACTN4,ACY1,ADA,ADCY3,ADCY5,ADK,ADNP,ADORA3,ADSL,AFF2,AGAP1,AGAP2,AGBL4,AGMO,AGO1,AGO3,AGO4,AGTR2,AHDC1,AHI1,ADSS2,AKAP9,ALDH1A3,ALDH5A1,AMPD1,AMT,ANK2,ANK3,ANKRD11,ANKS1B,ANXA1,AP1S2,APBA2,APBB1,APH1A,ARHGAP11B,ARHGAP32,AGAP5,AGO2,AHNAK,AP2S1,ARHGAP5,ARHGEF10,ARHGEF9,ARID1B,ARID2,ARNT2,ARX,ASAP2,ASB14,ASH1L,ASMT,ASPM,ASTN2,ASXL3,ATP10A,ATP1A1,ATP1A3,A…	https://www.sfari.org
ASD_AutismKB	NLGN2,NLGN3,SEMA5A,NRXN1,LRRC4,LAMC3,CNTNAP2	PTEN,NRXN1,RELN,SHANK3,POGZ,CHD8,SCN2A,CHD2,GRIN2B,AUTS2,ANK3,ANKRD11,MAOA,NLGN4X,TSC2,DYRK1A,CNTNAP2,NLGN3,MKL2,FOXP1,MET,GABRB3,SLC6A4,C4B,MECP2,GIGYF2,LAMC3,SLC6A8,SYNGAP1,FOXP2,CDKL5,EEF1A2,EN2,MARK1,BDNF,ASMT,KCNMA1,MAPK3,MYT1L,STXBP1,FMR1,UBR2,SEMA5A,OXTR,SLC6A1,SLC6A13,PPP2R5D,ANK2,SLC25A12,ZNF774,SETBP1,ANXA1,SLC6A3,DRD4,EFR3A,KIRREL3,ST7,CHD1,KCNT2,TBR1,WDFY3,SRGAP3,HLA-DRB1,RAB39B,RBFOX…	https://www.ncbi.nlm.nih.gov/pmc/articles/PMC6193446/#sup1 supplementary table 4
SCZ_GWAS	FGFR1,SEMA6D,PTN,PTPRF	MHC,CACNA1C,CACNA1C-AS4,CACNA1C-IT3,MAD1L1,MIR4655,DPYD,MIR137,MIR137HG,MIR2682,AS3MT,C10orf32,C10orf32-ASMT,CNNM2,CYP17A1,INA,NT5C2,PCGF6,RPEL1,WBP1L,LINC00051,MIR4472-1,TSNARE1,C2orf47,C2orf69,FTCDNL1,TYW5,SPATS2L,ACTR5,PPP1R16B,SLC32A1,BANK1,SLC39A8,C2orf82,EFHD1,GIGYF2,KCNJ13,NGEF,ABCB9,ARL6IP4,C12orf65,CDK2AP1,PITPNM2-AS1,MIR4304,MIR8072,MPHOSPH9,OGFOD2,PITPNM2,RILPL2,SBNO1,SETD8,ESAM,MSANTD…	http://www.szdb.org/index.html
SCZ_CNV	NRXN1	CA15P1,DGCR2,Y_RNA,DGCR11,AC004461.4,AC004471.9,AC004471.10,TSSK1A,DGCR14,TSSK2,GSC2,AC004463.6,SLC25A1,CLTCL1,AC000081.2,SNORA15,KRT18P62,HIRA,C22orf39,RN7SL168P,MRPL40,AC000068.5,UFD1L,AC000068.9,AC000068.10,CDC45,CLDN5,AC000077.2,AC000067.1,SEPT5,GP1BB,TBX1,GNB1L,AC000089.3,C22orf29,TXNRD2,AC000078.5,COMT,MIR4761,ARVCF,TANGO2,MIR185,AC006547.13,AC006547.15,DGCR8,MIR3618,MIR1306,AC006547.8,TRMT…	http://www.szdb.org/index.html
Bipolar	CCKBR,ERBB4,PTPRZ1,PLXNA2,CCK,ITGA9,FGFR2,IGF1,NCAM1,JAM3,NRXN3,EPHA5,ADORA2B,NRG1,SEMA5A,NRXN1,TNR,NRG3,NRXN2,BMP6,LAMA3,LAMB1,SEMA3D,ITGB8	SLC6A4,BDNF,COMT,DRD2,HTR2A,DAOA,MAOA,CACNA1C,DRD3,DISC1,ANK3,TH,MTHFR,NRG1,TPH1,TPH2,DRD4,CLOCK,SLC6A3,DRD1,P2RX7,GSK3B,DTNBP1,NOS1,GRIN2B,WFS1,PER2,GRM3,PER3,ARNTL,KCNN3,HTR2C,NDUFV2,ZNF804A,SYNE1,NR1D1,TENM4,RBFOX1,GABRA5,RGS4,DGKH,TCF4,MAD1L1,MLC1,SORCS2,PALB2,TAAR6,NPAS2,PDLIM5,CSNK1E,CNR1,PBRM1,TRPM2,NR3C1,DDC,FKBP5,ACE,DAO,CRY2,TRANK1,PER1,DUSP6,ERDA1,NFIX,TSNAX,TNF,CSNK1D,PRODH,CSMD1,ADCY…	https://jneurodevdisorders.biomedcentral.com/articles/10.1186/s11689-020-09317-2
ADHD	NEGR1,ITGA1,NRXN3,BMPR1B,ITGA11,NRXN1,FGF10	SLC6A3,DRD4,COMT,SLC6A4,DRD5,DBH,SNAP25,MAOA,SLC6A2,BDNF,HTR1B,ADRA2A,HTR2A,TPH2,DRD2,DRD3,DRD1,TH,ADRA2C,CHRNA4,TPH1,MAOB,DDC,HTR2C,GRIN2A,LPHN3,SYP,NTF3,CDH13,SYT1,ADRA1A,CACNA1C,FADS2,STX1A,FADS1,GRM7,STS,PNMT,HTR3B,NR4A2,SYN3,SLC9A9,NFIL3,ASTN2,NEGR1,HTR1A,ATP2C2,CSNK1E,SLC1A3,ADRB3,ZNF804A,CHRNA7,DGKH,ITGA1,GRIN2B,ARRB1,CALY,HTR6,GRM5,HLA-DRB1,ANK3,EMP2,ADRB1,HTR1E,GDNF,FTO,CPLX2,IL1RN,HTR1D…	http://adhd.psych.ac.cn/LiteratureGene.do
ID_CNV	IGF1R,PLXNA3,ITGA10,FGFR3,SEMA5A,BMPR2	AADACL3,AADACL4,ACAP3,ACOT7,ACTRT2,AGRN,AGTRAP,AJAP1,ANGPTL7,ANKRD65,APITD1,APITD1-CORT,ARHGEF16,ATAD3A,ATAD3B,ATAD3C,AURKAIP1,B3GALT6,C1orf127,C1orf158,C1orf159,C1orf167,C1orf174,C1orf233,CA6,CALML6,CAMTA1,CASZ1,CCDC27,CCNL2,CDK11A,CDK11B,CEP104,CFAP74,CHD5,CLCN6,CLSTN1,CORT,CPSF3L,CPTP,CTNNBIP1,DFFA,DFFB,DHRS3,DNAJC11,DRAXIN,DVL1,ENO1,ERRFI1,ESPN,EXOSC10,FAAP20,FAM132A,FAM213B,FBXO2,FBXO44,FBXO…	http://www.ccgenomics.cn/IDGenetics/download.php
