# Supplementary material for: Characterization of cell-cell communication in autistic brains with single-cell transcriptomes
Source: J Neurodev Disord. 2022 May 2;14:29. doi: 10.1186/s11689-022-09441-1 (PMC9059394; doi:10.1186/s11689-022-09441-1)
Supplement: Supplementary file 8 — Additional file 8: Table S7. GSEA results for individual cell types. [file 11689_2022_9441_MOESM8_ESM.xlsx]

## Sheet: Table S7
Table S7: GSEA results for individual cell types
GO	cell_type	direction	FDR.q.val	NOM.p.val		concat_data	concat_CCC_genes	number_CCC_genes	CCC_pathways
VOCALIZATION BEHAVIOR	IN.SST	positive	0.124737	0.0125		IN.SST VOCALIZATION_BEHAVIOR	NRXN3 | NRXN1	2	NRXN
TYROSINE PHOSPHORYLATION OF STAT PROTEIN	IN.SV2C	positive	0.0141467	0		IN.SV2C TYROSINE_PHOSPHORYLATION_OF_STAT_PROTEIN	ERBB4 | KIT	2	KIT;NRG
TYROSINE PHOSPHORYLATION OF STAT PROTEIN	AST.FB	positive	0.0229031	0		AST.FB TYROSINE_PHOSPHORYLATION_OF_STAT_PROTEIN	ERBB4	1	NRG
TRANSMISSION OF NERVE IMPULSE	Oligodend	negative	0.0965166	0.00103735		Oligodendrocytes TRANSMISSION_OF_NERVE_IMPULSE	MAG	1	MAG
SYNAPTIC TRANSMISSION GABAERGIC	IN.SV2C	positive	0.016854	0		IN.SV2C SYNAPTIC_TRANSMISSION_GABAERGIC	NLGN1	1	NRXN
SYNAPTIC TRANSMISSION GABAERGIC	L2.3	positive	0.0430466	0.00684931		L2.3 SYNAPTIC_TRANSMISSION_GABAERGIC	NLGN1	1	NRXN
SYNAPTIC SIGNALING	Neu.NRGN.II	positive	0.0179616	0		Neu.NRGN.II SYNAPTIC_SIGNALING	EPHA4 | SV2B	2	EPHA;LAMININ
SYNAPTIC SIGNALING	Neu.NRGN.I	positive	0.0519114	0		Neu.NRGN.I SYNAPTIC_SIGNALING	EPHA4 | SV2B | NRXN1	3	EPHA;LAMININ;NRXN
SYNAPTIC MEMBRANE ADHESION	IN.VIP	positive	0.0348317	0		IN.VIP SYNAPTIC_MEMBRANE_ADHESION	NLGN1	1	NRXN
SYNAPTIC MEMBRANE ADHESION	IN.SST	positive	0.102676	0.0144928		IN.SST SYNAPTIC_MEMBRANE_ADHESION	NLGN1	1	NRXN
SYNAPSE ASSEMBLY	IN.SV2C	positive	0	0		IN.SV2C SYNAPSE_ASSEMBLY	CDH2 | NRCAM | EPHA7 | ERBB4 | NLGN1 | NRXN1	6	CDH;CNTN;EPHA;NRG;NRXN
SYNAPSE ASSEMBLY	IN.VIP	positive	0.00215382	0		IN.VIP SYNAPSE_ASSEMBLY	NLGN1 | ERBB4 | CDH2 | NRXN1	4	CDH;NRG;NRXN
SYNAPSE ASSEMBLY	IN.PV	positive	0.0172364	0		IN.PV SYNAPSE_ASSEMBLY	EPHA7 | ERBB4 | CDH2	3	CDH;EPHA;NRG
SYNAPSE ASSEMBLY	L2.3	positive	0.0485009	0		L2.3 SYNAPSE_ASSEMBLY	NLGN1 | CDH2 | NRXN1	3	CDH;NRXN
SODIUM ION TRANSPORT	Neu.NRGN.II	positive	0.011692	0		Neu.NRGN.II SODIUM_ION_TRANSPORT	CNTN1	1	CNTN
SECOND MESSENGER MEDIATED SIGNALING	Neu.mat	positive	0.0738212	0		Neu.mat SECOND_MESSENGER_MEDIATED_SIGNALING	EPHA5	1	EPHA
RESPONSE TO MUSCLE STRETCH	IN.SST	positive	0.00809828	0		IN.SST RESPONSE_TO_MUSCLE_STRETCH	CDH2	1	CDH
RESPONSE TO MUSCLE STRETCH	L2.3	positive	0.125796	0.0151515		L2.3 RESPONSE_TO_MUSCLE_STRETCH	CDH2	1	CDH
REGULATION OF TRANS SYNAPTIC SIGNALING	Neu.NRGN.I	positive	0.0262773	0		Neu.NRGN.I REGULATION_OF_TRANS_SYNAPTIC_SIGNALING	EPHA4 | NRXN1	2	EPHA;NRXN
REGULATION OF SYNAPTIC PLASTICITY	Neu.NRGN.I	positive	0.0279517	0		Neu.NRGN.I REGULATION_OF_SYNAPTIC_PLASTICITY	EPHA4	1	EPHA
REGULATION OF SMOOTH MUSCLE CELL DIFFERENTIATION	IN.SV2C	positive	0.0182459	0		IN.SV2C REGULATION_OF_SMOOTH_MUSCLE_CELL_DIFFERENTIATION	KIT	1	KIT
REGULATION OF SMOOTH MUSCLE CELL DIFFERENTIATION	AST.PP	negative	0.203655	0.00225734		AST.PP REGULATION_OF_SMOOTH_MUSCLE_CELL_DIFFERENTIATION	FGFR2	1	FGF
REGULATION OF PROTEIN TYROSINE KINASE ACTIVITY	Neu.NRGN.II	positive	0.0187123	0.00423729		Neu.NRGN.II REGULATION_OF_PROTEIN_TYROSINE_KINASE_ACTIVITY	EPHA4	1	EPHA
REGULATION OF POSTSYNAPTIC MEMBRANE POTENTIAL	IN.SV2C	positive	0	0		IN.SV2C REGULATION_OF_POSTSYNAPTIC_MEMBRANE_POTENTIAL	NLGN1 | NRXN1	2	NRXN
REGULATION OF POSTSYNAPTIC MEMBRANE POTENTIAL	IN.VIP	positive	0.00786501	0		IN.VIP REGULATION_OF_POSTSYNAPTIC_MEMBRANE_POTENTIAL	NLGN1 | NRXN1	2	NRXN
REGULATION OF POSTSYNAPTIC MEMBRANE POTENTIAL	L2.3	positive	0.0225722	0		L2.3 REGULATION_OF_POSTSYNAPTIC_MEMBRANE_POTENTIAL	NLGN1 | NRXN1	2	NRXN
REGULATION OF NEURON MIGRATION	IN.PV	positive	0.0368831	0		IN.PV REGULATION_OF_NEURON_MIGRATION	ERBB4 | NRG3	2	NRG
REGULATION OF NEURON DIFFERENTIATION	IN.SV2C	positive	0.0137422	0		IN.SV2C REGULATION_OF_NEURON_DIFFERENTIATION	NRCAM | ALK | NLGN1	3	CNTN;NRXN;PTN
REGULATION OF NERVOUS SYSTEM PROCESS	Neu.NRGN.I	positive	0.0290037	0		Neu.NRGN.I REGULATION_OF_NERVOUS_SYSTEM_PROCESS	NRXN1	1	NRXN
REGULATION OF MORPHOGENESIS OF A BRANCHING STRUCTURE	AST.PP	negative	0.23544	0.0022779		AST.PP REGULATION_OF_MORPHOGENESIS_OF_A_BRANCHING_STRUCTURE	FGFR2	1	FGF
REGULATION OF LONG TERM NEURONAL SYNAPTIC PLASTICITY	IN.SV2C	positive	0.0057727	0.5		IN.SV2C REGULATION_OF_LONG_TERM_NEURONAL_SYNAPTIC_PLASTICITY	KIT	1	KIT
REGULATION OF GLIAL CELL DIFFERENTIATION	Oligodend	negative	0.103808	0.00206398		Oligodendrocytes REGULATION_OF_GLIAL_CELL_DIFFERENTIATION	PTN | MAG	2	PTN;MAG
REGULATION OF BEHAVIOR	Oligodend	negative	0.151465	0.0095037		Oligodendrocytes REGULATION_OF_BEHAVIOR	NLGN1	1	NRXN
REGULATION OF AMYLOID PRECURSOR PROTEIN CATABOLIC PROCESS	Neu.NRGN.II	positive	0.0139702	0		Neu.NRGN.II REGULATION_OF_AMYLOID_PRECURSOR_PROTEIN_CATABOLIC_PROCESS	EPHA4	1	EPHA
REGULATION OF AMYLOID PRECURSOR PROTEIN CATABOLIC PROCESS	Neu.mat	positive	0.0794201	0.00213447		Neu.mat REGULATION_OF_AMYLOID_PRECURSOR_PROTEIN_CATABOLIC_PROCESS	EPHA4	1	EPHA
RECEPTOR CLUSTERING	IN.VIP	positive	0.0345474	0		IN.VIP RECEPTOR_CLUSTERING	NLGN1 | CDH2 | NRXN1	3	CDH;NRXN
RECEPTOR CLUSTERING	IN.SST	positive	0.0999077	0		IN.SST RECEPTOR_CLUSTERING	CDH2 | NLGN1 | NRXN1	3	CDH;NRXN
RECEPTOR CLUSTERING	Neu.mat	positive	0.105423	0		Neu.mat RECEPTOR_CLUSTERING	NRXN2 | NRXN1	2	NRXN
RECEPTOR CLUSTERING	L2.3	positive	0.155486	0		L2.3 RECEPTOR_CLUSTERING	NLGN1 | CDH2 | NRXN1	3	CDH;NRXN
PROTEIN KINASE B SIGNALING	AST.FB	positive	0.0692204	0		AST.FB PROTEIN_KINASE_B_SIGNALING	ERBB4	1	NRG
PRESYNAPSE ORGANIZATION	IN.SST	positive	0.0224357	0.0357143		IN.SST PRESYNAPSE_ORGANIZATION	NLGN1	1	NRXN
POSTSYNAPTIC SPECIALIZATION ORGANIZATION	IN.VIP	positive	0.0159426	0		IN.VIP POSTSYNAPTIC_SPECIALIZATION_ORGANIZATION	NLGN1 | CDH2 | NRXN1	3	CDH;NRXN
POSTSYNAPTIC SPECIALIZATION ORGANIZATION	IN.SST	positive	0.0491176	0		IN.SST POSTSYNAPTIC_SPECIALIZATION_ORGANIZATION	CDH2 | NLGN1 | NRXN1	3	CDH;NRXN
POSTSYNAPTIC MEMBRANE ORGANIZATION	L2.3	positive	0.148487	0		L2.3 POSTSYNAPTIC_MEMBRANE_ORGANIZATION	NLGN1 | CDH2 | NRXN1	3	CDH;NRXN
POSITIVE REGULATION OF SYNAPTIC TRANSMISSION GLUTAMATERGIC	OPC	positive	0.15614	0.0408163		OPC POSITIVE_REGULATION_OF_SYNAPTIC_TRANSMISSION_GLUTAMATERGIC	NLGN1 | TNR | NRXN1	3	NRXN;TENASCIN
POSITIVE REGULATION OF SYNAPSE ASSEMBLY	L2.3	positive	0.035477	0		L2.3 POSITIVE_REGULATION_OF_SYNAPSE_ASSEMBLY	NLGN1 | NRXN1	2	NRXN
POSITIVE REGULATION OF SYNAPSE ASSEMBLY	Neu.mat	positive	0.105817	0		Neu.mat POSITIVE_REGULATION_OF_SYNAPSE_ASSEMBLY	NRXN1	1	NRXN
POSITIVE REGULATION OF PROTEIN TYROSINE KINASE ACTIVITY	IN.SV2C	positive	0.0161437	0		IN.SV2C POSITIVE_REGULATION_OF_PROTEIN_TYROSINE_KINASE_ACTIVITY	NRG1	1	NRG
POSITIVE REGULATION OF LEUKOCYTE MIGRATION	Oligodend	negative	0.130646	0.00101215		Oligodendrocytes POSITIVE_REGULATION_OF_LEUKOCYTE_MIGRATION	PTN	1	PTN
POSITIVE REGULATION OF CELL JUNCTION ASSEMBLY	IN.VIP	positive	0.0278508	0		IN.VIP POSITIVE_REGULATION_OF_CELL_JUNCTION_ASSEMBLY	NLGN1 | NRXN1	2	NRXN
PLATELET DEGRANULATION	Oligodend	negative	0.102239	0		Oligodendrocytes PLATELET_DEGRANULATION	PSAP	1	PSAP
PHOSPHATIDYLINOSITOL 3 KINASE SIGNALING	AST.FB	positive	0.0728774	0		AST.FB PHOSPHATIDYLINOSITOL_3_KINASE_SIGNALING	ERBB4	1	NRG
OLIGODENDROCYTE DIFFERENTIATION	Oligodend	negative	0.070873	0		Oligodendrocytes OLIGODENDROCYTE_DIFFERENTIATION	PTN | MAG	2	MAG;PTN
OLFACTORY LOBE DEVELOPMENT	IN.VIP	positive	0.0122718	0		IN.VIP OLFACTORY_LOBE_DEVELOPMENT	ERBB4	1	NRG
NEURON RECOGNITION	Neu.NRGN.I	positive	0.0790169	0		Neu.NRGN.I NEURON_RECOGNITION	EPHA4 | NRCAM	2	EPHA;CNTN
NEURON PROJECTION REGENERATION	OPC	negative	0.0287154	0		OPC NEURON_PROJECTION_REGENERATION	PTN	1	PTN
NEURON CELL CELL ADHESION	IN.VIP	positive	0.00987023	0		IN.VIP NEURON_CELL_CELL_ADHESION	NLGN1 | NRXN3 | TNR | NRXN1	4	NRXN;TENASCIN
NEURON CELL CELL ADHESION	L2.3	positive	0.141468	0.00480769		L2.3 NEURON_CELL_CELL_ADHESION	NLGN1 | NRXN3 | NRXN1	3	NRXN
MODULATION OF EXCITATORY POSTSYNAPTIC POTENTIAL	Neu.NRGN.I	positive	0.0149065	0		Neu.NRGN.I MODULATION_OF_EXCITATORY_POSTSYNAPTIC_POTENTIAL	NRXN1	1	NRXN
MEMBRANE BIOGENESIS	IN.SST	positive	0.122338	0		IN.SST MEMBRANE_BIOGENESIS	CDH2 | NLGN1 | NRXN1	3	CDH;NRXN
MAINTENANCE OF BLOOD BRAIN BARRIER	IN.SV2C	negative	0.218129	0.0014245		IN.SV2C MAINTENANCE_OF_BLOOD_BRAIN_BARRIER	JAM2	1	JAM
LOCALIZATION WITHIN MEMBRANE	Neu.mat	positive	0.0844803	0.00101729		Neu.mat LOCALIZATION_WITHIN_MEMBRANE	NRXN2 | NRXN1	2	NRXN
LEARNING	IN.SV2C	positive	0.00989455	0		IN.SV2C LEARNING	KIT | NRXN1 | NRXN3	3	KIT;NRXN
LEARNING	Neu.NRGN.I	positive	0.0681348	0		Neu.NRGN.I LEARNING	NRXN1	1	NRXN
LACTATION	IN.VIP	positive	0.0177911	0		IN.VIP LACTATION	ERBB4	1	NRG
LACTATION	IN.PV	positive	0.0961066	0		IN.PV LACTATION	ERBB4	1	NRG
INTEGRIN MEDIATED SIGNALING PATHWAY	AST.PP	negative	0.202309	0.00105485		AST.PP INTEGRIN_MEDIATED_SIGNALING_PATHWAY	PTN	1	PTN
INOSITOL LIPID MEDIATED SIGNALING	AST.FB	positive	0.0694991	0		AST.FB INOSITOL_LIPID_MEDIATED_SIGNALING	ERBB4	1	NRG
HETEROPHILIC CELL CELL ADHESION VIA PLASMA MEMBRANE CELL ADHESION MOLECULES	IN.SST	positive	0.04647	0		IN.SST HETEROPHILIC_CELL_CELL_ADHESION_VIA_PLASMA_MEMBRANE_CELL_ADHESION_MOLECULES	CDH2 | NLGN1	2	CDH;NRXN
HETEROPHILIC CELL CELL ADHESION VIA PLASMA MEMBRANE CELL ADHESION MOLECULES	L2.3	positive	0.118992	0.00520833		L2.3 HETEROPHILIC_CELL_CELL_ADHESION_VIA_PLASMA_MEMBRANE_CELL_ADHESION_MOLECULES	CADM1 | NLGN1 | CDH2	3	CADM;CDH;NRXN
EXCITATORY SYNAPSE ASSEMBLY	IN.VIP	positive	0.0112235	0		IN.VIP EXCITATORY_SYNAPSE_ASSEMBLY	NLGN1 | NRXN1	2	NRXN
EXCITATORY SYNAPSE ASSEMBLY	IN.SST	positive	0.0292147	0		IN.SST EXCITATORY_SYNAPSE_ASSEMBLY	NLGN1 | NRXN1	2	NRXN
EXCITATORY SYNAPSE ASSEMBLY	Neu.NRGN.I	positive	0.071095	0		Neu.NRGN.I EXCITATORY_SYNAPSE_ASSEMBLY	NRXN1	1	NRXN
ENSHEATHMENT OF NEURONS	Oligodend	negative	0.131131	0		Oligodendrocytes ENSHEATHMENT_OF_NEURONS	PTN | MAG	2	MAG;PTN
ENDOCRINE SYSTEM DEVELOPMENT	IN.SV2C	positive	0.0174984	0		IN.SV2C ENDOCRINE_SYSTEM_DEVELOPMENT	CDH2	1	CDH
ENDOCRINE SYSTEM DEVELOPMENT	L2.3	positive	0.0886425	0		L2.3 ENDOCRINE_SYSTEM_DEVELOPMENT	CDH2	1	CDH
CHEMICAL SYNAPTIC TRANSMISSION POSTSYNAPTIC	IN.SV2C	positive	0.017337	0		IN.SV2C CHEMICAL_SYNAPTIC_TRANSMISSION_POSTSYNAPTIC	NLGN1 | NRXN1	2	NRXN
CHEMICAL SYNAPTIC TRANSMISSION POSTSYNAPTIC	IN.VIP	positive	0.0356514	0		IN.VIP CHEMICAL_SYNAPTIC_TRANSMISSION_POSTSYNAPTIC	NLGN1 | NRXN1	2	NRXN
CELL CHEMOTAXIS	Oligodend	negative	0.136809	0.00100301		Oligodendrocytes CELL_CHEMOTAXIS	PTN	1	PTN
CELL CELL ADHESION VIA PLASMA MEMBRANE ADHESION MOLECULES	IN.PV	positive	0.0291356	0		IN.PV CELL_CELL_ADHESION_VIA_PLASMA_MEMBRANE_ADHESION_MOLECULES	CADM1 | CDH2	2	CADM;CDH
CALCIUM DEPENDENT CELL CELL ADHESION VIA PLASMA MEMBRANE CELL ADHESION MOLECULES	IN.PV	positive	0.00265306	0		IN.PV CALCIUM_DEPENDENT_CELL_CELL_ADHESION_VIA_PLASMA_MEMBRANE_CELL_ADHESION_MOLECULES	CDH2	1	CDH
CALCIUM DEPENDENT CELL CELL ADHESION VIA PLASMA MEMBRANE CELL ADHESION MOLECULES	L2.3	positive	0.0030141	0		L2.3 CALCIUM_DEPENDENT_CELL_CELL_ADHESION_VIA_PLASMA_MEMBRANE_CELL_ADHESION_MOLECULES	NLGN1 | CDH2	2	CDH;NRXN
CALCIUM DEPENDENT CELL CELL ADHESION VIA PLASMA MEMBRANE CELL ADHESION MOLECULES	IN.VIP	positive	0.0259947	0		IN.VIP CALCIUM_DEPENDENT_CELL_CELL_ADHESION_VIA_PLASMA_MEMBRANE_CELL_ADHESION_MOLECULES	NLGN1 | CDH2	2	CDH;NRXN
AMYLOID PRECURSOR PROTEIN METABOLIC PROCESS	Neu.NRGN.II	positive	0.019494	0		Neu.NRGN.II AMYLOID_PRECURSOR_PROTEIN_METABOLIC_PROCESS	EPHA4	1	EPHA
ACTIVATION OF PROTEIN KINASE B ACTIVITY	L5.6	negative	0.0443262	0		L5.6 ACTIVATION_OF_PROTEIN_KINASE_B_ACTIVITY	NRG1 | FGF1	2	FGF;NRG
ACTIVATION OF PROTEIN KINASE B ACTIVITY	L4	negative	0.19041	0.00224972		L4 ACTIVATION_OF_PROTEIN_KINASE_B_ACTIVITY	NRG1	1	NRG
