# Supplementary material for: Characterization of cell-cell communication in autistic brains with single-cell transcriptomes
Source: J Neurodev Disord. 2022 May 2;14:29. doi: 10.1186/s11689-022-09441-1 (PMC9059394; doi:10.1186/s11689-022-09441-1)
Supplement: Supplementary file 9 — Additional file 9: Table S8. CCC signaling pathways in ASD ACC and control datasets. [file 11689_2022_9441_MOESM9_ESM.xlsx]

## Sheet: Table S8
Table S8: CCC signaling pathways in ASD ACC and control datasets
Signaling pathway	asd probability	control probability	fold change	p value
ANGPT	0	0.000185754	-0.000185754	0
ANGPTL	0.0348002	0.00118822	0.0336119	6.10352e-05
APP	0.792744	0.504865	0.287879	0.000152588
BMP	0.011567	0.0114273	0.000139723	0.56776
CADM	12.8849	11.9599	0.925039	0.0103255
CCK	0.0641782	0.0453935	0.0187847	0.000231637
CD22	0.00285597	0.00323992	-0.000383942	0
CD226	0	6.99596e-05	-6.99596e-05	0
CD39	0.00300106	0.000399516	0.00260154	0.3125
CD45	0.00285597	0.00608605	-0.00323007	0
CD46	0.00488448	0.00137561	0.00350886	0.00390625
CD99	0	0.00455906	-0.00455906	0
CDH	3.50569	2.63981	0.865883	4.5371e-12
CDH5	0.000126134	8.8465e-05	3.7669e-05	0
CLDN	0.221021	0.284157	-0.0631357	1.15293e-05
CNTN	17.0892	17.2001	-0.110917	7.49184e-06
COLLAGEN	0.0498475	0.0128104	0.0370371	3.8147e-05
CRH	0.00223549	0.00262361	-0.000388114	0.625
CSF	0.0125407	0.0192022	-0.00666147	0.25
CX3C	0.107833	0.118025	-0.0101922	0.413086
EDN	0.000402698	0	0.000402698	0
EGF	0.000571922	0.00292705	-0.00235512	0.125
ENHO	0	5.59438e-06	-5.59438e-06	0
EPHA	8.80125	7.26254	1.53871	1.94055e-19
EPHB	0.63594	0.380896	0.255044	9.94224e-16
ESAM	0.00230537	0.000868494	0.00143688	0
FGF	0.209062	0.200959	0.00810298	0.33275
FN1	0.0167668	0	0.0167668	0
GAS	0.0449555	0.0288815	0.016074	3.17991e-05
GRN	0.00219674	0.00277668	-0.000579936	0.123047
IGF	0.706895	0.545887	0.161008	1.11647e-08
JAM	0.18763	0.233328	-0.0456978	0.000680081
KIT	0.0850236	0.0470166	0.0380069	0.00488281
L1CAM	0.0357986	0.014538	0.0212607	5.45876e-10
LAMININ	3.84242	2.86609	0.976333	1.04547e-06
MAG	0.0168808	0.0287125	-0.0118317	0
MPZ	0.00768524	0.0127085	-0.00502322	0.000133313
NCAM	30.2481	32.1306	-1.88257	0.559111
ncWNT	0	0.00683494	-0.00683494	0
NECTIN	0.623047	0.241947	0.3811	2.24033e-15
NEGR	20.5194	18.0802	2.43921	6.79606e-14
NGL	4.28719	4.45385	-0.166664	0.8426
NOTCH	0.00954924	0.0031707	0.00637853	0.0078125
NPY	0.00138606	0.000862105	0.000523952	0.577148
NRG	38.716	39.4653	-0.749208	0.707216
NRXN	73.0791	65.8958	7.18338	2.56501e-16
NT	0.411721	0.28135	0.130371	7.45058e-09
PACAP	0.00366439	0.000835606	0.00282879	0.015625
PARs	0.0454176	0.0595721	-0.0141545	3.33786e-05
PDGF	0.0782492	0.058405	0.0198442	0.0397949
PECAM1	0.00511166	0.00872949	-0.00361783	0
PROS	0.000747634	0.00134104	-0.000593402	0.00390625
PSAP	1.33784	0.663507	0.674331	1.19001e-15
PTH	0.000226623	0	0.000226623	0
PTN	2.62949	2.14363	0.485862	0.000227801
PTPRM	3.01198	3.20874	-0.196759	3.97287e-08
SEMA3	0.192015	0.185182	0.0068325	0.664522
SEMA4	0.0749261	0.06526	0.00966602	0.0421502
SEMA5	0.115248	0.084604	0.0306443	0.00832119
SEMA6	1.22106	0.868873	0.352186	1.65527e-09
SEMA7	0.00234744	0.00143058	0.000916862	0.000671387
SEMATOSTATIN	0.017337	0.00463871	0.0126983	0.00335693
TAC	0.0409116	0.0328973	0.00801434	0.875
TENASCIN	0.126092	0	0.126092	0
THBS	0.000263395	0.00991355	-0.00965016	4.76837e-07
VEGF	0.00670628	0.00311372	0.00359256	0
VIP	0.0169319	0.0145261	0.0024057	0.25
VISFATIN	0.147554	0.133949	0.0136059	4.32831e-06
VISTA	0.011364	0.0326901	-0.0213261	0.212143
WNT	0.00497591	0.00304878	0.00192713	0.0319195
