# Supplementary material for: Characterization of cell-cell communication in autistic brains with single-cell transcriptomes
Source: J Neurodev Disord. 2022 May 2;14:29. doi: 10.1186/s11689-022-09441-1 (PMC9059394; doi:10.1186/s11689-022-09441-1)
Supplement: Supplementary file 10 — Additional file 10: Table S9. Comparison of the identified pathways by different approaches and their fold changes in strength between ASD and control PFCs. [file 11689_2022_9441_MOESM10_ESM.xlsx]

## Sheet: Table S9
Table S9: comparison of the identified pathways by different approaches and their fold changes in strength between ASD and control PFCs.
Global_pathways	Global_Fold_change		Sample-by-sample_pathways	Sample-by-sample_Fold_change		Merged_4samples_pathways	Merged_4samples_Fold_change
			AGT	-2.49e-05		AGT	0.000522806
ANGPT	-0.000385413		ANGPT	-0.00192644		ANGPT	0.00128836
ANGPTL	-0.0361895		ANGPTL	-0.012148		ANGPTL	0.0122048			Statistically different pathways between ASD and control datasets.
			ANNEXIN	-9.1e-05
APP	-0.14702		APP	-0.405986		APP	0.184107
BMP	-0.0120454		BMP	-0.108501		BMP	0.0330195
CADM	-0.303378		CADM	-1.28876		CADM	0.516781
CCK	-0.0685993		CCK	-0.0956377		CCK	-0.100093
			CCL	-0.000954208
CD22	-0.00174122		CD22	-0.00389581		CD22	0.000748785
CD226	-8.81091e-06		CD226	-0.00181816		CD226	-0.000784034
CD39	-0.00577453		CD39	-0.00605578		CD39	-0.00519653
CD45	-0.00257612		CD45	-0.00456095		CD45	0.00185784
			CD46	-0.00139416		CD46	0.00982335
			CD96	-0.000666577		CD96	-8.79868e-05
			CD99	0.000218128		CD99	-0.0141399
CDH	0.847936		CDH	0.89015		CDH	1.29487
			CDH1	-5.39e-05
			CDH5	0.000133126		CDH5	5.52353e-05
CLDN	-0.0830011		CLDN	-0.0568031		CLDN	0.0616389
CNTN	-0.663442		CNTN	-2.96458		CNTN	1.62579
COLLAGEN	-0.00641884		COLLAGEN	-0.312263		COLLAGEN	-0.114458
			COMPLEMENT	-0.000358438		COMPLEMENT	-0.00661873
CRH	-0.00198698		CRH	-0.00182671		CRH	-0.00100933
CSF	-0.0106667		CSF	-0.0199715		CSF	-0.00745714
			CSPG4	-0.000896093		CSPG4	-0.00124499
CX3C	-0.0227591		CX3C	-0.0630458		CX3C	0.0466485
			EDN	-0.00053211		EDN	0.00190463
EGF	-0.00287407		EGF	-0.0057233		EGF	-0.00100408
			ENHO	-1.635e-06		ENHO	-2.0402e-05
EPHA	1.30273		EPHA	1.13961		EPHA	4.89912
EPHB	0.018385		EPHB	0.0260911		EPHB	0.175785
ESAM	-8.75725e-05		ESAM	-0.000206714		ESAM	0.000813881
FGF	-0.303946		FGF	-0.520581		FGF	-0.25461
FN1	-0.0031364		FN1	-0.0978198		FN1	-0.0338115
GAS	-0.0165399		GAS	-0.0123486		GAS	0.000592352
			GDF	-4.03e-05		GDF	-0.000124424
GRN	-0.00289428		GRN	-0.00234898		GRN	-0.00972005
HGF	-2.12468e-05		HGF	-0.000134847		HGF	-0.00037268
			HSPG	-3.66e-05
IGF	-0.00551021		IGF	-0.10355		IGF	0.112033
			IL16	-1.59e-05
			ITGB2	9.2e-05		ITGB2	-0.000108143
JAM	-0.168705		JAM	-0.262437		JAM	-0.181057
KIT	0.0124843		KIT	0.0166383		KIT	0.0368191
L1CAM	-0.0158031		L1CAM	-0.0265367		L1CAM	-0.0191463
LAMININ	-0.38762		LAMININ	-1.8842		LAMININ	0.348164
MAG	-0.025773		MAG	-0.0289004		MAG	-0.0257788
			MHC.I	-0.00143025		MHC-I	-0.00715635
MPZ	-0.0187387		MPZ	-0.0360985		MPZ	-0.00536096
NCAM	-1.05274		NCAM	-1.73747		NCAM	3.05174
ncWNT	-0.00437758		ncWNT	-0.0462887		ncWNT	-0.0180429
NECTIN	-0.0985697		NECTIN	-0.111645		NECTIN	0.0173333
NEGR	2.31189		NEGR	1.89449		NEGR	6.85489
NGL	-0.167542		NGL	-0.369441		NGL	0.283932
NOTCH	-0.00093495		NOTCH	0.000708424		NOTCH	0.00832324
			NPNT	-4.521e-06
			NPY	-0.00138813
NRG	2.9849		NRG	0.488158		NRG	9.22491
NRXN	4.19158		NRXN	0.814574		NRXN	12.2499
NT	0.0832858		NT	0.210778		NT	0.238575
OCLN	-3.09563e-05		OCLN	-0.00039458		OCLN	-9.54173e-05
			OPIOID	0.000665294		OPIOID	0.00125425
OSTN	-0.000125067		OSTN	-0.000393039		OSTN	-0.000228043
PACAP	-0.000379464		PACAP	0.00098368		PACAP	-0.000467031
PARs	0.0014524		PARs	-0.0289601		PARs	0.0357158
PDGF	-0.0222035		PDGF	-0.0297991		PDGF	-0.0166518
PECAM1	-0.00129452		PECAM1	-0.00269062		PECAM1	-0.000600632
			PERIOSTIN	-0.00112448		PERIOSTIN	6.65133e-05
PROS	-0.00268766		PROS	-0.00843232		PROS	-0.00587198
PSAP	-0.436013		PSAP	-0.255631		PSAP	-0.350814
PTH	-0.000227871		PTH	-0.00029273		PTH	4.83391e-05
PTN	-0.837173		PTN	-1.00645		PTN	-0.218839
PTPRM	-0.229141		PTPRM	-0.674075		PTPRM	0.301661
			RELN	-0.0347926		RELN	-0.0127657
SEMA3	-0.0593328		SEMA3	-0.192618		SEMA3	-0.0496707
SEMA4	-0.0196261		SEMA4	-0.0797372		SEMA4	-0.0438446
SEMA5	-0.0494224		SEMA5	-0.0684847		SEMA5	-0.0299
SEMA6	-0.441099		SEMA6	-0.679399		SEMA6	-0.321229
SEMA7	-0.00304566		SEMA7	-0.00212638		SEMA7	-0.00265566
SEMATOSTATIN	-0.00117866		SEMATOSTATIN	-0.00183886		SEMATOSTATIN	0.000767564
SPP1	-2.93901e-05		SPP1	-0.130873		SPP1	-0.0907468
TAC	-0.00501828		TAC	-0.00322538		TAC	0.00800115
TENASCIN	-0.0170493		TENASCIN	-0.376577		TENASCIN	-0.221668
			TGFb	-0.00487622		TGFb	-0.00170454
THBS	-0.000671514		THBS	-0.0388972		THBS	-0.0165079
						THY1	-0.0407458
			UCN	-3.22e-05
VEGF	-0.0181904		VEGF	-0.0296179		VEGF	0.00681327
VIP	-0.01089		VIP	-0.02002		VIP	-0.00704586
VISFATIN	-0.0332097		VISFATIN	-0.0684732		VISFATIN	-0.0420223
VISTA	-0.0201411		VISTA	-0.0370974		VISTA	-0.0472441
WNT	-0.00123657		WNT	-0.0100924		WNT	-0.000113357
